# Supplementary material for: Identification of prognosis‐related alternative splicing events in kidney renal clear cell carcinoma
Source: J Cell Mol Med. 2019 Sep 5;23(11):7762–72. doi: 10.1111/jcmm.14651 (PMC6815842; doi:10.1111/jcmm.14651)
Supplement: Supplementary file 1 [file JCMM-23-7762-s001.xlsx]

## Sheet: GO_enrich_BP
ID	Description	GeneRatio	BgRatio	pvalue	p.adjust	qvalue	geneID	Count
GO:0006914	autophagy	231/5356	482/17653	1.795e-16	4.3507e-13	3.58575e-13	TPCN2/SIRT2/LGALS8/OPTN/ACBD5/WAC/MAPK8/NRBF2/SIRT1/VPS26A/PSAP/VTI1A/BNIP3/TOLLIP/TRIM5/AMBRA1/ATG13/MARK2/BAD/VPS51/CAPN1/TCIRG1/CTTN/LAMTOR1/ATG16L2/UVRAG/CASP1/HSPA8/EI24/GAPDH/GABARAPL1/DNM1L/PRKAG1/RNF41/PIP4K2C/DCN/DRAM1/TPCN1/PRKAB1/RAB35/DYNLL1/CAMKK2/VPS33A/ATP6V0B/ATP6V0A2/UBC/ULK1/PGAM5/IFT88/HMGB1/SUPT20H/TRIM13/TM9SF1/CHMP4A/SNX6/ATP6V1D/PSEN1/HSP90AA1/TECPR2/AKT1/PACS2/EIF2AK4/BMF/…	231
GO:0061919	process utilizing autophagic mechanism	231/5356	482/17653	1.795e-16	4.3507e-13	3.58575e-13	TPCN2/SIRT2/LGALS8/OPTN/ACBD5/WAC/MAPK8/NRBF2/SIRT1/VPS26A/PSAP/VTI1A/BNIP3/TOLLIP/TRIM5/AMBRA1/ATG13/MARK2/BAD/VPS51/CAPN1/TCIRG1/CTTN/LAMTOR1/ATG16L2/UVRAG/CASP1/HSPA8/EI24/GAPDH/GABARAPL1/DNM1L/PRKAG1/RNF41/PIP4K2C/DCN/DRAM1/TPCN1/PRKAB1/RAB35/DYNLL1/CAMKK2/VPS33A/ATP6V0B/ATP6V0A2/UBC/ULK1/PGAM5/IFT88/HMGB1/SUPT20H/TRIM13/TM9SF1/CHMP4A/SNX6/ATP6V1D/PSEN1/HSP90AA1/TECPR2/AKT1/PACS2/EIF2AK4/BMF/…	231
GO:0090150	establishment of protein localization to membrane	157/5356	296/17653	2.11713e-16	4.3507e-13	3.58575e-13	SNAP47/RPL34/CNST/OPTN/PARD3/MAPK8/ANK3/RPS24/ZDHHC6/RPLP2/RPL27A/RPS13/PEX16/TIMM10/STX3/BAD/BBS1/ZDHHC24/RPS3/MACF1/RPS25/HYOU1/PDZK1/SRP9/PEX5/RPL13/RPS6/KRT18/RAB3IP/RPL6/RPLP0/DYNLL1/CLIP1/ZDHHC20/RPL21/TFDP1/RPL13A/OXA1L/CHMP4A/TIMM9/SYNE3/HSP90AA1/PPP1R13B/BMF/RAB8B/RPS15A/TAOK2/VPS35/ZDHHC7/YWHAE/MYO1C/INPP5K/ICMT/TP53/VAMP2/RPL26/ARHGAP44/MIEF2/RAB34/RPL23A/RPL23/ERBB2/RPL27/NMT1/RPL38/S…	157
GO:0006612	protein targeting to membrane	108/5356	182/17653	4.03083e-16	6.21252e-13	5.12022e-13	RPL34/PARD3/ANK3/RPS24/ZDHHC6/RPLP2/RPL27A/RPS13/PEX16/ZDHHC24/RPS3/RPS25/HYOU1/PDZK1/SRP9/PEX5/RPL13/RPS6/RAB3IP/RPL6/RPLP0/ZDHHC20/RPL21/RPL13A/CHMP4A/RAB8B/RPS15A/TAOK2/ZDHHC7/MYO1C/INPP5K/ICMT/RPL26/MIEF2/RPL23A/RPL23/ERBB2/RPL27/RPL38/SRP68/RPL17/RPS15/RPL36/ATG4D/RPL18A/UBA52/RPS16/AKT2/RPL18/RPS11/RPS9/RPL28/RPS5/RPS7/ITGB1BP1/RPS27A/RPL31/RPL37A/ZFAND2B/MFF/ATG4B/PRNP/RPS21/PEX26/RPL3/MIE…	108
GO:0006605	protein targeting	203/5356	419/17653	3.09069e-15	3.81083e-12	3.1408e-12	RPL34/PARD3/NCOA4/ANK3/AP3M1/RPS24/NDUFB8/PSMB7/ZDHHC6/VTI1A/RPLP2/TIMM10B/RPL27A/RPS13/IMMP1L/PEX16/ATG13/TIMM10/ZDHHC24/RHOD/SPCS2/RPS3/RPS25/HYOU1/HSPA8/PDZK1/SRP9/PEX5/RPL13/RPS6/GLS2/OS9/RAB3IP/GNPTAB/RPL6/RPLP0/ZDHHC20/RPL21/RPL13A/RNF31/PEX10/CHMP4A/AP4S1/TIMM9/LTBP2/HSP90AA1/DPH6/RAB27A/NEDD4/RAB8B/ZFAND6/PAM16/PMM2/RPS15A/UQCRC2/TAOK2/LONP2/ZDHHC7/YWHAE/MYO1C/INPP5K/ICMT/GABARAP/RPL26/SR…	203
GO:0010498	proteasomal protein catabolic process	212/5356	453/17653	6.9532e-14	7.14442e-11	5.88827e-11	UBXN11/RMND5B/SIRT2/WAC/SPOP/SIRT1/UBR2/ERLIN1/BTRC/PSMB7/ATE1/BUB3/PSMD13/PSMA1/KBTBD4/DDB1/UBXN1/RNF19B/SYVN1/RNF121/ARRB1/HSP90B1/USP5/SPSB2/KLHL42/PCBP2/RNF41/DDIT3/OS9/MDM2/KCTD10/ANAPC7/ANAPC5/RNF34/PSMD9/UBC/CHFR/RNF6/TRIM13/HECTD3/UGGT2/UBAC2/CDC16/PSMB5/DCAF11/PSME1/PSME2/PSMA6/NEMF/JKAMP/PSEN1/PSMC1/ATXN3/PPP2R5C/FAF1/BAG5/AKT1/MTA1/UBE3A/HERC2/NEDD4/RNF111/PML/PSMA4/RHBDF1/STUB1/SPSB3/…	212
GO:0045047	protein targeting to ER	67/5356	101/17653	8.46732e-14	7.45729e-11	6.14613e-11	RPL34/RPS24/RPLP2/RPL27A/RPS13/SPCS2/RPS3/RPS25/HYOU1/SRP9/RPL13/RPS6/RPL6/RPLP0/RPL21/RPL13A/CHMP4A/PMM2/RPS15A/RPL26/RPL23A/RPL23/RPL27/RPL38/SRP68/RPL17/RPS15/RPL36/RPL18A/UBA52/RPS16/RPL18/RPS11/RPS9/RPL28/RPS5/RPS7/RPS27A/RPL31/RPL37A/ZFAND2B/RPS21/RPL3/PMM1/RPL32/RPL15/RPSA/RPL14/RPL29/SEC61A1/SSR3/RPL35A/RPL9/RPS3A/RPL37/RPS23/SRP19/RPS14/SEC63/RPS27/RPS20/RPL7/RPL30/RPL8/RPL35/RPS4X/RPL10	67
GO:0006614	SRP-dependent cotranslational protein targeting to membrane	62/5356	91/17653	1.11141e-13	8.56482e-11	7.05893e-11	RPL34/RPS24/RPLP2/RPL27A/RPS13/RPS3/RPS25/SRP9/RPL13/RPS6/RPL6/RPLP0/RPL21/RPL13A/RPS15A/RPL26/RPL23A/RPL23/RPL27/RPL38/SRP68/RPL17/RPS15/RPL36/RPL18A/UBA52/RPS16/RPL18/RPS11/RPS9/RPL28/RPS5/RPS7/RPS27A/RPL31/RPL37A/ZFAND2B/RPS21/RPL3/RPL32/RPL15/RPSA/RPL14/RPL29/SEC61A1/SSR3/RPL35A/RPL9/RPS3A/RPL37/RPS23/SRP19/RPS14/SEC63/RPS27/RPS20/RPL7/RPL30/RPL8/RPL35/RPS4X/RPL10	62
GO:0006613	cotranslational protein targeting to membrane	64/5356	96/17653	2.14092e-13	1.46653e-10	1.20868e-10	RPL34/RPS24/RPLP2/RPL27A/RPS13/RPS3/RPS25/SRP9/RPL13/RPS6/RPL6/RPLP0/RPL21/RPL13A/RPS15A/RPL26/RPL23A/RPL23/RPL27/RPL38/SRP68/RPL17/RPS15/RPL36/RPL18A/UBA52/RPS16/RPL18/RPS11/RPS9/RPL28/RPS5/RPS7/RPS27A/RPL31/RPL37A/ZFAND2B/RPS21/RPL3/RPL32/RPL15/RPSA/RPL14/RPL29/SEC61A1/SSR3/RPL35A/RPL9/RPS3A/RPL37/RPS23/SRP19/RPS14/SSR1/SEC63/RPS27/SSR2/RPS20/RPL7/RPL30/RPL8/RPL35/RPS4X/RPL10	64
GO:0072599	establishment of protein localization to endoplasmic reticulum	68/5356	105/17653	3.21216e-13	1.9803e-10	1.63212e-10	RPL34/RPS24/RPLP2/RPL27A/RPS13/SPCS2/RPS3/RPS25/HYOU1/SRP9/RPL13/RPS6/RPL6/RPLP0/RPL21/RPL13A/CHMP4A/PMM2/RPS15A/RPL26/RPL23A/RPL23/RPL27/RPL38/SRP68/RPL17/RPS15/RPL36/RPL18A/UBA52/RPS16/RPL18/RPS11/RPS9/RPL28/RPS5/RPS7/RPS27A/RPL31/RAB3GAP1/RPL37A/ZFAND2B/RPS21/RPL3/PMM1/RPL32/RPL15/RPSA/RPL14/RPL29/SEC61A1/SSR3/RPL35A/RPL9/RPS3A/RPL37/RPS23/SRP19/RPS14/SEC63/RPS27/RPS20/RPL7/RPL30/RPL8/RPL35/RP…	68
GO:0043161	proteasome-mediated ubiquitin-dependent protein catabolic process	190/5356	403/17653	6.01438e-13	3.37079e-10	2.77812e-10	UBXN11/RMND5B/SIRT2/WAC/SPOP/SIRT1/UBR2/ERLIN1/BTRC/PSMB7/BUB3/PSMD13/PSMA1/KBTBD4/DDB1/UBXN1/RNF19B/SYVN1/RNF121/ARRB1/HSP90B1/USP5/SPSB2/KLHL42/PCBP2/DDIT3/OS9/MDM2/KCTD10/ANAPC7/ANAPC5/RNF34/PSMD9/UBC/CHFR/RNF6/TRIM13/HECTD3/CDC16/PSMB5/DCAF11/PSME1/PSME2/PSMA6/NEMF/JKAMP/PSEN1/PSMC1/ATXN3/PPP2R5C/FAF1/BAG5/AKT1/MTA1/UBE3A/HERC2/NEDD4/RNF111/PML/PSMA4/STUB1/SPSB3/USP7/CLEC16A/KCTD13/FBXL19/SIA…	190
GO:0006413	translational initiation	107/5356	195/17653	7.391e-13	3.79712e-10	3.1295e-10	RPL34/RPS24/EIF3A/RPLP2/RPL27A/RPS13/EIF3M/EIF1AD/RBM4/PPP1CA/RPS6KB2/RPS3/RPS25/RPL13/RPS6/EIF4B/RPL6/RPLP0/EIF2B1/RPL21/MTIF3/DNAJC3/RPL13A/METTL3/EIF2S1/EIF5/EIF2AK4/RPS15A/EIF3C/EIF4A1/RPL26/RPL23A/CCL5/RPL23/RARA/RPL27/RPS6KB1/RPL38/MIF4GD/RPL17/RPS15/RPL36/EIF3G/RPL18A/UBA52/EIF3K/RPS16/RPL18/RPS11/RPS9/RPL28/RPS5/RPS7/EIF2B4/EIF2AK2/RPS27A/MTIF2/EIF2AK3/RPL31/POLR2D/RPL37A/EIF4E2/EIF6/RPS2…	107
GO:0070972	protein localization to endoplasmic reticulum	79/5356	131/17653	1.08944e-12	5.16644e-10	4.25806e-10	RPL34/RPS24/RPLP2/RPL27A/RPS13/SPCS2/RPS3/RPS25/HYOU1/SRP9/RPL13/RPS6/OS9/RPL6/RPLP0/RPL21/RER1/UBAC2/RPL13A/CHMP4A/PMM2/RPS15A/RPL26/RPL23A/RPL23/RPL27/RPL38/SRP68/RPL17/RPS15/RPL36/RPL18A/UBA52/RPS16/KDELR1/RPL18/RPS11/RPS9/RPL28/RPS5/RPS7/RTN4/RPS27A/RPL31/RAB3GAP1/RPL37A/ZFAND2B/DDRGK1/RPS21/RPL3/PMM1/RPL32/RPL15/RPSA/RPL14/RPL29/SEC61A1/SSR3/RPL35A/TAPT1/RPL9/RPS3A/RPL37/RPS23/SRP19/RPS14/SE…	79
GO:0043087	regulation of GTPase activity	218/5356	482/17653	2.18969e-12	9.64245e-10	7.94709e-10	ASAP3/NET1/USP6NL/RSU1/ARHGAP21/ARHGAP12/NRP1/ARHGAP22/DNMBP/RGS10/RIC8A/HRAS/RHOG/ARFGAP2/RASGRP2/ARL2/SIPA1/TBC1D10C/ARAP1/ARRB1/PICALM/INPP5B/RDX/THY1/ARHGEF12/ARHGAP32/NTF3/FGD4/DNM1L/RAPGEF3/NCKAP1L/ARHGAP9/SRGAP1/TBC1D15/PLXNC1/FGD6/RIC8B/FICD/CORO1C/GIT2/RASAL1/TMED2/PGAM5/LRCH1/SPRY2/DOCK9/ARHGEF7/GRTP1/RASA3/AJUBA/ARHGAP5/RALGAPA1/TRAPPC6B/SIPA1L1/ARHGAP11A/RASGRP1/GNB5/ARHGEF16/BNIP2/MY…	218
GO:0006402	mRNA catabolic process	168/5356	351/17653	2.78304e-12	1.14383e-09	9.42718e-10	RPL34/VIM/MTPAP/RPS24/PSMB7/PSMD13/RNH1/RPLP2/RPL27A/PUM1/PSMA1/RPS13/TNKS1BP1/AGO3/THRAP3/RPS3/PABPC4/DDX6/RPS25/HSPA8/TIRAP/RPL13/YBX3/RPS6/EIF4B/PAN2/CNOT2/RPL6/RPLP0/PSMD9/UBC/RPL21/PCID2/UPF3A/APEX1/RPL13A/HNRNPC/METTL3/PSMB5/PSME1/PSME2/PSMA6/SAMD4A/ZC3H14/PSMC1/AKT1/ANP32A/EDC3/WDR61/PSMA4/RNPS1/CARHSP1/PARN/RPS15A/SMG1/CNOT1/PSMD7/SMG6/TNFSF13/EIF4A1/RPL26/UBB/RPL23A/RPL23/PSMD3/PSME3/RPL…	168
GO:0008380	RNA splicing	198/5356	432/17653	5.18236e-12	1.99683e-09	1.64574e-09	CELF2/SRRM1/HNRNPF/SNRPD2/HNRNPH3/PPIL3/DHX32/SRSF4/RPS13/SNRNP40/CSTF3/CELF1/ZBTB8OS/CPSF7/TRPT1/SF1/SART1/SF3B2/RBM4/RBM4B/THRAP3/SF3A3/RBM7/PPIE/HSPA8/STRAP/HNRNPA1/SCAF11/PCBP2/DDX23/SART3/SRSF9/ZCCHC8/ARL6IP4/SNRNP35/PSPC1/HNRNPA1L2/TEP1/HNRNPC/METTL3/ACIN1/PABPN1/NOVA1/GEMIN2/PNN/PRPF39/SRSF5/DCAF4/SNW1/PAPOLA/SNRPN/AQR/FAM98B/MAPKBP1/CELF6/CLK3/SNUPN/SNRPA1/RAVER2/SNRNP25/LUC7L/RNPS1/THOC6…	198
GO:0051056	regulation of small GTPase mediated signal transduction	162/5356	339/17653	7.99505e-12	2.89938e-09	2.3896e-09	ITPKB/CDC42/EPHB2/ASAP3/NET1/ARHGAP21/ARHGAP12/NRP1/RASGEF1A/ARHGAP22/STMN1/PLCE1/DNMBP/HRAS/EPS8L2/RHOG/ARFGAP2/MADD/SIPA1/RHOD/ARAP1/ARRB1/INPP5B/RDX/ARHGEF12/ARHGAP32/EPS8/KRAS/FGD4/ARHGAP9/SRGAP1/FGD6/IGF1/APPL2/GIT2/RASAL1/SPATA13/SPRY2/FARP1/ARHGEF7/MCF2L/RASA3/ARHGAP5/RALGAPA1/PLEKHG3/SIPA1L1/ARHGAP11A/RASGRP1/ARHGEF16/MYO9A/AKAP13/RHOT2/TSC2/ARHGAP17/KCTD13/PLEKHG4/ABR/CRK/ACAP1/TNK1/VAV3…	162
GO:0046578	regulation of Ras protein signal transduction	123/5356	244/17653	3.46648e-11	1.18727e-08	9.78522e-09	ITPKB/EPHB2/ASAP3/NET1/NRP1/RASGEF1A/STMN1/PLCE1/DNMBP/HRAS/EPS8L2/ARFGAP2/MADD/ARAP1/ARRB1/RDX/ARHGEF12/EPS8/KRAS/FGD4/FGD6/IGF1/APPL2/GIT2/RASAL1/SPATA13/SPRY2/FARP1/ARHGEF7/MCF2L/RASA3/PLEKHG3/RASGRP1/ARHGEF16/AKAP13/ARHGAP17/KCTD13/PLEKHG4/ABR/CRK/ACAP1/TNK1/VAV3/ARHGAP44/GIT1/NF1/CSF1/ITGA3/CYTH1/TIMP2/NOTCH2/ARHGDIA/PLEKHG5/VAV1/ARHGEF18/DNM2/MYO9B/RASGRP4/ARHGEF1/NUP62/EPS8L1/ASAP2/ARHGEF3…	123
GO:0006289	nucleotide-excision repair	69/5356	115/17653	4.03068e-11	1.30785e-08	1.0779e-08	HMGN1/SIRT1/MMS19/POLL/GTF2H1/DDB2/DDB1/POLD4/ORAOV1/PPIE/RAD52/COPS7A/UBE2N/RFC5/UBC/RFC3/ERCC5/ATXN3/FAN1/AQR/COPS2/RNF111/NEIL1/UBE2I/USP7/ERCC4/TP53/UBB/COPS3/RAD51D/SUMO2/GPS1/RBBP8/POLR2E/RAD23A/UBA52/ERCC1/LIG1/PNKP/POLD1/RPS27A/ERCC3/POLR2D/SUMO1/COPS7B/COPS8/SUMO3/POLR2F/OGG1/ISY1/POLR2H/RFC4/RFC1/SLC30A9/NEIL3/ERCC8/CDK7/GTF2H2C/GTF2H2/POLK/CCNH/USP45/POLD2/HUS1/NEIL2/UBE2V2/TCEA1/COPS5…	69
GO:0000184	nuclear-transcribed mRNA catabolic process, nonsense-mediated decay	71/5356	120/17653	5.27061e-11	1.62466e-08	1.33901e-08	RPL34/RPS24/RPLP2/RPL27A/RPS13/RPS3/RPS25/RPL13/RPS6/RPL6/RPLP0/RPL21/UPF3A/RPL13A/RNPS1/PARN/RPS15A/SMG1/SMG6/RPL26/RPL23A/RPL23/RPL27/RPL38/RPL17/RPS15/RPL36/RPL18A/UBA52/RPS16/SMG9/RPL18/RPS11/PPP2R1A/RPS9/RPL28/RPS5/RPS7/RPS27A/RPL31/RPL37A/RPS21/RPL3/RPL32/RPL15/RPSA/RPL14/EXOSC10/RPL29/EIF4G1/NCBP2/RPL35A/RPL9/RPS3A/RPL37/RPS23/ETF1/RPS14/PNRC1/RPS27/PPP2R2A/RPS20/RPL7/RPL30/EIF3E/RPL8/SECI…	71
GO:0000209	protein polyubiquitination	143/5356	298/17653	9.20564e-11	2.70251e-08	2.22735e-08	MARCH8/HECTD2/UBR2/BTRC/PSMB7/PSMD13/TRIM6/TRIM5/PSMA1/DDB2/RNF19B/OTUB1/SYVN1/PELI3/MIB2/KLHL42/RNF41/UBE2N/UBE3B/ANAPC7/ANAPC5/RNF34/PSMD9/UBC/CHFR/RNF6/LMO7/CDC16/PSMB5/PSME1/PSME2/RNF31/HECTD1/PSMA6/PSMC1/UBE3A/TRIM69/NEDD4/RNF111/UBE2Q2/PSMA4/STUB1/UNKL/MGRN1/RNF40/FBXL19/SIAH1/CBFB/FBXL8/WWP2/PSMD7/ZNRF1/RNF166/UBE2G1/RNF167/UBB/WSB1/RFFL/PSMD3/PSME3/CDC27/NPEPPS/PSMC5/SMURF2/ANAPC11/NEDD4L…	143
GO:0006732	coenzyme metabolic process	174/5356	380/17653	1.11103e-10	3.1134e-08	2.566e-08	PFKP/PFKFB3/PFKL/SLC25A16/HKDC1/HK1/RNLS/GSTO1/GPAM/ACSL5/FAR1/LDHA/PDHX/NUP160/FOLH1/GLYAT/PC/NADSYN1/FOLR2/ACAT1/PTS/NNMT/GAPDH/PPT1/TPI1/ENO2/SLC2A3/PKM/DERA/PPCS/SLC2A1/PFKM/PRKAG1/ELOVL1/AAAS/COQ10A/SHMT2/NADK/IGF1/ACACB/MVK/P2RX7/SUCLA2/THTPA/PCK2/AKR1A1/GPHN/PANK4/ACOT2/COQ6/ENTPD5/DLST/PPCDC/IDH2/PGM1/COQ7/ACSM5/ACSM2B/ACSM3/ALDOA/KCNAB2/PDP2/PDPR/NUDT7/MVD/ACSF3/SHPK/ENO3/NUP88/DBT/ACOT7…	174
GO:2001233	regulation of apoptotic signaling pathway	175/5356	383/17653	1.21313e-10	3.25171e-08	2.67999e-08	ZMYND11/NRP1/CXCL12/MAPK8/SPOP/SGMS1/SIRT1/UNC5B/VDAC2/PPIF/FAS/TCF7L2/FGFR1/BNIP3/EYA3/PGAP2/CD44/MADD/NDUFS3/LCK/BAD/SYVN1/RELA/PELI3/PPP1CA/CTTN/RPS3/YAP1/PPP2R1B/HYOU1/LTBR/YBX3/DNM1L/DDIT3/MDM2/CRADD/APAF1/IGF1/ERP29/DYNLL1/RNF34/HSPH1/TPT1/TFDP1/CIDEB/RIPK3/NFATC4/BMP4/PSEN1/FAF1/BAG5/PPP1R13B/AKT1/TXNDC12/BMF/SMAD3/MAP2K5/PML/CTSH/BCL2A1/TRAP1/CTH/RRN3/STX4/SIAH1/CYLD/HERPUD1/CX3CL1/TRADD/…	175
GO:0006401	RNA catabolic process	175/5356	384/17653	1.56782e-10	3.99414e-08	3.29188e-08	RPL34/VIM/MTPAP/RPS24/PSMB7/PSMD13/RNH1/RPLP2/RPL27A/PUM1/PSMA1/RPS13/TNKS1BP1/AGO3/THRAP3/RPS3/SIDT2/PABPC4/DDX6/RPS25/HSPA8/TIRAP/RPL13/YBX3/RPS6/EIF4B/PAN2/CNOT2/RPL6/RPLP0/PSMD9/UBC/RPL21/RNASEH2B/PCID2/UPF3A/APEX1/RPL13A/HNRNPC/METTL3/PSMB5/PSME1/PSME2/PSMA6/SAMD4A/SLIRP/ZC3H14/PSMC1/AKT1/ANP32A/EDC3/WDR61/PSMA4/RNPS1/CARHSP1/PARN/RPS15A/SMG1/CNOT1/PSMD7/SMG6/TNFSF13/EIF4A1/RPL26/UBB/RPL23A/…	175
GO:0006913	nucleocytoplasmic transport	161/5356	347/17653	1.61968e-10	3.99414e-08	3.29188e-08	AKR1C3/SRRM1/SNRPD2/SIRT1/TCF7L2/SRSF4/HTATIP2/KPNA6/NUP160/NXF1/POLA2/RBM4/PDE2A/CEP57/PHB2/IPO8/HNRNPA1/RAPGEF3/PRKAG1/AAAS/SARNP/MDM2/CPSF6/IGF1/PPP1CC/SRSF9/CABP1/IPO13/IPO7/RAN/PCID2/GAS6/UPF3A/PABPN1/IPO4/NFKBIA/GEMIN2/NEMF/BMP4/PPM1A/SRSF5/PSEN1/IFI27/AKT1/NEDD4/ANP32A/PML/SNUPN/AKAP13/TSC2/RNPS1/THOC6/SRSF11/SMG1/NUTF2/DDX19B/DDX19A/YWHAE/SMG6/NUP88/RPAIN/EIF5A/TP53/SUPT6H/NSRP1/RPL23/MED…	161
GO:0000956	nuclear-transcribed mRNA catabolic process	107/5356	209/17653	2.02092e-10	4.79192e-08	3.94939e-08	RPL34/MTPAP/RPS24/RPLP2/RPL27A/RPS13/TNKS1BP1/THRAP3/RPS3/DDX6/RPS25/RPL13/RPS6/EIF4B/PAN2/CNOT2/RPL6/RPLP0/RPL21/PCID2/UPF3A/RPL13A/SAMD4A/EDC3/WDR61/RNPS1/PARN/RPS15A/SMG1/CNOT1/SMG6/EIF4A1/RPL26/RPL23A/RPL23/RPL27/TOB1/DDX5/RPL38/CSDE1/RPL17/RPS15/RPL36/RPL18A/LSM4/UBA52/SAMD4B/ZFP36/RPS16/SMG9/RPL18/RPS11/PPP2R1A/RPS9/RPL28/RPS5/RPS7/RPS27A/RPL31/POLR2D/SSB/RPL37A/DIS3L2/RPS21/RPL3/RPL32/RPL1…	107
GO:0051169	nuclear transport	162/5356	351/17653	2.33185e-10	5.1364e-08	4.23331e-08	AKR1C3/SRRM1/SNRPD2/SIRT1/TCF7L2/SRSF4/HTATIP2/KPNA6/NUP160/NXF1/POLA2/RBM4/PDE2A/CEP57/PHB2/IPO8/HNRNPA1/RAPGEF3/PRKAG1/AAAS/SARNP/MDM2/CPSF6/IGF1/PPP1CC/SRSF9/CABP1/IPO13/IPO7/RAN/PCID2/GAS6/UPF3A/PABPN1/IPO4/NFKBIA/GEMIN2/NEMF/BMP4/PPM1A/SRSF5/PSEN1/IFI27/AKT1/NEDD4/ANP32A/PML/SNUPN/AKAP13/TSC2/RNPS1/THOC6/SRSF11/SMG1/NUTF2/DDX19B/DDX19A/YWHAE/SMG6/NUP88/RPAIN/EIF5A/TP53/SUPT6H/NSRP1/RPL23/MED…	162
GO:0043547	positive regulation of GTPase activity	183/5356	407/17653	2.33284e-10	5.1364e-08	4.23331e-08	ASAP3/NET1/USP6NL/RSU1/ARHGAP21/ARHGAP12/NRP1/ARHGAP22/DNMBP/RGS10/RIC8A/HRAS/RHOG/ARFGAP2/RASGRP2/SIPA1/TBC1D10C/ARAP1/ARRB1/PICALM/INPP5B/THY1/ARHGEF12/ARHGAP32/NTF3/DNM1L/RAPGEF3/NCKAP1L/ARHGAP9/SRGAP1/TBC1D15/RIC8B/CORO1C/GIT2/RASAL1/PGAM5/DOCK9/ARHGEF7/GRTP1/RASA3/ARHGAP5/RALGAPA1/SIPA1L1/ARHGAP11A/RASGRP1/GNB5/ARHGEF16/BNIP2/MYO9A/NTRK3/DOCK7/NPRL3/TSC2/DEPDC1/ARHGAP17/RABEP2/GNAO1/CX3CL1/P…	183
GO:0022613	ribonucleoprotein complex biogenesis	208/5356	475/17653	2.50076e-10	5.31628e-08	4.38156e-08	RPL34/WDR37/CELF2/RPP38/SNRPD2/SIRT1/RPS24/NOLC1/PDCD11/EIF3A/RPLP2/RRP8/RPL27A/RPS13/METTL15/CELF1/WDR74/SF1/SART1/AGO3/RPS3/SF3A3/PIH1D2/DDX6/RPS25/NOP2/RPL13/STRAP/BICD1/SCAF11/RPS6/DDX23/EIF4B/TARBP2/CNOT2/SART3/ATXN2/RPL6/RPLP0/SRSF9/RAN/NOC4L/RPL21/RPL13A/NGDN/GEMIN2/PRPF39/SRSF5/FCF1/SAMD15/SNW1/DICER1/HSP90AA1/RPS27L/EDC3/SNUPN/MRPS11/LUC7L/RPUSD1/TBL3/RSL1D1/RRN3/RPS15A/THUMPD1/ERI2/ATXN…	208
GO:0048193	Golgi vesicle transport	164/5356	360/17653	6.09494e-10	1.25251e-07	1.03229e-07	MYO1B/SEC31A/COG2/CNST/OPTN/ANK3/SAR1A/VTI1A/BET1L/OSBPL5/COPB1/PEF1/CD59/ERGIC1/ARFGAP2/STX5/VPS51/SCYL1/KLC2/YIF1A/BBS1/PPP6R3/TRAPPC3/RAB6A/UVRAG/MACF1/ARCN1/TRAPPC4/HYOU1/CCDC91/KRT18/COPZ1/DCTN2/MON2/ARL1/RAB35/DYNLL1/TMED2/GOLGA3/RER1/LAMP1/GAS6/SEC23A/TRAPPC6B/CNIH1/ACTR10/SPTB/SERPINA1/KLC1/SNAP23/MYO5A/RAB8B/SNX1/TMED3/LMF1/CORO7/DCTN5/KIF22/STX4/DYNC1LI2/COG4/AP1G1/GABARAPL2/TMED5/TRAPP…	164
GO:0016236	macroautophagy	138/5356	293/17653	9.50109e-10	1.88275e-07	1.55172e-07	LGALS8/OPTN/WAC/MAPK8/SIRT1/VPS26A/BNIP3/AMBRA1/ATG13/CAPN1/TCIRG1/LAMTOR1/ATG16L2/UVRAG/EI24/GAPDH/GABARAPL1/PRKAG1/RNF41/PIP4K2C/DCN/PRKAB1/RAB35/DYNLL1/VPS33A/ATP6V0B/ATP6V0A2/UBC/ULK1/PGAM5/IFT88/TRIM13/CHMP4A/SNX6/ATP6V1D/PSEN1/AKT1/PACS2/NEDD4/ULK3/NPRL3/TSC2/MLST8/ATP6V0C/CLEC16A/CLN3/MAPK3/VPS35/ATP6V0D1/GABARAPL2/MAP1LC3B/PHF23/GABARAP/UBB/IFT20/ATP6V0A1/LAMTOR5/NBR1/CALCOCO2/SNF8/VMP1/E…	138
GO:0006397	mRNA processing	213/5356	495/17653	9.77258e-10	1.88275e-07	1.55172e-07	CELF2/MTPAP/SRRM1/HNRNPF/SNRPD2/HNRNPH3/PPIL3/PDCD11/DHX32/PHRF1/SRSF4/SNRNP40/GTF2H1/CSTF3/CELF1/CPSF7/SF1/SART1/SF3B2/RBM4/RBM4B/THRAP3/SSU72/SF3A3/RBM7/PPIE/HSPA8/CDK11B/STRAP/HNRNPA1/CDK11A/SCAF11/PCBP2/DDX23/SARNP/PAN2/CPSF6/SART3/SRSF9/ZCCHC8/ARL6IP4/SNRNP35/PSPC1/HNRNPA1L2/HNRNPC/METTL3/RBM23/ACIN1/PABPN1/NOVA1/GEMIN2/PNN/PRPF39/SRSF5/SNW1/ZC3H14/PAPOLA/SNRPN/AQR/SLTM/CELF6/SNUPN/SNRPA1/RA…	213
GO:0019080	viral gene expression	97/5356	190/17653	1.69474e-09	3.16609e-07	2.60942e-07	RPL34/TRIM11/RPS24/EIF3A/RPLP2/RPL27A/RPS13/NUP160/RPS3/RPS25/RPL13/PCBP2/RPS6/AAAS/TARBP2/HMGA2/RPL6/RPLP0/RPL21/TRIM13/RPL13A/SNW1/EIF2AK4/RPS15A/INPP5K/NUP88/RPL26/RPL23A/CCL5/CCL4/RPL23/RPL27/SUPT4H1/RPL38/NUP85/RPL17/CTDP1/PTBP1/POLR2E/RPS15/RPL36/EIF3G/SMARCA4/RPL18A/UBA52/HPN/USF2/ZFP36/RPS16/RPL18/RPS11/NUP62/RPS9/RPL28/RPS5/RPS7/RPS27A/RPL31/POLR2D/CCNT2/SSB/NUP35/RPL37A/RAE1/RPS21/SMARC…	97
GO:0009123	nucleoside monophosphate metabolic process	159/5356	352/17653	2.34604e-09	4.25393e-07	3.50599e-07	GUK1/PFKP/PFKFB3/NUDT5/PFKL/HKDC1/HK1/PPIF/COX15/NDUFB8/AMPD3/LDHA/NDUFS3/NUP160/AK2/BAD/NDUFV1/NDUFS8/TCIRG1/DLG2/SDHD/HSPA8/GAPDH/TPI1/ENO2/PKM/DNM1L/PFKM/PRKAG1/AAAS/SDHA/NADK/NDUFA12/IGF1/P2RX7/ATP6V0A2/GMPR2/ENTPD5/NDUFB1/CMPK1/ADSSL1/NDUFAF1/DUT/CLPX/COX5A/PGM1/NDUFB10/COQ7/AK5/UQCRC2/NDUFAB1/ALDOA/TK2/COX4I1/APRT/VPS9D1/CTNS/ENO3/NUP88/DLG4/PFAS/NCOR1/SHMT1/ALDOC/TEFM/AMPD2/STAT3/ATP6V0A1/…	159
GO:0031503	protein-containing complex localization	118/5356	245/17653	3.0093e-09	5.30066e-07	4.36869e-07	SNAP47/SRRM1/SRSF4/NUP160/STX3/NXF1/DLG2/FKBP4/AAAS/SARNP/ANKS1B/IFT81/SRSF9/DYNLL1/RAN/IFT88/PCID2/PABPN1/GPHN/SRSF5/IFT43/NPTN/RNPS1/THOC6/CLUAP1/SRSF11/SMG1/VPS35/EXOC3L1/DDX19B/DDX19A/DYNLRB2/SMG6/NUP88/DLG4/EIF5A/ARHGAP44/IFT20/SUPT6H/AP2B1/SRSF1/CEP112/NUP85/SRSF2/BIRC5/THOC1/SMAD7/RPS15/AP3D1/DNM2/KLHL21/DDX39A/AKAP8L/U2AF1L4/SYMPK/NUP62/U2AF2/WDR35/KIF3C/SRSF7/DYNC2LI1/XPO1/IWS1/WDR33/POL…	118
GO:0006403	RNA localization	113/5356	233/17653	3.92628e-09	6.62033e-07	5.45632e-07	SRRM1/SRSF4/CKAP5/NUP160/NXF1/SIDT2/PARP11/BICD1/HNRNPA1/AAAS/SARNP/CPSF6/CCT2/ATXN2/SRSF9/RAN/HNRNPA1L2/PCID2/UPF3A/PABPN1/SRSF5/SNUPN/RNPS1/THOC6/SRSF11/PARN/SMG1/NUTF2/DDX19B/DDX19A/MTHFSD/MYO1C/SMG6/NUP88/EIF5A/WRAP53/SUPT6H/SRSF1/NUP85/SRSF2/THOC1/RPS15/RANBP3/DDX39A/AKAP8L/U2AF1L4/ZFP36/SYMPK/RUVBL2/NUP62/U2AF2/SRSF7/LRPPRC/XPO1/CCT4/CCT7/IWS1/WDR33/POLR2D/SSB/NUP35/NOP58/AGFG1/EIF6/SRSF6/R…	113
GO:0006888	ER to Golgi vesicle-mediated transport	102/5356	205/17653	3.97327e-09	6.62033e-07	5.45632e-07	SEC31A/COG2/ANK3/SAR1A/VTI1A/BET1L/COPB1/PEF1/CD59/ERGIC1/ARFGAP2/STX5/YIF1A/PPP6R3/TRAPPC3/ARCN1/TRAPPC4/HYOU1/COPZ1/DCTN2/RAB35/DYNLL1/TMED2/GAS6/SEC23A/TRAPPC6B/CNIH1/ACTR10/SPTB/SERPINA1/TMED3/LMF1/DCTN5/DYNC1LI2/COG4/TMED5/TRAPPC2L/GOSR1/GOSR2/CSNK1D/MPPE1/TRAPPC8/IER3IP1/TMED1/COPE/YIF1B/NAPA/KDELR1/PPP6R1/PREB/NRBP1/MCFD2/SPTBN1/RAB1A/DCTN1/LMAN2L/DYNC1I2/PGAP1/CUL3/SEC23B/VAPB/ARFGAP1/TRA…	102
GO:0010506	regulation of autophagy	142/5356	310/17653	5.48212e-09	8.49487e-07	7.00128e-07	TPCN2/SIRT2/OPTN/WAC/MAPK8/SIRT1/VPS26A/PSAP/BNIP3/AMBRA1/ATG13/BAD/CAPN1/CTTN/LAMTOR1/UVRAG/CASP1/GAPDH/DNM1L/PRKAG1/RNF41/PIP4K2C/DCN/DRAM1/TPCN1/PRKAB1/CAMKK2/ATP6V0B/ATP6V0A2/ULK1/IFT88/HMGB1/TRIM13/CHMP4A/SNX6/ATP6V1D/AKT1/EIF2AK4/BMF/NEDD4/TMEM59/ULK3/EEF1A1/NPRL3/LEPR/TSC2/MLST8/ATP6V0C/CLEC16A/USP33/MAPK3/VPS35/ATP6V0D1/USP10/PHF23/SREBF1/IFT20/ATP6V0A1/LAMTOR5/GFAP/MAPT/CALCOCO2/ERN1/EXO…	142
GO:0000377	RNA splicing, via transesterification reactions with bulged adenosine as nucleophile	148/5356	326/17653	5.51168e-09	8.49487e-07	7.00128e-07	CELF2/SRRM1/HNRNPF/SNRPD2/HNRNPH3/PPIL3/DHX32/SRSF4/SNRNP40/CSTF3/CELF1/CPSF7/SF1/SART1/SF3B2/RBM4/THRAP3/SF3A3/RBM7/PPIE/HSPA8/STRAP/HNRNPA1/SCAF11/PCBP2/DDX23/SART3/SRSF9/ZCCHC8/SNRNP35/PSPC1/HNRNPC/METTL3/PABPN1/NOVA1/GEMIN2/PNN/PRPF39/SRSF5/SNW1/PAPOLA/SNRPN/AQR/CELF6/SNUPN/SNRPA1/RAVER2/SNRNP25/LUC7L/RNPS1/SRSF11/CD2BP2/FUS/NOL3/PRMT7/PTBP2/PRPF8/NSRP1/CWC25/RBM15/DHX8/DDX20/LUC7L3/SRSF1/DHX…	148
GO:0000398	mRNA splicing, via spliceosome	148/5356	326/17653	5.51168e-09	8.49487e-07	7.00128e-07	CELF2/SRRM1/HNRNPF/SNRPD2/HNRNPH3/PPIL3/DHX32/SRSF4/SNRNP40/CSTF3/CELF1/CPSF7/SF1/SART1/SF3B2/RBM4/THRAP3/SF3A3/RBM7/PPIE/HSPA8/STRAP/HNRNPA1/SCAF11/PCBP2/DDX23/SART3/SRSF9/ZCCHC8/SNRNP35/PSPC1/HNRNPC/METTL3/PABPN1/NOVA1/GEMIN2/PNN/PRPF39/SRSF5/SNW1/PAPOLA/SNRPN/AQR/CELF6/SNUPN/SNRPA1/RAVER2/SNRNP25/LUC7L/RNPS1/SRSF11/CD2BP2/FUS/NOL3/PRMT7/PTBP2/PRPF8/NSRP1/CWC25/RBM15/DHX8/DDX20/LUC7L3/SRSF1/DHX…	148
GO:0007265	Ras protein signal transduction	198/5356	463/17653	6.88217e-09	1.03484e-06	8.52894e-07	ITPKB/KSR1/CDC42/EPHB2/ASAP3/NET1/NRP1/RASGEF1A/STMN1/PLCE1/DNMBP/HRAS/EPS8L2/PHACTR4/RHOG/RRAS2/ARFGAP2/MADD/RASGRP2/CFL1/RHOD/ARAP1/RAB6A/ARRB1/RAB30/RDX/ARHGEF12/EPS8/KRAS/FGD4/RAPGEF3/CDK2/RAB5B/RAP1B/GNB1/FGD6/IGF1/APPL2/GIT2/MAPKAPK5/RASAL1/RAB35/SPATA13/COL1A2/SPRY2/FARP1/ARHGEF7/MCF2L/RASA3/ARHGAP5/PLEKHG3/CYFIP1/RASGRP1/USP8/RAB27A/ARHGEF16/RAB8B/AKAP13/RAB40C/RHOT2/ARHGAP17/LAT/KCTD13/P…	198
GO:0051188	cofactor biosynthetic process	137/5356	298/17653	7.63021e-09	1.12001e-06	9.23083e-07	PFKP/PFKFB3/PFKL/SLC25A16/HKDC1/HK1/RNLS/COX15/ACSL5/UROS/LDHA/PDHX/NUP160/NADSYN1/ACAT1/PTS/NNMT/HMBS/GAPDH/PPT1/TPI1/ENO2/PKM/PPCS/PFKM/PRKAG1/ELOVL1/SLC11A2/AAAS/COQ10A/NADK/IGF1/ACACB/MMAB/P2RX7/SUCLA2/AKR1A1/GPHN/PANK4/COQ6/ENTPD5/PPCDC/IDH2/PGM1/HAGH/COQ7/ALDOA/PDP2/PDPR/ACSF3/CTNS/ENO3/NUP88/ACOT7/NCOR1/ALDOC/ACLY/STAT3/COASY/SLC25A39/DCAKD/PNPO/NFE2L1/RSAD1/FDXR/NUP85/GALK1/FECH/CNDP2/SIR…	137
GO:0071826	ribonucleoprotein complex subunit organization	108/5356	223/17653	9.47123e-09	1.35791e-06	1.11916e-06	CELF2/SNRPD2/EIF3A/CELF1/SF1/SART1/AGO3/SF3A3/PIH1D2/DDX6/NOP2/STRAP/BICD1/SCAF11/DDX23/EIF4B/TARBP2/CNOT2/SART3/ATXN2/RPL6/SRSF9/MTIF3/RPL13A/GEMIN2/PRPF39/SRSF5/SAMD15/SNW1/DICER1/HSP90AA1/KLC1/RPS27L/EDC3/SNUPN/MRPS11/LUC7L/ATXN2L/CD2BP2/OGFOD1/CNOT1/NOL3/PRMT7/PTBP2/PRPF8/RPL23A/ERAL1/GRB7/DDX20/MAPT/LUC7L3/SRSF1/RPL38/MRPS7/TXNL4A/CIRBP/RPS15/PPAN/LSM4/RUVBL2/RPS5/PUM2/GEMIN6/MTIF2/USP39/SNR…	108
GO:0009141	nucleoside triphosphate metabolic process	151/5356	337/17653	1.1438e-08	1.59065e-06	1.31098e-06	GUK1/PFKP/PFKFB3/NUDT5/PFKL/HKDC1/HK1/PPIF/COX15/NDUFB8/AMPD3/LDHA/NDUFS3/NUP160/BAD/NDUFV1/NDUFS8/TCIRG1/SDHD/HSPA8/GAPDH/TPI1/ENO2/CTPS1/PKM/DNM1L/PFKM/PRKAG1/AAAS/SDHA/NADK/NDUFA12/IGF1/P2RX7/ATP6V0A2/RAN/GPHN/ENTPD5/NDUFB1/CMPK1/NDUFAF1/DUT/CLPX/COX5A/PGM1/NME4/NME3/NDUFB10/COQ7/AK5/UQCRC2/NDUFAB1/ALDOA/DCTPP1/COX4I1/VPS9D1/CTNS/ENO3/NUP88/NCOR1/ALDOC/TEFM/STAT3/ATP6V0A1/NUP85/GALK1/TYMS/SIRT…	151
GO:0000375	RNA splicing, via transesterification reactions	148/5356	329/17653	1.16106e-08	1.59065e-06	1.31098e-06	CELF2/SRRM1/HNRNPF/SNRPD2/HNRNPH3/PPIL3/DHX32/SRSF4/SNRNP40/CSTF3/CELF1/CPSF7/SF1/SART1/SF3B2/RBM4/THRAP3/SF3A3/RBM7/PPIE/HSPA8/STRAP/HNRNPA1/SCAF11/PCBP2/DDX23/SART3/SRSF9/ZCCHC8/SNRNP35/PSPC1/HNRNPC/METTL3/PABPN1/NOVA1/GEMIN2/PNN/PRPF39/SRSF5/SNW1/PAPOLA/SNRPN/AQR/CELF6/SNUPN/SNRPA1/RAVER2/SNRNP25/LUC7L/RNPS1/SRSF11/CD2BP2/FUS/NOL3/PRMT7/PTBP2/PRPF8/NSRP1/CWC25/RBM15/DHX8/DDX20/LUC7L3/SRSF1/DHX…	148
GO:0006520	cellular amino acid metabolic process	162/5356	367/17653	1.22048e-08	1.63571e-06	1.34811e-06	MTR/SEPHS1/P4HA1/ENOSF1/GLUD1/PSMB7/OAT/PSMD13/GLS/PSMA1/APIP/FOLH1/GLYAT/NARS2/NOX4/ACAT1/PTS/ACAD8/RIMKLB/CTPS1/BCAT1/PRODH2/GLS2/SHMT2/MARS/NR1H4/SDSL/PSMD9/SLC7A7/PSMB5/SLC7A8/PSME1/PSME2/EGLN3/PSMA6/ALDH6A1/DLST/GSTZ1/PSMC1/WARS/ADSSL1/ASNSD1/GATM/OAZ2/HYKK/PSMA4/ABAT/CTH/EARS2/CLN3/BCKDK/DDAH1/GOT2/SLC7A6/NQO1/PSMD7/DPYD/ASPA/CTNS/DBT/ACY1/PFAS/SHMT1/SARS/PSMD3/AHCYL1/STAT5A/PSME3/PSMC5/AFM…	162
GO:0019083	viral transcription	89/5356	176/17653	1.41982e-08	1.86238e-06	1.53493e-06	RPL34/TRIM11/RPS24/RPLP2/RPL27A/RPS13/NUP160/RPS3/RPS25/RPL13/RPS6/AAAS/TARBP2/HMGA2/RPL6/RPLP0/RPL21/TRIM13/RPL13A/SNW1/RPS15A/INPP5K/NUP88/RPL26/RPL23A/CCL5/CCL4/RPL23/RPL27/SUPT4H1/RPL38/NUP85/RPL17/CTDP1/POLR2E/RPS15/RPL36/SMARCA4/RPL18A/UBA52/HPN/USF2/ZFP36/RPS16/RPL18/RPS11/NUP62/RPS9/RPL28/RPS5/RPS7/RPS27A/RPL31/POLR2D/CCNT2/NUP35/RPL37A/RAE1/RPS21/SMARCB1/POLR2F/RPL3/TARDBP/RPL32/RPL15/RP…	89
GO:0009161	ribonucleoside monophosphate metabolic process	150/5356	336/17653	1.71701e-08	2.20529e-06	1.81755e-06	GUK1/PFKP/PFKFB3/NUDT5/PFKL/HKDC1/HK1/PPIF/COX15/NDUFB8/AMPD3/LDHA/NDUFS3/NUP160/AK2/BAD/NDUFV1/NDUFS8/TCIRG1/DLG2/SDHD/HSPA8/GAPDH/TPI1/ENO2/PKM/DNM1L/PFKM/PRKAG1/AAAS/SDHA/NADK/NDUFA12/IGF1/P2RX7/ATP6V0A2/GMPR2/ENTPD5/NDUFB1/CMPK1/ADSSL1/NDUFAF1/CLPX/COX5A/PGM1/NDUFB10/COQ7/AK5/UQCRC2/NDUFAB1/ALDOA/COX4I1/APRT/VPS9D1/CTNS/ENO3/NUP88/DLG4/PFAS/NCOR1/ALDOC/TEFM/AMPD2/STAT3/ATP6V0A1/MAGI3/NUP85/GA…	150
GO:0019058	viral life cycle	142/5356	316/17653	2.48052e-08	3.12089e-06	2.57217e-06	CDC42/TRIM11/USP6NL/NMT2/IDE/CTBP2/CD81/TRIM6/TRIM5/NUP160/FAM111A/DDB1/PC/ATG16L2/UVRAG/PPIE/DDX6/HSPA8/CD4/PCBP2/AAAS/TARBP2/HMGA2/OAS1/OAS3/SCARB1/UBC/RAN/TRIM13/LAMP1/GAS6/CHMP4A/TNFRSF14/EIF2AK4/VPS18/PML/NFIA/PKN2/WWP2/IST1/CHMP1A/INPP5K/SLC52A1/NUP88/UBB/LGALS9/CCL5/LAMTOR5/ITGB3/SNF8/DDX5/KPNA2/NUP85/NEDD4L/VPS4B/C19orf66/ILF3/RAD23A/UBA52/PVR/SLC1A5/NUP62/CHMP2A/RSAD2/ROCK2/EIF2AK2/RPS27…	142
GO:0022618	ribonucleoprotein complex assembly	102/5356	211/17653	2.72333e-08	3.35786e-06	2.76747e-06	CELF2/SNRPD2/EIF3A/CELF1/SF1/SART1/AGO3/SF3A3/PIH1D2/DDX6/NOP2/STRAP/BICD1/SCAF11/DDX23/EIF4B/TARBP2/CNOT2/SART3/ATXN2/RPL6/SRSF9/RPL13A/GEMIN2/PRPF39/SRSF5/SAMD15/SNW1/DICER1/HSP90AA1/RPS27L/EDC3/SNUPN/MRPS11/LUC7L/ATXN2L/CD2BP2/OGFOD1/CNOT1/NOL3/PRMT7/PTBP2/PRPF8/RPL23A/ERAL1/GRB7/DDX20/MAPT/LUC7L3/SRSF1/RPL38/MRPS7/TXNL4A/CIRBP/RPS15/PPAN/LSM4/RUVBL2/RPS5/PUM2/GEMIN6/USP39/SNRNP200/POLR2D/SF3B…	102
GO:0009167	purine ribonucleoside monophosphate metabolic process	144/5356	323/17653	3.65972e-08	4.4035e-06	3.62926e-06	GUK1/PFKP/PFKFB3/NUDT5/PFKL/HKDC1/HK1/PPIF/COX15/NDUFB8/AMPD3/LDHA/NDUFS3/NUP160/AK2/BAD/NDUFV1/NDUFS8/TCIRG1/DLG2/SDHD/HSPA8/GAPDH/TPI1/ENO2/PKM/DNM1L/PFKM/PRKAG1/AAAS/SDHA/NADK/NDUFA12/IGF1/P2RX7/ATP6V0A2/GMPR2/ENTPD5/NDUFB1/ADSSL1/NDUFAF1/CLPX/COX5A/PGM1/NDUFB10/COQ7/AK5/UQCRC2/NDUFAB1/ALDOA/COX4I1/APRT/VPS9D1/CTNS/ENO3/NUP88/DLG4/PFAS/NCOR1/ALDOC/TEFM/AMPD2/STAT3/ATP6V0A1/MAGI3/NUP85/GALK1/SI…	144
GO:0010256	endomembrane system organization	182/5356	427/17653	3.71422e-08	4.4035e-06	3.62926e-06	CDC42/SEC31A/COG2/ARV1/LYST/USP6NL/OPTN/ARHGAP21/ANK3/MYOF/ZFYVE27/VTI1A/PACSIN3/NUP160/MYRF/STX5/RTN3/VPS51/LAMTOR1/RAB30/SNX19/PARP11/ANO6/BIN2/AAAS/BLOC1S1/RAB5B/ARL1/P2RX7/TMED2/STX2/ANKLE2/ATL2/ARHGEF7/CHMP4A/SYNE2/BAG5/AKT1/GOLGA8R/GOLGA8A/VPS18/USP8/RAB27A/TMED3/SGIP1/MAPK3/CNEP1R1/KIFC3/NUTF2/COG4/IST1/TMEM170A/TMED5/FNBP1L/CHMP1A/RILP/PAFAH1B1/NUP88/CTDNEP1/NDEL1/MYO18A/SNF8/VMP1/BCAS3/P…	182
GO:0016570	histone modification	190/5356	450/17653	4.34962e-08	5.05951e-06	4.16994e-06	TAF5L/SIRT2/ARID4B/SMYD3/WAC/EPC1/MAPK8/JMJD1C/SIRT1/PCGF5/UBR2/LDB1/SIRT3/EYA3/APBB1/ELP4/PHF21A/DDB2/DDB1/RBBP4/MTA2/TAF6L/NAA40/OTUB1/RPS6KA4/RBM14/ARRB1/MEAF6/EED/PRDM10/CHD4/ING4/PHC1/HDAC7/KANSL2/MCRS1/MAP3K12/CDK2/BAZ2A/USP15/HMGA2/UBE2N/NR1H4/PWP1/SART3/KDM2B/TEX30/JDP2/SNW1/RPS6KA5/SETD3/MTA1/USP3/WDR61/MORF4L1/MIER1/NAA60/USP7/MAPK3/RNF40/BRD7/SALL1/SETD6/HSF4/PRMT7/TP53/KDM6B/CHD3/PER1…	190
GO:0034329	cell junction assembly	106/5356	223/17653	4.47326e-08	5.10697e-06	4.20905e-06	CDC42/NRP1/PARD3/VCL/SORBS1/LDB1/SLK/CD151/ILK/PTPRJ/ARL2/RHOD/CTTN/MACF1/THY1/PTPRO/PKP2/HDAC7/RAP1B/NR1H4/CORO1C/TRPV4/ARHGEF7/ACTB/AJUBA/CDH24/FERMT2/ACTN1/FMN1/SMAD3/MYO9A/TAOK2/CDH11/CDH5/CBFB/PKN2/CDH1/MARVELD3/MYO1C/JUP/RAMP2/GJC1/ITGB3/RHOC/VMP1/BCAS3/PRKCA/HIPK1/ITGB4/FBF1/ACTG1/EPB41L3/CDH2/SMAD7/CRB3/PRKACA/LSR/ITGB1BP1/ROCK2/WDPCP/LIMS1/NPHP1/EPB41L5/CLASP1/LIMS2/PKP4/ITGA6/FN1/SRC/LA…	106
GO:0009126	purine nucleoside monophosphate metabolic process	144/5356	324/17653	4.6346e-08	5.19497e-06	4.28158e-06	GUK1/PFKP/PFKFB3/NUDT5/PFKL/HKDC1/HK1/PPIF/COX15/NDUFB8/AMPD3/LDHA/NDUFS3/NUP160/AK2/BAD/NDUFV1/NDUFS8/TCIRG1/DLG2/SDHD/HSPA8/GAPDH/TPI1/ENO2/PKM/DNM1L/PFKM/PRKAG1/AAAS/SDHA/NADK/NDUFA12/IGF1/P2RX7/ATP6V0A2/GMPR2/ENTPD5/NDUFB1/ADSSL1/NDUFAF1/CLPX/COX5A/PGM1/NDUFB10/COQ7/AK5/UQCRC2/NDUFAB1/ALDOA/COX4I1/APRT/VPS9D1/CTNS/ENO3/NUP88/DLG4/PFAS/NCOR1/ALDOC/TEFM/AMPD2/STAT3/ATP6V0A1/MAGI3/NUP85/GALK1/SI…	144
GO:0071426	ribonucleoprotein complex export from nucleus	69/5356	130/17653	5.06887e-08	5.58028e-06	4.59914e-06	SRRM1/SRSF4/NUP160/NXF1/AAAS/SARNP/SRSF9/RAN/PCID2/PABPN1/SRSF5/RNPS1/THOC6/SRSF11/SMG1/DDX19B/DDX19A/SMG6/NUP88/EIF5A/SUPT6H/SRSF1/NUP85/SRSF2/THOC1/RPS15/DDX39A/AKAP8L/U2AF1L4/SYMPK/NUP62/U2AF2/SRSF7/XPO1/IWS1/WDR33/POLR2D/SSB/NUP35/AGFG1/EIF6/SRSF6/RAE1/U2AF1/THOC5/POLDIP3/RPSA/NMD3/NCBP2/FYTTD1/SLBP/FIP1L1/SDAD1/NUP54/EIF4E/ABCE1/RIOK2/THOC3/CHTOP/NUPL2/HNRNPA2B1/POM121/CPSF4/ENY2/NOL6/GLE1/N…	69
GO:0000086	G2/M transition of mitotic cell cycle	116/5356	250/17653	5.64096e-08	6.10115e-06	5.02843e-06	SDCCAG8/OPTN/BTRC/PSMB7/PSMD13/PSMA1/USH1C/CKAP5/CCND1/ORAOV1/PPME1/CEP57/CEP164/TUBA1A/CDK2/DCTN2/HMGA2/CEP290/NEDD1/TAOK3/DYNLL1/PSMD9/UBC/RNASEH2B/HAUS4/AJUBA/PSMB5/PSME1/PSME2/PSMA6/RAD51B/FOXN3/PSMC1/HSP90AA1/GPR132/HAUS2/ARPP19/PSMA4/PKMYT1/TAOK2/NAE1/PSMD7/YWHAE/PAFAH1B1/UBB/PSMD3/TUBG1/PSME3/CDK5RAP3/RAD51C/PPM1D/PSMC5/CSNK1D/CEP76/HAUS1/VPS4B/TUBB4A/DNM2/PRKACA/BRD4/HAUS8/UBA52/HAUS5/PPP…	116
GO:0015931	nucleobase-containing compound transport	112/5356	240/17653	6.51026e-08	6.91996e-06	5.70327e-06	SRRM1/SLC25A16/SRSF4/CKAP5/NUP160/NXF1/SIDT2/PARP11/HNRNPA1/AAAS/SARNP/CPSF6/ATXN2/SRSF9/P2RX7/RAN/HNRNPA1L2/PCID2/UPF3A/PABPN1/SRSF5/SNUPN/RNPS1/THOC6/SLC35D1/SRSF11/SMG1/NUTF2/DDX19B/DDX19A/MYO1C/SMG6/NUP88/EIF5A/SLC25A24/SUPT6H/SRSF1/NUP85/SLC25A19/SRSF2/THOC1/RPS15/RANBP3/SLC25A23/DDX39A/AKAP8L/U2AF1L4/ZFP36/SYMPK/NUP62/U2AF2/SRSF7/LRPPRC/XPO1/IWS1/WDR33/POLR2D/SSB/NUP35/AGFG1/EIF6/SRSF6/SLC3…	112
GO:0009199	ribonucleoside triphosphate metabolic process	140/5356	315/17653	7.09016e-08	7.40862e-06	6.10601e-06	GUK1/PFKP/PFKFB3/NUDT5/PFKL/HKDC1/HK1/PPIF/COX15/NDUFB8/AMPD3/LDHA/NDUFS3/NUP160/BAD/NDUFV1/NDUFS8/TCIRG1/SDHD/HSPA8/GAPDH/TPI1/ENO2/CTPS1/PKM/DNM1L/PFKM/PRKAG1/AAAS/SDHA/NADK/NDUFA12/IGF1/P2RX7/ATP6V0A2/RAN/GPHN/ENTPD5/NDUFB1/NDUFAF1/CLPX/COX5A/PGM1/NME4/NME3/NDUFB10/COQ7/AK5/UQCRC2/NDUFAB1/ALDOA/COX4I1/VPS9D1/CTNS/ENO3/NUP88/NCOR1/ALDOC/TEFM/STAT3/ATP6V0A1/NUP85/GALK1/SIRT6/SLC25A23/INSR/NDUFA7…	140
GO:0016569	covalent chromatin modification	194/5356	464/17653	7.50491e-08	7.40877e-06	6.10614e-06	TAF5L/SIRT2/ARID4B/SMYD3/WAC/EPC1/MAPK8/JMJD1C/SIRT1/PCGF5/UBR2/LDB1/SIRT3/EYA3/APBB1/ELP4/PHF21A/DDB2/DDB1/RBBP4/MTA2/TAF6L/NAA40/OTUB1/RPS6KA4/RBM14/ARRB1/MEAF6/EED/PRDM10/CHD4/ING4/PHC1/HDAC7/KANSL2/MCRS1/MAP3K12/CDK2/BAZ2A/USP15/HMGA2/UBE2N/NR1H4/PWP1/SART3/KDM2B/TEX30/JDP2/SNW1/RPS6KA5/SETD3/MTA1/USP3/WDR61/MORF4L1/MIER1/NAA60/USP7/MAPK3/RNF40/BRD7/SALL1/SETD6/HSF4/PRMT7/TP53/KDM6B/CHD3/PER1…	194
GO:0071166	ribonucleoprotein complex localization	69/5356	131/17653	7.55042e-08	7.40877e-06	6.10614e-06	SRRM1/SRSF4/NUP160/NXF1/AAAS/SARNP/SRSF9/RAN/PCID2/PABPN1/SRSF5/RNPS1/THOC6/SRSF11/SMG1/DDX19B/DDX19A/SMG6/NUP88/EIF5A/SUPT6H/SRSF1/NUP85/SRSF2/THOC1/RPS15/DDX39A/AKAP8L/U2AF1L4/SYMPK/NUP62/U2AF2/SRSF7/XPO1/IWS1/WDR33/POLR2D/SSB/NUP35/AGFG1/EIF6/SRSF6/RAE1/U2AF1/THOC5/POLDIP3/RPSA/NMD3/NCBP2/FYTTD1/SLBP/FIP1L1/SDAD1/NUP54/EIF4E/ABCE1/RIOK2/THOC3/CHTOP/NUPL2/HNRNPA2B1/POM121/CPSF4/ENY2/NOL6/GLE1/N…	69
GO:0044282	small molecule catabolic process	180/5356	425/17653	7.56258e-08	7.40877e-06	6.10614e-06	PFKP/AKR1C3/NUDT5/PHYH/ACBD5/PFKL/HK1/ENOSF1/GLUD1/OAT/INPP5A/GLS/CD44/BAD/ALDH3B1/LRP5/ACAT1/ACAD8/GAPDH/TPI1/ENO2/PKM/DERA/KHK/BCAT1/PRODH2/PFKM/GLS2/ACACB/ACAD10/ALDH2/SDSL/ACADS/SCARB1/CDADC1/PCK2/AKR1A1/FUT8/ENTPD5/ALDH6A1/DLST/CYP4A11/GSTZ1/AKT1/ECHDC2/ADAL/SORD/SCP2/HEXA/ETFA/HYKK/PGM1/DECR2/HAGH/AMDHD2/ABAT/CTH/ACADM/NDUFAB1/SULT1A2/SULT1A1/ALDOA/BCKDK/LONP2/DDAH1/GOT2/PLA2G15/NUDT7/ACSF3…	180
GO:0044839	cell cycle G2/M phase transition	122/5356	267/17653	7.571e-08	7.40877e-06	6.10614e-06	SDCCAG8/OPTN/BTRC/PSMB7/PSMD13/PSMA1/USH1C/CKAP5/CCND1/ORAOV1/PPME1/CEP57/CEP164/TUBA1A/CDK2/DCTN2/HMGA2/CEP290/NEDD1/TAOK3/DYNLL1/PSMD9/UBC/RNASEH2B/HAUS4/AJUBA/PSMB5/PSME1/PSME2/PSMA6/RAD51B/FOXN3/PSMC1/HSP90AA1/GPR132/HAUS2/ARPP19/PSMA4/PKMYT1/TAOK2/NAE1/PSMD7/YWHAE/PAFAH1B1/TP53/UBB/PSMD3/TUBG1/PSME3/CDK5RAP3/RAD51C/PPM1D/PSMC5/CSNK1D/CEP76/HAUS1/VPS4B/TUBB4A/DNM2/PRKACA/BRD4/AKAP8L/HAUS8/BAB…	122
GO:0009108	coenzyme biosynthetic process	112/5356	242/17653	1.12179e-07	1.0721e-05	8.83597e-06	PFKP/PFKFB3/PFKL/SLC25A16/HKDC1/HK1/RNLS/ACSL5/LDHA/PDHX/NUP160/NADSYN1/ACAT1/PTS/NNMT/GAPDH/PPT1/TPI1/ENO2/PKM/PPCS/PFKM/PRKAG1/ELOVL1/AAAS/COQ10A/NADK/IGF1/ACACB/P2RX7/AKR1A1/GPHN/PANK4/COQ6/ENTPD5/PPCDC/IDH2/PGM1/COQ7/ALDOA/PDP2/PDPR/ACSF3/ENO3/NUP88/ACOT7/NCOR1/ALDOC/ACLY/STAT3/COASY/DCAKD/PNPO/FDXR/NUP85/GALK1/SIRT6/INSR/GCDH/TECR/NUP62/HK2/MAT2A/ACMSD/KYNU/MMADHC/PDK1/NUP35/ATIC/HDAC4/ACSS1…	112
GO:0097193	intrinsic apoptotic signaling pathway	130/5356	290/17653	1.13035e-07	1.0721e-05	8.83597e-06	ARL6IP5/CXCL12/SPOP/SGMS1/SIRT1/VDAC2/PPIF/BNIP3/HRAS/PGAP2/RRP8/CD44/NDUFS3/LCK/BAD/SYVN1/RPS3/HYOU1/YBX3/DNM1L/DDIT3/MDM2/APAF1/ERP29/DIABLO/HSPH1/TPT1/CIDEB/RIPK3/NFATC4/SNW1/GSKIP/BAG5/PPP1R13B/AKT1/CRIP1/TXNDC12/BMF/RPS27L/PML/BCL2A1/TRAP1/CDIP1/RRN3/NUPR1/SIAH1/CYLD/HERPUD1/NOL3/WWOX/TP53/RPL26/UBB/SEPT4/ERN1/DDX5/HIPK1/SLC9A3R1/PTPN2/STK11/TMEM161A/NDUFA13/URI1/BAX/BCL2L12/RPS7/MSH2/HTRA2/…	130
GO:0009144	purine nucleoside triphosphate metabolic process	139/5356	316/17653	1.66996e-07	1.5599e-05	1.28563e-05	GUK1/PFKP/PFKFB3/NUDT5/PFKL/HKDC1/HK1/PPIF/COX15/NDUFB8/AMPD3/LDHA/NDUFS3/NUP160/BAD/NDUFV1/NDUFS8/TCIRG1/SDHD/HSPA8/GAPDH/TPI1/ENO2/PKM/DNM1L/PFKM/PRKAG1/AAAS/SDHA/NADK/NDUFA12/IGF1/P2RX7/ATP6V0A2/RAN/GPHN/ENTPD5/NDUFB1/NDUFAF1/CLPX/COX5A/PGM1/NME4/NME3/NDUFB10/COQ7/AK5/UQCRC2/NDUFAB1/ALDOA/COX4I1/VPS9D1/CTNS/ENO3/NUP88/NCOR1/ALDOC/TEFM/STAT3/ATP6V0A1/NUP85/GALK1/SIRT6/SLC25A23/INSR/NDUFA7/NDUFA…	139
GO:0034333	adherens junction assembly	48/5356	83/17653	1.80788e-07	1.66352e-05	1.37103e-05	NRP1/VCL/SORBS1/LDB1/SLK/PTPRJ/RHOD/CTTN/MACF1/THY1/CORO1C/ARHGEF7/AJUBA/FERMT2/ACTN1/FMN1/SMAD3/TAOK2/JUP/RAMP2/BCAS3/HIPK1/SMAD7/ITGB1BP1/ROCK2/WDPCP/LIMS1/EPB41L5/CLASP1/SRC/LAMA5/PPM1F/CLASP2/CTNNB1/RHOA/PHLDB2/ITGA2/EFNA5/PIP5K1A/VEGFA/PTPRK/DLC1/DMTN/PTK2B/PTK2/RCC2/ARHGAP6/GPM6B	48
GO:0050657	nucleic acid transport	94/5356	197/17653	2.02839e-07	1.81232e-05	1.49367e-05	SRRM1/SRSF4/CKAP5/NUP160/NXF1/SIDT2/PARP11/HNRNPA1/AAAS/SARNP/CPSF6/ATXN2/SRSF9/RAN/HNRNPA1L2/PCID2/UPF3A/PABPN1/SRSF5/SNUPN/RNPS1/THOC6/SRSF11/SMG1/NUTF2/DDX19B/DDX19A/MYO1C/SMG6/NUP88/EIF5A/SUPT6H/SRSF1/NUP85/SRSF2/THOC1/RPS15/RANBP3/DDX39A/AKAP8L/U2AF1L4/ZFP36/SYMPK/NUP62/U2AF2/SRSF7/LRPPRC/XPO1/IWS1/WDR33/POLR2D/SSB/NUP35/AGFG1/EIF6/SRSF6/RAE1/MX2/U2AF1/RANBP1/THOC5/TST/POLDIP3/TGFBR2/RPSA/NM…	94
GO:0050658	RNA transport	94/5356	197/17653	2.02839e-07	1.81232e-05	1.49367e-05	SRRM1/SRSF4/CKAP5/NUP160/NXF1/SIDT2/PARP11/HNRNPA1/AAAS/SARNP/CPSF6/ATXN2/SRSF9/RAN/HNRNPA1L2/PCID2/UPF3A/PABPN1/SRSF5/SNUPN/RNPS1/THOC6/SRSF11/SMG1/NUTF2/DDX19B/DDX19A/MYO1C/SMG6/NUP88/EIF5A/SUPT6H/SRSF1/NUP85/SRSF2/THOC1/RPS15/RANBP3/DDX39A/AKAP8L/U2AF1L4/ZFP36/SYMPK/NUP62/U2AF2/SRSF7/LRPPRC/XPO1/IWS1/WDR33/POLR2D/SSB/NUP35/AGFG1/EIF6/SRSF6/RAE1/MX2/U2AF1/RANBP1/THOC5/TST/POLDIP3/TGFBR2/RPSA/NM…	94
GO:0051236	establishment of RNA localization	95/5356	200/17653	2.28376e-07	2.01134e-05	1.6577e-05	SRRM1/SRSF4/CKAP5/NUP160/NXF1/SIDT2/PARP11/HNRNPA1/AAAS/SARNP/CPSF6/ATXN2/SRSF9/RAN/HNRNPA1L2/PCID2/UPF3A/PABPN1/SRSF5/SNUPN/RNPS1/THOC6/SRSF11/SMG1/NUTF2/DDX19B/DDX19A/MYO1C/SMG6/NUP88/EIF5A/SUPT6H/SRSF1/NUP85/SRSF2/THOC1/RPS15/RANBP3/DDX39A/AKAP8L/U2AF1L4/ZFP36/SYMPK/NUP62/U2AF2/SRSF7/LRPPRC/XPO1/IWS1/WDR33/POLR2D/SSB/NUP35/AGFG1/EIF6/SRSF6/RAE1/MX2/U2AF1/RANBP1/THOC5/TST/POLDIP3/TGFBR2/RPSA/NM…	95
GO:2001242	regulation of intrinsic apoptotic signaling pathway	79/5356	159/17653	2.33362e-07	2.02631e-05	1.67004e-05	CXCL12/SPOP/SGMS1/SIRT1/VDAC2/PPIF/PGAP2/CD44/NDUFS3/LCK/BAD/SYVN1/RPS3/HYOU1/YBX3/DNM1L/DDIT3/MDM2/ERP29/HSPH1/TPT1/RIPK3/BAG5/AKT1/TXNDC12/BMF/BCL2A1/TRAP1/RRN3/SIAH1/CYLD/HERPUD1/NOL3/TP53/RPL26/UBB/SEPT4/SLC9A3R1/PTPN2/TMEM161A/NDUFA13/URI1/BAX/BCL2L12/RPS7/HTRA2/EIF2AK3/BCL2L11/NFE2L2/PRKRA/BCL2L1/SRC/PTTG1IP/BID/XBP1/NCK1/SKIL/OPA1/FBXW7/TAF9/CD74/MCL1/BCLAF1/SOD2/MUC1/FIGNL1/HSPB1/FIS1/ARH…	79
GO:0051028	mRNA transport	75/5356	149/17653	2.40267e-07	2.05728e-05	1.69557e-05	SRRM1/SRSF4/NUP160/NXF1/PARP11/HNRNPA1/AAAS/SARNP/SRSF9/HNRNPA1L2/PCID2/UPF3A/PABPN1/SRSF5/RNPS1/THOC6/SRSF11/SMG1/NUTF2/DDX19B/DDX19A/MYO1C/SMG6/NUP88/EIF5A/SUPT6H/SRSF1/NUP85/SRSF2/THOC1/DDX39A/AKAP8L/U2AF1L4/ZFP36/SYMPK/NUP62/U2AF2/SRSF7/LRPPRC/XPO1/IWS1/WDR33/POLR2D/NUP35/AGFG1/SRSF6/RAE1/MX2/U2AF1/THOC5/POLDIP3/NCBP2/FYTTD1/SLBP/FIP1L1/G3BP2/NUP54/EIF4E/THOC3/CHTOP/QKI/NUPL2/HNRNPA2B1/POM121…	75
GO:1903008	organelle disassembly	57/5356	105/17653	2.65006e-07	2.23803e-05	1.84454e-05	OPTN/BNIP3/AMBRA1/ATG13/STX5/MARK2/CTTN/GABARAPL1/DNM1L/RNF41/CAMKK2/MTIF3/KLC1/TSC2/CLEC16A/GABARAPL2/MAP1LC3B/GABARAP/SREBF1/WIPI1/USP36/WDR45B/CDC37/ATG4D/GSK3A/MTIF2/HTRA2/HK2/WDR75/ATG9A/ATG4B/ZDHHC8/FBXO7/SREBF2/TSPO/KIF9/RUVBL1/PPARGC1A/SPATA18/CISD2/FBXW7/GFM2/SQSTM1/ATG5/ZBTB17/HAX1/WIPI2/TOMM7/GBA/FIS1/RB1CC1/MRRF/GOLGA2/HDAC6/WDR45/ATG4A/MCTS1	57
GO:0010389	regulation of G2/M transition of mitotic cell cycle	94/5356	198/17653	2.71985e-07	2.26593e-05	1.86752e-05	SDCCAG8/PSMB7/PSMD13/PSMA1/CKAP5/CCND1/ORAOV1/CEP57/CEP164/TUBA1A/CDK2/DCTN2/HMGA2/CEP290/NEDD1/TAOK3/DYNLL1/PSMD9/UBC/RNASEH2B/HAUS4/PSMB5/PSME1/PSME2/PSMA6/RAD51B/FOXN3/PSMC1/HSP90AA1/GPR132/HAUS2/PSMA4/TAOK2/NAE1/PSMD7/YWHAE/PAFAH1B1/UBB/PSMD3/TUBG1/PSME3/CDK5RAP3/RAD51C/PSMC5/CSNK1D/CEP76/HAUS1/VPS4B/TUBB4A/PRKACA/BRD4/HAUS8/UBA52/HAUS5/PPP2R1A/MTA3/RPS27A/ALMS1/DCTN1/CLASP1/DYNC1I2/PSMD1/PSM…	94
GO:0000422	autophagy of mitochondrion	48/5356	84/17653	2.98049e-07	2.41772e-05	1.99263e-05	OPTN/BNIP3/AMBRA1/ATG13/MARK2/CTTN/GABARAPL1/DNM1L/RNF41/CAMKK2/TSC2/CLEC16A/GABARAPL2/MAP1LC3B/GABARAP/SREBF1/WIPI1/USP36/WDR45B/CDC37/ATG4D/GSK3A/HTRA2/HK2/WDR75/ATG9A/ATG4B/ZDHHC8/FBXO7/SREBF2/TSPO/RUVBL1/PPARGC1A/SPATA18/CISD2/FBXW7/SQSTM1/ATG5/ZBTB17/HAX1/WIPI2/TOMM7/GBA/FIS1/RB1CC1/HDAC6/WDR45/ATG4A	48
GO:0061726	mitochondrion disassembly	48/5356	84/17653	2.98049e-07	2.41772e-05	1.99263e-05	OPTN/BNIP3/AMBRA1/ATG13/MARK2/CTTN/GABARAPL1/DNM1L/RNF41/CAMKK2/TSC2/CLEC16A/GABARAPL2/MAP1LC3B/GABARAP/SREBF1/WIPI1/USP36/WDR45B/CDC37/ATG4D/GSK3A/HTRA2/HK2/WDR75/ATG9A/ATG4B/ZDHHC8/FBXO7/SREBF2/TSPO/RUVBL1/PPARGC1A/SPATA18/CISD2/FBXW7/SQSTM1/ATG5/ZBTB17/HAX1/WIPI2/TOMM7/GBA/FIS1/RB1CC1/HDAC6/WDR45/ATG4A	48
GO:0034470	ncRNA processing	177/5356	425/17653	3.777e-07	3.02405e-05	2.49236e-05	RPL34/WDR37/SEPHS1/RPP38/TRDMT1/SIRT1/RPS24/NOLC1/PDCD11/RPLP2/RRP8/RPL27A/RPS13/METTL15/ELP4/ZBTB8OS/TRPT1/SART1/AGO3/RPS3/INTS4/ALKBH8/PIH1D2/RPS25/TRIT1/NOP2/RPL13/PUS7L/RPS6/TARBP2/RPL6/RPLP0/PUS1/NOC4L/RPL21/INTS6/OSGEP/RPL13A/METTL3/NGDN/KIAA0391/FCF1/SAMD15/DICER1/FAM98B/SMAD3/MRPS11/RPUSD1/TBL3/RSL1D1/RPS15A/THUMPD1/ERI2/DUS2/MPHOSPH6/CTU2/PELP1/TRMT13/ELP5/RPL26/RPL23A/SARS/DDX52/RPL23/R…	177
GO:0009205	purine ribonucleoside triphosphate metabolic process	135/5356	309/17653	3.99836e-07	3.16024e-05	2.6046e-05	GUK1/PFKP/PFKFB3/NUDT5/PFKL/HKDC1/HK1/PPIF/COX15/NDUFB8/AMPD3/LDHA/NDUFS3/NUP160/BAD/NDUFV1/NDUFS8/TCIRG1/SDHD/HSPA8/GAPDH/TPI1/ENO2/PKM/DNM1L/PFKM/PRKAG1/AAAS/SDHA/NADK/NDUFA12/IGF1/P2RX7/ATP6V0A2/RAN/GPHN/ENTPD5/NDUFB1/NDUFAF1/CLPX/COX5A/PGM1/NME4/NME3/NDUFB10/COQ7/AK5/UQCRC2/NDUFAB1/ALDOA/COX4I1/VPS9D1/CTNS/ENO3/NUP88/NCOR1/ALDOC/TEFM/STAT3/ATP6V0A1/NUP85/GALK1/SIRT6/SLC25A23/INSR/NDUFA7/NDUFA…	135
GO:0034976	response to endoplasmic reticulum stress	122/5356	274/17653	4.26594e-07	3.32906e-05	2.74373e-05	SEC31A/SEC61A2/SPOP/NRBF2/SIRT1/ERLIN1/TPP1/UBXN1/SYVN1/YIF1A/CCND1/RNF121/HYOU1/HSP90B1/DDX11/DDIT3/OS9/CTDSP2/APAF1/FICD/ERP29/SERP2/TRIM13/DNAJC3/UGGT2/UBAC2/TMX1/JKAMP/EIF2S1/PSMC1/ATXN3/TXNDC12/EIF2AK4/PLA2G4B/PML/SCAMP5/STUB1/TXNDC11/CTH/HERPUD1/ATP6V0D1/TP53/GOSR2/CDK5RAP3/PSMC5/ERN1/WIPI1/PTPN2/TMX3/TMEM259/UBXN6/GSK3A/BAX/PREB/EIF2AK2/DCTN1/AUP1/EIF2AK3/BCL2L11/UGGT1/UBXN4/NFE2L2/DNAJC10…	122
GO:0030705	cytoskeleton-dependent intracellular transport	81/5356	166/17653	4.34196e-07	3.34603e-05	2.75772e-05	CDC42/ARHGAP21/AP3M1/RAB6A/HSPA8/BICD1/TUBA1A/BLOC1S1/PRKCZ/IFT81/DYNLL1/IFT88/LAMP1/SYNE2/IFT43/CCDC88C/RASGRP1/SPG11/BLOC1S6/MYO5A/AP3S2/RHOT2/CLUAP1/CLN3/TERF2/DYNLRB2/FNBP1L/MYO1C/PAFAH1B1/NDEL1/UBB/IFT20/RHOT1/MYO19/MAPT/AP3D1/HOOK2/MAP1S/WDR35/KIF3C/DYNC2LI1/LRPPRC/CCDC88A/RAB1A/DCTN1/TTC21B/DYNC1I2/TMEM201/MLPH/KIF1B/APP/SUN2/RABL2B/MOBP/COPG1/IFT122/IFT80/FXR1/OPA1/TCTEX1D2/WDR19/UCHL1/TN…	81
GO:0031098	stress-activated protein kinase signaling cascade	130/5356	296/17653	4.59523e-07	3.49748e-05	2.88255e-05	CDC42/ARL6IP5/ZMYND11/MAP3K8/MAPK8/FAS/BTRC/SLK/PDCD4/HRAS/MAP3K11/RPS3/TIRAP/LTBR/IRAK4/MAP3K12/UBE2N/TRPV4/TAOK3/UBC/TNFRSF19/HMGB1/HSPH1/CCDC88C/AKT1/RASGRP1/MAP2K5/IGF1R/TAOK2/MAPK3/MARVELD3/PAFAH1B1/MINK1/GPS2/PER1/NCOR1/UBB/MAP2K3/LGALS9/TRAF4/NBR1/SPAG9/MAGI3/STRADA/ERN1/GPS1/GADD45B/MAP2K2/SH2D3A/MAP2K7/UBA52/ZNF675/MAP4K1/ZFP36/EIF2AK2/RPS27A/MAP4K4/MAP3K2/ZEB2/STRADB/STK25/PLCB1/DUSP15/…	130
GO:1902749	regulation of cell cycle G2/M phase transition	100/5356	216/17653	5.14856e-07	3.87084e-05	3.19026e-05	SDCCAG8/PSMB7/PSMD13/PSMA1/CKAP5/CCND1/ORAOV1/CEP57/CEP164/TUBA1A/CDK2/DCTN2/HMGA2/CEP290/NEDD1/TAOK3/DYNLL1/PSMD9/UBC/RNASEH2B/HAUS4/PSMB5/PSME1/PSME2/PSMA6/RAD51B/FOXN3/PSMC1/HSP90AA1/GPR132/HAUS2/PSMA4/TAOK2/NAE1/PSMD7/YWHAE/PAFAH1B1/TP53/UBB/PSMD3/TUBG1/PSME3/CDK5RAP3/RAD51C/PSMC5/CSNK1D/CEP76/HAUS1/VPS4B/TUBB4A/PRKACA/BRD4/HAUS8/BABAM1/UBA52/HAUS5/PPP2R1A/MTA3/RPS27A/ALMS1/DCTN1/CLASP1/DYNC1…	100
GO:0007033	vacuole organization	78/5356	159/17653	5.36651e-07	3.98609e-05	3.28524e-05	TPCN2/LYST/HPS1/TPP1/AMBRA1/ATG13/ACP2/LAMTOR1/ATG16L2/PPT1/GABARAPL1/PIP4K2C/GNPTAB/RAB35/P2RX7/VPS33A/ULK1/IFT88/CHMP4A/PSEN1/PACS2/VPS18/SPG11/CLN6/ULK3/NPRL3/ATP6V0C/CLN3/CORO1A/VPS35/GABARAPL2/MAP1LC3B/PHF23/GABARAP/IFT20/TMEM199/RAB34/WIPI1/GAA/WDR45B/TRAPPC8/PIK3C3/ATG4D/HOOK2/UBXN2A/FEZ2/RAB1A/CCDC115/RAB3GAP1/PIKFYVE/ATG9A/ATG16L1/ATG4B/NSFL1C/VPS16/HPS4/RAB5A/NPRL2/RAB7A/TMEM175/SCARB2/…	78
GO:0051403	stress-activated MAPK cascade	119/5356	267/17653	5.5295e-07	4.05826e-05	3.34472e-05	CDC42/ARL6IP5/ZMYND11/MAP3K8/MAPK8/FAS/BTRC/PDCD4/HRAS/MAP3K11/RPS3/TIRAP/LTBR/IRAK4/MAP3K12/UBE2N/TRPV4/TAOK3/UBC/TNFRSF19/HMGB1/HSPH1/AKT1/RASGRP1/IGF1R/TAOK2/MAPK3/MARVELD3/PAFAH1B1/MINK1/GPS2/PER1/NCOR1/UBB/MAP2K3/LGALS9/TRAF4/NBR1/SPAG9/MAGI3/ERN1/GPS1/GADD45B/MAP2K2/SH2D3A/MAP2K7/UBA52/ZNF675/MAP4K1/ZFP36/EIF2AK2/RPS27A/MAP4K4/MAP3K2/ZEB2/STK25/PLCB1/DUSP15/ITCH/UBE2V1/BIRC7/APP/CRKL/MAPK1/…	119
GO:1901990	regulation of mitotic cell cycle phase transition	174/5356	419/17653	5.90848e-07	4.28539e-05	3.53192e-05	SIRT2/SDCCAG8/PSMB7/BUB3/PSMD13/PSMA1/CKAP5/TNKS1BP1/DDB1/CDK2AP2/CCND1/ORAOV1/CEP57/RDX/CEP164/PTPN6/PHB2/TUBA1A/CDK2/DCTN2/CTDSP2/HMGA2/MDM2/CNOT2/CEP290/CRADD/NEDD1/TAOK3/DYNLL1/ANAPC5/PSMD9/UBC/RNASEH2B/MYO16/PCID2/TFDP1/APEX1/HAUS4/PSMB5/PSME1/PSME2/PSMA6/RAD51B/FOXN3/PSMC1/HSP90AA1/AKT1/GPR132/INO80/HAUS2/TMOD3/RPS27L/PML/PSMA4/TAOK2/BRD7/CNOT1/NAE1/E2F4/PSMD7/CDK10/YWHAE/PAFAH1B1/TP53/RPL2…	174
GO:0002181	cytoplasmic translation	49/5356	88/17653	6.55666e-07	4.70021e-05	3.87381e-05	HSPA14/EIF3A/RPLP2/RPL27A/DNAJC24/EIF3M/RBM4/RPS3/YBX3/EIF4B/RPL6/RPLP0/DPH2/RPL13A/METTL3/DPH6/RPL26/RPL38/UNK/RPL17/RPL36/RPL18A/RPL18/RPS7/RPL31/ZC3H15/RPS21/EIF3D/RPL32/RPL15/MTOR/RPL29/NCK1/RPL22L1/EIF4G1/RPL35A/CPEB2/RPL9/RPS3A/RPS23/RPL26L1/CPEB4/RPL7L1/RPS20/RPL7/RPL30/RPL8/MCTS1/FMR1	49
GO:0006405	RNA export from nucleus	73/5356	147/17653	6.76623e-07	4.75256e-05	3.91695e-05	SRRM1/SRSF4/NUP160/NXF1/HNRNPA1/AAAS/SARNP/CPSF6/SRSF9/RAN/PCID2/PABPN1/SRSF5/RNPS1/THOC6/SRSF11/SMG1/DDX19B/DDX19A/SMG6/NUP88/EIF5A/SUPT6H/SRSF1/NUP85/SRSF2/THOC1/RPS15/RANBP3/DDX39A/AKAP8L/U2AF1L4/SYMPK/NUP62/U2AF2/SRSF7/XPO1/IWS1/WDR33/POLR2D/SSB/NUP35/AGFG1/EIF6/SRSF6/RAE1/U2AF1/RANBP1/THOC5/POLDIP3/RPSA/NMD3/NCBP2/FYTTD1/SLBP/FIP1L1/SDAD1/NUP54/EIF4E/ABCE1/RIOK2/THOC3/CHTOP/NUPL2/HNRNPA2B1/P…	73
GO:0070498	interleukin-1-mediated signaling pathway	54/5356	100/17653	6.78386e-07	4.75256e-05	3.91695e-05	MAP3K8/BTRC/PSMB7/PSMD13/TOLLIP/PSMA1/RPS6KA4/RELA/PELI3/IRAK4/UBE2N/PSMD9/UBC/PSMB5/PSME1/PSME2/PSMA6/NFKBIA/PSMC1/RPS6KA5/PSMA4/MAPK3/PSMD7/UBB/PSMD3/PSME3/PSMC5/UBA52/ZNF675/RPS27A/IL1R1/PSMD1/PSMF1/PLCB1/UBE2V1/PSMA7/MYD88/PSMD6/PSMD2/NFKB1/OTUD4/SKP1/SQSTM1/PSMD4/MAP3K7/TAB2/NOD1/PSMA2/CUL1/IKBKB/RIPK2/TAB3/IRAK1/IKBKG	54
GO:0046034	ATP metabolic process	123/5356	279/17653	7.274e-07	5.03867e-05	4.15276e-05	GUK1/PFKP/PFKFB3/NUDT5/PFKL/HKDC1/HK1/PPIF/COX15/NDUFB8/AMPD3/LDHA/NDUFS3/NUP160/BAD/NDUFV1/NDUFS8/TCIRG1/SDHD/HSPA8/GAPDH/TPI1/ENO2/PKM/DNM1L/PFKM/PRKAG1/AAAS/SDHA/NADK/NDUFA12/IGF1/P2RX7/ATP6V0A2/ENTPD5/NDUFB1/NDUFAF1/CLPX/COX5A/PGM1/NDUFB10/COQ7/AK5/UQCRC2/NDUFAB1/ALDOA/COX4I1/VPS9D1/CTNS/ENO3/NUP88/NCOR1/ALDOC/TEFM/STAT3/ATP6V0A1/NUP85/GALK1/SIRT6/SLC25A23/INSR/NDUFA7/NDUFA13/NUP62/NDUFA3/NDU…	123
GO:0034404	nucleobase-containing small molecule biosynthetic process	99/5356	215/17653	7.98086e-07	5.46689e-05	4.50568e-05	GUK1/PFKP/PFKFB3/NUDT5/PFKL/HKDC1/HK1/AMPD3/LDHA/NUP160/PDE2A/GAPDH/TPI1/ENO2/CTPS1/PKM/DERA/RAPGEF3/PFKM/PRKAG1/AAAS/SMUG1/PDE1B/IGF1/UNG/P2RX7/ENTPD5/CMPK1/ADAL/DUT/NEIL1/PDE8A/PGM1/NME4/PDE4B/NME3/ALDOA/DCTPP1/TK2/NUDT7/APRT/ENO3/NUP88/NCOR1/ALDOC/STAT3/NT5C/NUP85/GALK1/SIRT6/INSR/PDE4A/NUP62/CAD/HK2/TXNDC9/PDE1A/NUP35/HDAC4/EIF6/SAMHD1/ADA/RAE1/UCKL1/PDE9A/TYMP/OGG1/NME6/PFKFB4/UMPS/MBD4/PPAR…	99
GO:0035601	protein deacylation	57/5356	108/17653	9.13938e-07	6.19168e-05	5.10304e-05	SIRT2/ARID4B/LYPLA2/MAPK8/SIRT1/SIRT3/PHF21A/RBBP4/MTA2/RBM14/PPT1/CHD4/HDAC7/BAZ2A/NEK3/JDP2/MTA1/MORF4L1/MIER1/SALL1/TP53/CHD3/PER1/SREBF1/MAPT/SIRT7/MBD3/ABHD17A/HMG20B/SIRT6/AKAP8L/SIN3B/PRKD2/MTA3/PER2/HDAC4/ABHD12/DYRK1A/HDAC10/HDAC11/BCL6/CTBP1/SMARCAD1/CAMK2D/PRDM5/HDAC3/SAP30L/SIRT5/VEGFA/HDAC9/CCAR2/FNTA/ABHD17B/MSL3/HDAC6/HDAC8/MORF4L2	57
GO:0097711	ciliary basal body-plasma membrane docking	52/5356	96/17653	9.56575e-07	6.41009e-05	5.28305e-05	SDCCAG8/CKAP5/CEP57/CEP164/TUBA1A/DCTN2/RAB3IP/CEP290/NEDD1/TCTN1/DYNLL1/TCTN2/HAUS4/HSP90AA1/HAUS2/YWHAE/PAFAH1B1/B9D1/TUBG1/FBF1/CSNK1D/CEP76/HAUS1/TUBB4A/PRKACA/HAUS8/HAUS5/MARK4/PPP2R1A/ALMS1/DCTN1/NPHP1/CLASP1/DYNC1I2/SFI1/CSNK1E/CEP70/CC2D2A/SCLT1/AHI1/FGFR1OP/AKAP9/CEP41/PCM1/TMEM67/DCTN3/CEP78/CDK5RAP2/CNTRL/ODF2/OFD1/HAUS7	52
GO:0051656	establishment of organelle localization	184/5356	450/17653	9.73194e-07	6.45133e-05	5.31704e-05	CDC42/SNAP47/SEC31A/ARHGAP21/SYT15/AP3M1/SYTL1/PEF1/CD59/ARFGAP2/STX3/STX5/PPP6R3/NUMA1/TRAPPC3/RAB6A/SYTL2/TRAPPC4/C12orf4/LRMP/BICD1/DNM1L/BLOC1S1/DCTN2/LIN7A/PRKCZ/P2RX7/TMED2/STX2/RAN/SPRY2/LAMP1/CHMP4A/SEC23A/TRAPPC6B/CNIH1/SYNE2/PSEN1/SERPINA1/RASGRP1/SNAP23/SPG11/BLOC1S6/MYO5A/RAB27A/AP3S2/FES/DOCK7/RHOT2/SYT17/IL4R/CLN3/LAT/KIF22/STX4/FNBP1L/TRAPPC2L/CHMP1A/MYO1C/PAFAH1B1/NUP88/MIS12/VAMP…	184
GO:0007044	cell-substrate junction assembly	49/5356	89/17653	1.03093e-06	6.76135e-05	5.57255e-05	NRP1/SORBS1/LDB1/SLK/CD151/PTPRJ/RHOD/CTTN/MACF1/THY1/CORO1C/ARHGEF7/AJUBA/FERMT2/ACTN1/FMN1/SMAD3/TAOK2/ITGB3/BCAS3/ITGB4/ITGB1BP1/ROCK2/WDPCP/LIMS1/EPB41L5/CLASP1/ITGA6/FN1/SRC/LAMA5/PPM1F/CLASP2/RHOA/PHLDB2/ITGA2/EFNA5/PIP5K1A/VEGFA/PTPRK/DLC1/DMTN/PTK2B/PTK2/RCC2/PLEC/ARHGAP6/GPM6B/LAMB3	49
GO:0031589	cell-substrate adhesion	137/5356	319/17653	1.05628e-06	6.80592e-05	5.60928e-05	CDC42/NID1/NET1/RSU1/NRP1/SPOCK2/VCL/SORBS1/LDB1/SLK/VWA2/CUZD1/JAG1/TIMM10B/ILK/AKIP1/PARVA/CD44/PTPRJ/FERMT3/ARL2/RHOD/PPFIA1/CTTN/MACF1/THY1/JAM3/VWF/PTPRO/COL1A1/ITGA7/CD63/PRKCZ/CORO1C/PXN/ARHGEF7/GAS6/AJUBA/FERMT2/ACTN1/FBLN5/ATXN3/FMN1/TRPM7/SMAD6/SMAD3/PEAK1/EMP2/TAOK2/CORO1A/CRK/MINK1/VCAM1/NF1/CSF1/JUP/ITGB3/ITGA3/BCAS3/ITGB4/DNM2/BCAM/VAMP3/MYADM/ITGB1BP1/ROCK2/WDPCP/RAB1A/ANTXR1/LIMS1…	137
GO:0042176	regulation of protein catabolic process	150/5356	355/17653	1.0598e-06	6.80592e-05	5.60928e-05	CDC42/SIRT2/WAC/IDE/BTRC/SUFU/CD81/PACSIN3/DDB1/UBXN1/STX5/RNF19B/RELA/RDX/USP5/RNF41/OS9/MDM2/CHFR/UBAC2/PSME1/PSME2/PSEN1/PSMC1/ATXN3/HSP90AA1/FAF1/BAG5/AKT1/UBE3A/NEDD4/SNX1/OAZ2/SMAD3/PML/EEF1A1/RHBDF1/STUB1/USP7/CLEC16A/RNF40/VPS35/HERPUD1/WWP2/GABARAPL2/BANP/RNF166/RILP/TNFSF12/SCO1/UBB/RPL23/PSME3/GFAP/CDK5RAP3/SNF8/PSMC5/SMURF2/SUMO2/GGA3/TIMP2/CSNK1D/SMAD7/NEDD4L/TMEM259/OAZ1/PIN1/KEAP1/…	150
GO:0034330	cell junction organization	119/5356	270/17653	1.11252e-06	6.99225e-05	5.76285e-05	CDC42/NRP1/PARD3/VCL/SORBS1/LDB1/SLK/CD151/ILK/PLEKHA7/PTPRJ/CTNND1/ARL2/RHOD/CTTN/RDX/MACF1/CADM1/THY1/PTPRO/RASSF8/PKP2/HDAC7/RAP1B/NR1H4/CORO1C/TRPV4/ARHGEF7/ACTB/AJUBA/CDH24/FERMT2/ACTN1/NUMB/FMN1/RAB8B/SMAD3/MYO9A/TAOK2/KIFC3/CDH11/CDH5/CBFB/PKN2/CDH1/MARVELD3/MYO1C/JUP/RAMP2/GJC1/ITGB3/RHOC/VMP1/BCAS3/PRKCA/HIPK1/ITGB4/FBF1/ACTG1/EPB41L3/CDH2/DSG2/SMAD7/CRB3/PRKACA/LSR/PVR/ITGB1BP1/ROCK2/WD…	119
GO:0016482	cytosolic transport	72/5356	146/17653	1.12431e-06	6.99225e-05	5.76285e-05	HEATR5B/VPS26A/VTI1A/BET1L/DENND5A/STX5/VPS51/TBC1D10C/RAB6A/RDX/ERC1/CCDC91/MON2/ARL1/VPS29/LAMP1/HEATR5A/SNX6/ZFYVE21/SNX1/CORO7/EMP2/MAPK3/CORO1A/VPS35/AP1G1/VPS53/RILP/SGSM2/GOSR1/MYO1D/GOSR2/SNF8/SPAG9/CLTC/WIPI1/PIK3C3/RNF126/PLEKHJ1/MAP2K2/HOOK2/STX10/ANKRD27/VAMP3/AP2A1/TBC1D17/VPS54/ACTR2/DCTN1/TGOLN2/CHMP3/PIKFYVE/KIF16B/SNX5/SRC/SYS1/STX16/ARFRP1/TRAPPC10/MAPK1/TBC1D10A/TBC1D5/RAB5A/PT…	72
GO:0006406	mRNA export from nucleus	58/5356	111/17653	1.13418e-06	6.99225e-05	5.76285e-05	SRRM1/SRSF4/NUP160/NXF1/AAAS/SARNP/SRSF9/PCID2/PABPN1/SRSF5/RNPS1/THOC6/SRSF11/SMG1/DDX19B/DDX19A/SMG6/NUP88/EIF5A/SUPT6H/SRSF1/NUP85/SRSF2/THOC1/DDX39A/AKAP8L/U2AF1L4/SYMPK/NUP62/U2AF2/SRSF7/IWS1/WDR33/POLR2D/NUP35/AGFG1/SRSF6/RAE1/U2AF1/THOC5/POLDIP3/NCBP2/FYTTD1/SLBP/FIP1L1/NUP54/EIF4E/THOC3/CHTOP/NUPL2/HNRNPA2B1/POM121/CPSF4/ENY2/GLE1/NUP214/UPF3B/ZC3H11A	58
GO:0071427	mRNA-containing ribonucleoprotein complex export from nucleus	58/5356	111/17653	1.13418e-06	6.99225e-05	5.76285e-05	SRRM1/SRSF4/NUP160/NXF1/AAAS/SARNP/SRSF9/PCID2/PABPN1/SRSF5/RNPS1/THOC6/SRSF11/SMG1/DDX19B/DDX19A/SMG6/NUP88/EIF5A/SUPT6H/SRSF1/NUP85/SRSF2/THOC1/DDX39A/AKAP8L/U2AF1L4/SYMPK/NUP62/U2AF2/SRSF7/IWS1/WDR33/POLR2D/NUP35/AGFG1/SRSF6/RAE1/U2AF1/THOC5/POLDIP3/NCBP2/FYTTD1/SLBP/FIP1L1/NUP54/EIF4E/THOC3/CHTOP/NUPL2/HNRNPA2B1/POM121/CPSF4/ENY2/GLE1/NUP214/UPF3B/ZC3H11A	58
GO:0016241	regulation of macroautophagy	79/5356	164/17653	1.15046e-06	7.02238e-05	5.78768e-05	OPTN/WAC/MAPK8/SIRT1/VPS26A/BNIP3/ATG13/CAPN1/LAMTOR1/UVRAG/GAPDH/PRKAG1/RNF41/PIP4K2C/DCN/PRKAB1/ATP6V0B/ATP6V0A2/ULK1/IFT88/TRIM13/CHMP4A/SNX6/ATP6V1D/AKT1/NEDD4/NPRL3/TSC2/MLST8/ATP6V0C/CLEC16A/MAPK3/VPS35/ATP6V0D1/PHF23/IFT20/ATP6V0A1/LAMTOR5/CALCOCO2/ERN1/EXOC7/RPTOR/CDC37/PRKACA/CAPNS1/FEZ2/HTRA2/RAB3GAP1/PIKFYVE/SNX5/RAB5A/MTOR/NPRL2/UCHL1/EXOC1/SCOC/CASP3/SLC38A9/MAP3K7/SESN1/TOMM7/NOD1/G…	79
GO:0007045	cell-substrate adherens junction assembly	42/5356	73/17653	1.26294e-06	7.55924e-05	6.23015e-05	NRP1/SORBS1/LDB1/SLK/PTPRJ/RHOD/CTTN/MACF1/THY1/CORO1C/ARHGEF7/AJUBA/FERMT2/ACTN1/FMN1/SMAD3/TAOK2/BCAS3/ITGB1BP1/ROCK2/WDPCP/LIMS1/EPB41L5/CLASP1/SRC/LAMA5/PPM1F/CLASP2/RHOA/PHLDB2/ITGA2/EFNA5/PIP5K1A/VEGFA/PTPRK/DLC1/DMTN/PTK2B/PTK2/RCC2/ARHGAP6/GPM6B	42
GO:0048041	focal adhesion assembly	42/5356	73/17653	1.26294e-06	7.55924e-05	6.23015e-05	NRP1/SORBS1/LDB1/SLK/PTPRJ/RHOD/CTTN/MACF1/THY1/CORO1C/ARHGEF7/AJUBA/FERMT2/ACTN1/FMN1/SMAD3/TAOK2/BCAS3/ITGB1BP1/ROCK2/WDPCP/LIMS1/EPB41L5/CLASP1/SRC/LAMA5/PPM1F/CLASP2/RHOA/PHLDB2/ITGA2/EFNA5/PIP5K1A/VEGFA/PTPRK/DLC1/DMTN/PTK2B/PTK2/RCC2/ARHGAP6/GPM6B	42
GO:0007160	cell-matrix adhesion	96/5356	209/17653	1.33316e-06	7.84234e-05	6.46348e-05	NID1/NRP1/VCL/SORBS1/LDB1/SLK/VWA2/JAG1/TIMM10B/ILK/CD44/PTPRJ/RHOD/PPFIA1/CTTN/MACF1/THY1/JAM3/ITGA7/CD63/PRKCZ/CORO1C/PXN/ARHGEF7/AJUBA/FERMT2/ACTN1/FBLN5/FMN1/TRPM7/SMAD3/EMP2/TAOK2/MINK1/VCAM1/NF1/CSF1/JUP/ITGB3/ITGA3/BCAS3/ITGB4/BCAM/ITGB1BP1/ROCK2/WDPCP/LIMS1/BCL2L11/EPB41L5/CLASP1/ITGB6/ITGA6/ITGA4/ITGAV/FN1/SNED1/SRC/LAMA5/ITGB2/PPM1F/NF2/PARVG/CLASP2/CTNNB1/RHOA/DAG1/CD96/PHLDB2/ITGB5/PI…	96
GO:0043543	protein acylation	105/5356	233/17653	1.33568e-06	7.84234e-05	6.46348e-05	TAF5L/NMT2/EPC1/SIRT1/ZDHHC16/LDB1/ZDHHC6/APBB1/ELP4/TAF6L/NAA40/RPS6KA4/ZDHHC24/ARRB1/MEAF6/ING4/RAPGEF3/KANSL2/MCRS1/BLOC1S1/ZDHHC17/NAA25/ZDHHC20/NAA16/TEX30/PPM1A/DLST/RPS6KA5/MORF4L1/NAA60/NUPR1/MAPK3/BRD7/ZDHHC7/PER1/TRIM16/TADA2A/PCGF2/MSL1/NMT1/MAPT/KANSL1/WBP2/SMAD4/MBD3/ABHD17A/CLIP3/RUVBL2/NCOA1/SUPT7L/PPM1B/FAM161A/KANSL3/IWS1/EPC2/HAT1/ATF2/ING5/PHF20/ZDHHC8/SMARCB1/LIF/BRD1/SETD5/CA…	105
GO:0098732	macromolecule deacylation	57/5356	109/17653	1.35264e-06	7.867e-05	6.48381e-05	SIRT2/ARID4B/LYPLA2/MAPK8/SIRT1/SIRT3/PHF21A/RBBP4/MTA2/RBM14/PPT1/CHD4/HDAC7/BAZ2A/NEK3/JDP2/MTA1/MORF4L1/MIER1/SALL1/TP53/CHD3/PER1/SREBF1/MAPT/SIRT7/MBD3/ABHD17A/HMG20B/SIRT6/AKAP8L/SIN3B/PRKD2/MTA3/PER2/HDAC4/ABHD12/DYRK1A/HDAC10/HDAC11/BCL6/CTBP1/SMARCAD1/CAMK2D/PRDM5/HDAC3/SAP30L/SIRT5/VEGFA/HDAC9/CCAR2/FNTA/ABHD17B/MSL3/HDAC6/HDAC8/MORF4L2	57
GO:0034332	adherens junction organization	65/5356	129/17653	1.41885e-06	8.17496e-05	6.73762e-05	CDC42/NRP1/VCL/SORBS1/LDB1/SLK/PLEKHA7/PTPRJ/CTNND1/RHOD/CTTN/RDX/MACF1/CADM1/THY1/RASSF8/CORO1C/ARHGEF7/AJUBA/CDH24/FERMT2/ACTN1/NUMB/FMN1/RAB8B/SMAD3/TAOK2/KIFC3/CDH11/CDH5/CDH1/JUP/RAMP2/BCAS3/HIPK1/CDH2/SMAD7/PVR/ITGB1BP1/ROCK2/WDPCP/LIMS1/EPB41L5/CLASP1/SRC/LAMA5/PPM1F/CLASP2/CTNNB1/PTPN23/RHOA/PHLDB2/ITGA2/EFNA5/CTNNA1/PIP5K1A/VEGFA/PTPRK/DLC1/DMTN/PTK2B/PTK2/RCC2/ARHGAP6/GPM6B	65
GO:0051054	positive regulation of DNA metabolic process	100/5356	220/17653	1.46452e-06	8.35999e-05	6.89011e-05	CDC42/SIRT1/MMS19/FGFR1/EYA3/HRAS/APBB1/RPS3/NOX4/DDX11/HNRNPA1/CDK2/NABP2/STAT6/CCT2/UBE2N/IGF1/UNG/MAPKAPK5/RFC5/HMGB1/RFC3/BMP4/HSP90AA1/AKT1/INO80/TP53BP1/PML/IGF1R/USP7/PARN/KCTD13/MAPK3/ARRB2/TNFSF13/WRAP53/SIRT6/INSR/MAP2K7/DNMT1/WIZ/BABAM1/TMEM161A/CEBPG/ERCC1/PRKD2/BAX/PNKP/MSH2/CCT4/CCT7/RIF1/SRC/EYA2/RTEL1/MAPK1/SETMAR/MLH1/CTNNB1/PARP3/GNL3/PARP9/RFC4/PPARGC1A/HNRNPD/OTUD4/NAF1/CCT5/F…	100
GO:0072527	pyrimidine-containing compound metabolic process	46/5356	83/17653	1.70712e-06	9.65539e-05	7.95775e-05	RRM1/CTPS1/SMUG1/UNG/CDADC1/THTPA/ALDH6A1/CMPK1/DUT/NEIL1/NME4/NME3/AK5/DCTPP1/TK2/DPYD/SHMT1/NT5C/SLC25A19/TYMS/CMPK2/CAD/UCKL1/MAPK1/UPB1/APOBEC3C/APOBEC3F/APOBEC3G/TYMP/OGG1/NME6/MTOR/UMPS/MBD4/DCK/TET2/DCTD/NT5E/HDDC2/NT5C3A/NEIL2/ENTPD4/AK3/UCK2/CTPS2/PRPS1	46
GO:0006611	protein export from nucleus	85/5356	181/17653	1.73964e-06	9.74987e-05	8.03562e-05	SRRM1/TCF7L2/SRSF4/NUP160/NXF1/RAPGEF3/AAAS/SARNP/MDM2/SRSF9/RAN/PCID2/GAS6/PABPN1/PPM1A/SRSF5/IFI27/RNPS1/THOC6/SRSF11/SMG1/NUTF2/DDX19B/DDX19A/YWHAE/SMG6/NUP88/EIF5A/TP53/SUPT6H/AHCYL1/SRSF1/STRADA/NUP85/SRSF2/THOC1/RPS15/DDX39A/AKAP8L/U2AF1L4/SYMPK/NUP62/U2AF2/SRSF7/XPO1/IWS1/WDR33/POLR2D/SSB/NUP35/STRADB/AGFG1/SP100/EIF6/SRSF6/RAE1/U2AF1/THOC5/RANGAP1/POLDIP3/CAMK1/RPSA/NMD3/NCBP2/FYTTD1/SLBP…	85
GO:2001235	positive regulation of apoptotic signaling pathway	83/5356	176/17653	1.85577e-06	0.000103071	8.49486e-05	MAPK8/SPOP/SIRT1/PPIF/FAS/BNIP3/LCK/BAD/PPP1CA/RPS3/PPP2R1B/LTBR/DNM1L/DDIT3/CRADD/APAF1/DYNLL1/TFDP1/CIDEB/RIPK3/NFATC4/FAF1/PPP1R13B/BMF/SMAD3/PML/CTSH/SIAH1/CYLD/TRADD/WWOX/YWHAE/TNFSF12/TP53/RPL26/UBB/LGALS9/NF1/NMT1/SEPT4/SLC9A3R1/PTPN2/PDCD5/GSK3A/BAX/PPP2R1A/RPS7/WDR35/HTRA2/BCL2L11/PRKRA/CASP8/MFF/ITM2C/RBCK1/BCL2L1/STK4/BID/PLA2G6/HYAL2/FAM162A/NCK1/SKIL/TNFSF10/FBXW7/CTNNA1/MCL1/MAPK9/T…	83
GO:1903311	regulation of mRNA metabolic process	125/5356	289/17653	1.98841e-06	0.000109452	9.02074e-05	VIM/PSMB7/PSMD13/SRSF4/PUM1/PSMA1/RBM4/THRAP3/RBM7/PABPC4/HSPA8/TIRAP/YBX3/CDK11B/HNRNPA1/CDK11A/SRSF9/PSMD9/UBC/PCID2/APEX1/HNRNPC/METTL3/PSMB5/PABPN1/PSME1/PSME2/PSMA6/SAMD4A/SNW1/ZC3H14/PSMC1/PAPOLA/AKT1/SLTM/ANP32A/CELF6/PSMA4/RNPS1/CARHSP1/PARN/RNF40/CNOT1/PSMD7/TNFSF13/UBB/SUPT6H/NSRP1/PSMD3/AHCYL1/PSME3/TOB1/PSMC5/DDX5/PRKCA/SRSF2/PTBP1/CIRBP/DAZAP1/SAFB2/UBA52/RBM42/HNRNPL/SAMD4B/PAF1/ZFP…	125
GO:0006790	sulfur compound metabolic process	153/5356	367/17653	2.12439e-06	0.000115902	9.55234e-05	MTR/SPOCK2/PAPSS2/MMS19/GSTO1/GPAM/ACSL5/GLRX3/MICAL2/FAR1/APIP/PDHX/GLYAT/B3GAT3/PC/NOX4/ACAT1/ST3GAL4/PPT1/ELOVL1/CSAD/ST3GAL3/SUOX/GNS/DCN/ISCU/ACACB/MVK/B3GNT4/SUCLA2/THTPA/AKR1A1/NUBPL/ACOT2/DLST/GSTZ1/HEXA/ACAN/NARFL/NUBP2/HAGH/SLC35D1/CTH/ACSM5/ACSM2B/ACSM3/SULT1A2/SULT1A1/CIAPIN1/PDP2/PDPR/NUDT7/MVD/ACSF3/CTNS/DBT/ACOT7/GSTM4/AHCYL1/ACLY/STAT5A/XYLT2/SLC25A19/SLC25A10/CNDP2/GAMT/GCDH/TECR…	153
GO:0006476	protein deacetylation	52/5356	98/17653	2.19268e-06	0.000117764	9.70581e-05	SIRT2/ARID4B/MAPK8/SIRT1/SIRT3/PHF21A/RBBP4/MTA2/RBM14/CHD4/HDAC7/BAZ2A/NEK3/JDP2/MTA1/MORF4L1/MIER1/SALL1/TP53/CHD3/PER1/SREBF1/MAPT/SIRT7/MBD3/HMG20B/SIRT6/AKAP8L/SIN3B/PRKD2/MTA3/PER2/HDAC4/DYRK1A/HDAC10/HDAC11/BCL6/CTBP1/SMARCAD1/CAMK2D/PRDM5/HDAC3/SAP30L/SIRT5/VEGFA/HDAC9/CCAR2/FNTA/MSL3/HDAC6/HDAC8/MORF4L2	52
GO:0010970	transport along microtubule	70/5356	143/17653	2.21583e-06	0.000117764	9.70581e-05	CDC42/ARHGAP21/AP3M1/RAB6A/HSPA8/BICD1/BLOC1S1/PRKCZ/IFT81/DYNLL1/IFT88/LAMP1/SYNE2/IFT43/RASGRP1/SPG11/BLOC1S6/AP3S2/RHOT2/CLUAP1/CLN3/TERF2/DYNLRB2/PAFAH1B1/NDEL1/UBB/IFT20/RHOT1/MAPT/AP3D1/MAP1S/WDR35/KIF3C/DYNC2LI1/LRPPRC/RAB1A/DCTN1/TTC21B/DYNC1I2/TMEM201/KIF1B/APP/SUN2/RABL2B/COPG1/IFT122/IFT80/FXR1/OPA1/TCTEX1D2/WDR19/UCHL1/TNPO1/DTNBP1/KIF13A/DST/SNAPIN/SUN1/TRIM46/HSPB1/DYNC1I1/TTC26/PCM…	70
GO:0099111	microtubule-based transport	70/5356	143/17653	2.21583e-06	0.000117764	9.70581e-05	CDC42/ARHGAP21/AP3M1/RAB6A/HSPA8/BICD1/BLOC1S1/PRKCZ/IFT81/DYNLL1/IFT88/LAMP1/SYNE2/IFT43/RASGRP1/SPG11/BLOC1S6/AP3S2/RHOT2/CLUAP1/CLN3/TERF2/DYNLRB2/PAFAH1B1/NDEL1/UBB/IFT20/RHOT1/MAPT/AP3D1/MAP1S/WDR35/KIF3C/DYNC2LI1/LRPPRC/RAB1A/DCTN1/TTC21B/DYNC1I2/TMEM201/KIF1B/APP/SUN2/RABL2B/COPG1/IFT122/IFT80/FXR1/OPA1/TCTEX1D2/WDR19/UCHL1/TNPO1/DTNBP1/KIF13A/DST/SNAPIN/SUN1/TRIM46/HSPB1/DYNC1I1/TTC26/PCM…	70
GO:0030518	intracellular steroid hormone receptor signaling pathway	68/5356	138/17653	2.28768e-06	0.000120543	9.93489e-05	NCOA4/SIRT1/ARID1A/GPAM/RBM14/THRAP3/MED17/YAP1/HEYL/FKBP4/PHB2/CALCOCO1/CNOT2/DDX54/RAN/RNF6/ESR2/UBE3A/NEDD4/TRIP4/CNOT1/CBFB/ARRB2/PER1/MED1/MED24/DDX5/WBP2/PIAS2/MED16/SAFB2/CARM1/SMARCA4/KANK2/EGLN2/PPP5C/NCOA1/LBH/KDM3A/FHL2/DDRGK1/NCOA6/SRC/RUNX1/PRMT2/RBFOX2/DDX17/CTNNB1/RHOA/KCTD6/FOXP1/UBA5/RNF4/PPARGC1A/UFSP2/SKP2/DAB2/CDK7/RNF14/NR3C1/LATS1/ESR1/GPER1/BUD31/PADI2/NR1I3/HDAC6/AR	68
GO:0035023	regulation of Rho protein signal transduction	66/5356	133/17653	2.34747e-06	0.000122645	0.000101081	NET1/NRP1/STMN1/DNMBP/EPS8L2/ARAP1/ARRB1/ARHGEF12/EPS8/FGD4/FGD6/SPATA13/FARP1/ARHGEF7/MCF2L/PLEKHG3/ARHGEF16/AKAP13/KCTD13/PLEKHG4/ABR/VAV3/ITGA3/ARHGDIA/PLEKHG5/VAV1/ARHGEF18/MYO9B/ARHGEF1/EPS8L1/ARHGEF33/SOS1/ALS2/CUL3/NGEF/GPR35/FARP2/PREX1/ITSN1/BCR/RAF1/ARHGEF3/KALRN/ECT2/BCL6/ARAP2/TRIO/CCDC125/ARAP3/PDGFRB/FGD2/ARHGEF2/MET/ARHGEF5/ARHGEF10/DLC1/ADRA1A/ARHGEF11/ARHGEF10L/KANK1/ARHGEF39/FGD…	66
GO:0060271	cilium assembly	152/5356	365/17653	2.46733e-06	0.000127824	0.00010535	DISC1/SDCCAG8/ARMC4/BBIP1/ABLIM1/PARVA/CKAP5/TMEM138/BBS1/DNAJB13/CEP57/CEP164/HYLS1/TUBA1A/DCTN2/RAB3IP/CEP290/POC1B/NEDD1/TCHP/IFT81/TCTN1/DYNLL1/TCTN2/IFT88/ABCC4/HAUS4/KIAA0586/SYNE2/ATP6V1D/TTLL5/IFT43/TTC8/HSP90AA1/HAUS2/WRAP73/CLUAP1/FOPNL/CYLD/E2F4/ATP6V0D1/HYDIN/TMEM231/DYNLRB2/ATMIN/FNBP1L/CDK10/GAS8/YWHAE/RILP/PAFAH1B1/TMEM107/B9D1/IFT20/UNC119/TUBG1/SEPT4/FBF1/SEPT9/CSNK1D/CEP76/HAUS1…	152
GO:2001252	positive regulation of chromosome organization	76/5356	159/17653	2.63705e-06	0.000135478	0.000111658	SIRT1/RPS6KA4/NUMA1/ARRB1/EED/DDX11/HNRNPA1/NABP2/CCT2/UBE2N/SART3/MAPKAPK5/ANAPC5/JDP2/SNW1/RPS6KA5/PML/WDR61/MIER1/PARN/MAPK3/RNF40/BRD7/TP53/SREBF1/TADA2A/WBP2/ANAPC11/SMAD4/SIRT6/MAP2K7/DNMT1/AKAP8L/PAF1/ERCC1/PRKD2/RUVBL2/PNKP/CCT4/CCT7/RIF1/CUL3/RTEL1/PAXBP1/MAPK1/SMARCB1/LIF/CTNNB1/GNL3/BCL6/CTBP1/TADA2B/PPARGC1A/HNRNPD/NAF1/CCT5/FBXO4/RAD50/H2AFY/SETDB1/VEGFA/CHTOP/TCP1/MAP3K4/HNRNPA2B1/M…	76
GO:0030522	intracellular receptor signaling pathway	123/5356	285/17653	2.73305e-06	0.00013925	0.000114767	AKR1C3/CREM/NCOA4/SIRT1/ARID1A/GPAM/CTBP2/IRF7/PUM1/NR1H3/ESRRA/RELA/RBM14/THRAP3/STARD10/MED17/YAP1/HEYL/FKBP4/PHB2/NR4A1/RARG/CALCOCO1/CNOT2/UBE2N/NR2C1/NR1H4/DDX54/RNF34/UBC/RAN/RNF6/NFKBIA/ESR2/SNW1/UBE3A/NEDD4/TRIP4/PML/CYLD/CNOT1/CBFB/ARRB2/PER1/TRIM16/UBB/SREBF1/MED1/MED24/RARA/STAT3/DDX5/WBP2/SEC14L1/NOTCH2/PIAS2/MED16/SAFB2/CARM1/SMARCA4/KANK2/UBA52/EGLN2/PPP5C/IRF3/PUM2/NCOA1/LBH/RPS27A…	123
GO:0010952	positive regulation of peptidase activity	87/5356	188/17653	2.81174e-06	0.000142085	0.000117103	ARL6IP5/SIRT1/FAS/LCK/BAD/ARRB1/RPS3/PICALM/CASP1/CRADD/APAF1/DIABLO/HMGB1/NEK5/PSME1/PSME2/CIDEB/EGLN3/IFI27L1/IFI27/RPS27L/CLPX/SMAD3/PML/CTSH/MAPK3/TRADD/F3/NLRP1/LGALS9/STAT3/PSME3/MAPT/MBP/NDUFA13/PDCD5/CARD8/BAX/ROCK2/WDR35/ANTXR1/HTRA2/EIF2AK3/BCL2L11/TANK/HSPE1/CFLAR/CASP10/CASP8/FN1/DDRGK1/APP/BCL2L13/BID/PPM1F/TBC1D10A/FBLN1/MAPK12/PPARG/RHOA/FAM162A/TNFSF10/SNCA/CASP3/CYFIP2/PRELID1/MT…	87
GO:0034620	cellular response to unfolded protein	72/5356	149/17653	2.91325e-06	0.000146018	0.000120345	SEC31A/SEC61A2/OPTN/HSPA14/TPP1/SYVN1/YIF1A/CCND1/RNF121/HYOU1/HSPA8/HSP90B1/DDX11/DDIT3/CTDSP2/FICD/HSPH1/SERP2/DNAJC3/UGGT2/EIF2S1/PLA2G4B/STUB1/CTH/HERPUD1/ATP6V0D1/GOSR2/CDK5RAP3/ERN1/WIPI1/PTPN2/GSK3A/BAX/PREB/EIF2AK2/DCTN1/EIF2AK3/BCL2L11/UGGT1/NFE2L2/RHBDD1/VAPB/ARFGAP1/XBP1/ATF4/EDEM1/DZIP3/PDIA5/SEC61A1/NCK1/SERP1/TMEM33/RNF175/PIK3R1/HSPA9/CREBRF/SSR1/CUL7/SEC63/CREB3L4/ZBTB17/SHC1/TBL2…	72
GO:0045333	cellular respiration	85/5356	183/17653	3.02784e-06	0.000150537	0.00012407	COX20/MTFR1L/COX15/NDUFB8/BNIP3/SIRT3/NDUFS3/NDUFV1/NDUFS8/ME3/SDHD/SDHA/BLOC1S1/COQ10A/CS/NDUFA12/SUCLA2/OXA1L/NFATC4/DLST/NDUFB1/NDUFAF1/COX5A/ETFA/IDH3A/IDH2/NDUFB10/TRAP1/COQ7/UQCRC2/NDUFAB1/COX4I1/SLC25A23/NDUFA7/NDUFA13/ETFB/NDUFA3/COX7A2L/CHCHD5/NDUFB3/NDUFS1/IDH1/NDUFA10/D2HGDH/BID/UQCR10/ADSL/ACO2/NDUFA6/UQCRC1/PDHB/SUCLG2/NDUFB4/PPARGC1A/SNCA/NDUFC1/ETFDH/FASTKD3/NNT/COX7C/UQCRQ/NDUFA2/…	85
GO:1901987	regulation of cell cycle phase transition	183/5356	454/17653	3.0802e-06	0.000151915	0.000125205	SIRT2/SDCCAG8/PSMB7/BUB3/PSMD13/PSMA1/CKAP5/TNKS1BP1/DDB1/CDK2AP2/CCND1/ORAOV1/CEP57/RDX/CEP164/PTPN6/PHB2/TUBA1A/CDK2/DCTN2/CTDSP2/HMGA2/MDM2/CNOT2/CEP290/CRADD/NEDD1/TAOK3/DYNLL1/ANAPC5/PSMD9/UBC/RNASEH2B/MYO16/PCID2/TFDP1/APEX1/HAUS4/PSMB5/PSME1/PSME2/PSMA6/RAD51B/FOXN3/PSMC1/HSP90AA1/AKT1/GPR132/INO80/HAUS2/TMOD3/RPS27L/PML/PSMA4/TAOK2/BRD7/CNOT1/NAE1/E2F4/PSMD7/CDK10/YWHAE/PAFAH1B1/TP53/RPL2…	183
GO:0045862	positive regulation of proteolysis	146/5356	350/17653	3.45956e-06	0.000167462	0.000138018	ARL6IP5/SIRT2/SIRT1/FAS/BTRC/PACSIN3/LCK/RNF19B/BAD/ARRB1/RPS3/PICALM/CASP1/USP5/MDM2/CRADD/APAF1/SART3/DIABLO/CHFR/HMGB1/NEK5/PSME1/PSME2/CIDEB/EGLN3/PSEN1/PSMC1/ATXN3/IFI27L1/IFI27/AKT1/CAPN3/RPS27L/CLPX/SMAD3/CLN6/PML/CTSH/STUB1/MAPK3/RNF40/HERPUD1/TRADD/IST1/RNF166/F3/NLRP1/LGALS9/STAT3/PSME3/MAPT/PSMC5/SUMO2/CSNK1D/SMAD7/MBP/TMEM259/KEAP1/RAD23A/NDUFA13/PDCD5/HPN/GSK3A/CARD8/BAX/HSPBP1/ROCK2…	146
GO:0033044	regulation of chromosome organization	132/5356	311/17653	3.47034e-06	0.000167462	0.000138018	MAPK8/SIRT1/BUB3/OTUB1/RPS6KA4/NUMA1/ARRB1/EED/PRDM10/DDX11/HNRNPA1/NABP2/CCT2/UBE2N/SART3/MAPKAPK5/ANAPC5/PCID2/HNRNPC/TINF2/JDP2/SNW1/RPS6KA5/PML/WDR61/MIER1/USP7/ERCC4/PARN/SMG1/MAPK3/RNF40/BRD7/TERF2/SMG6/TP53/CENPV/SREBF1/SUPT6H/ZNF207/TADA2A/MAPT/CDC27/WBP2/ANAPC11/PSMG2/SMAD4/SIRT6/MAP2K7/DNMT1/AKAP8L/MAP1S/PAF1/ERCC1/PRKD2/RUVBL2/PNKP/CCT4/CCT7/KDM3A/ANAPC1/IWS1/RIF1/TLK1/HECW2/CUL3/TRIP1…	132
GO:0009262	deoxyribonucleotide metabolic process	24/5356	35/17653	3.47691e-06	0.000167462	0.000138018	GUK1/RRM1/DERA/SMUG1/UNG/DUT/NEIL1/AK5/DCTPP1/SHMT1/NT5C/TYMS/CMPK2/DGUOK/SAMHD1/ADA/OGG1/MBD4/DCTD/AK9/HDDC2/NUDT1/NEIL2/RRM2B	24
GO:0019692	deoxyribose phosphate metabolic process	23/5356	33/17653	3.61061e-06	0.000172553	0.000142215	GUK1/DERA/SMUG1/UNG/DUT/NEIL1/AK5/DCTPP1/SHMT1/NT5C/TYMS/CMPK2/DGUOK/SAMHD1/ADA/OGG1/MBD4/PGM2/DCTD/AK9/HDDC2/NUDT1/NEIL2	23
GO:2001234	negative regulation of apoptotic signaling pathway	96/5356	213/17653	3.69289e-06	0.000175128	0.000144337	ZMYND11/NRP1/CXCL12/SIRT1/UNC5B/VDAC2/PPIF/FAS/TCF7L2/EYA3/PGAP2/CD44/NDUFS3/SYVN1/RELA/PELI3/CTTN/YAP1/HYOU1/YBX3/MDM2/IGF1/RNF34/HSPH1/TPT1/BMP4/PSEN1/BAG5/AKT1/TXNDC12/MAP2K5/BCL2A1/TRAP1/CTH/RRN3/HERPUD1/CX3CL1/TRADD/NOL3/ARRB2/RFFL/PCGF2/PSME3/RPS6KB1/ACAA2/TMEM161A/NDUFA13/URI1/MEIS3/BAX/BCL2L12/SLC35F6/HTRA2/NR4A2/ITGA6/NFE2L2/ITGAV/CFLAR/CASP8/STRADB/BCL2L1/SRC/EYA2/PTTG1IP/BID/XBP1/RAF1/…	96
GO:0006283	transcription-coupled nucleotide-excision repair	41/5356	73/17653	3.92093e-06	0.000184523	0.00015208	HMGN1/GTF2H1/DDB1/POLD4/PPIE/COPS7A/RFC5/UBC/RFC3/ERCC5/AQR/COPS2/USP7/ERCC4/UBB/COPS3/GPS1/POLR2E/UBA52/ERCC1/LIG1/POLD1/RPS27A/ERCC3/POLR2D/COPS7B/COPS8/POLR2F/ISY1/POLR2H/RFC4/RFC1/ERCC8/CDK7/GTF2H2/POLK/CCNH/POLD2/TCEA1/COPS5/XPA	41
GO:0007254	JNK cascade	91/5356	200/17653	4.04597e-06	0.000188965	0.000155741	CDC42/ZMYND11/MAPK8/PDCD4/HRAS/MAP3K11/RPS3/TIRAP/LTBR/IRAK4/MAP3K12/UBE2N/TRPV4/TAOK3/UBC/TNFRSF19/HMGB1/AKT1/RASGRP1/IGF1R/TAOK2/MARVELD3/PAFAH1B1/MINK1/GPS2/PER1/NCOR1/UBB/TRAF4/SPAG9/MAGI3/ERN1/GPS1/GADD45B/SH2D3A/MAP2K7/UBA52/ZNF675/MAP4K1/RPS27A/MAP4K4/MAP3K2/ZEB2/PLCB1/DUSP15/ITCH/UBE2V1/BIRC7/APP/CRKL/MECOM/TNIK/DVL3/MAP3K13/MAPK10/TLR3/HDAC3/MAPK9/FLT4/DUSP22/DTNBP1/FGD2/MAP3K7/TPD52L1/S…	91
GO:0016575	histone deacetylation	46/5356	85/17653	4.11354e-06	0.000190676	0.000157151	SIRT2/ARID4B/MAPK8/SIRT1/SIRT3/PHF21A/RBBP4/MTA2/RBM14/CHD4/HDAC7/BAZ2A/JDP2/MTA1/MORF4L1/MIER1/SALL1/TP53/CHD3/PER1/SREBF1/SIRT7/MBD3/HMG20B/SIRT6/AKAP8L/SIN3B/PRKD2/MTA3/PER2/HDAC4/HDAC10/HDAC11/BCL6/CTBP1/SMARCAD1/CAMK2D/PRDM5/HDAC3/SAP30L/VEGFA/HDAC9/MSL3/HDAC6/HDAC8/MORF4L2	46
GO:0051258	protein polymerization	119/5356	276/17653	4.17031e-06	0.000191866	0.000158131	STMN1/VDAC2/TUBGCP2/EPS8L2/RHOG/TRIM6/ARFIP2/TTC17/CKAP5/ARL2/CORO1B/CTTN/NUMA1/FCHSD2/RPS3/RDX/FKBP4/EPS8/DNM1L/TWF1/NCKAP1L/TRPV4/CLIP1/TUBGCP3/CHMP4A/NIN/GMFB/SPTB/EVL/CYFIP1/FMN1/TUBGCP4/TMOD2/TMOD3/FES/MSRB1/MLST8/CORO7/CORO1A/MYO1C/PFN1/NDEL1/ZNF207/WIPF2/TUBG1/MAPT/CSNK1D/ARHGAP28/FHOD3/TUBB4A/KANK3/DNM2/KANK2/CLIP3/GMFG/EML2/MYADM/EPS8L1/CHMP2A/SPTBN1/ACTR2/ADD2/DCTN1/CHMP3/ACTR3/CLASP1/C…	119
GO:0006986	response to unfolded protein	83/5356	179/17653	4.27615e-06	0.000195278	0.000160943	SEC31A/SEC61A2/OPTN/HSPA14/TPP1/DNAJC4/SYVN1/YIF1A/CCND1/RNF121/SERPINH1/HYOU1/HSPA8/HSP90B1/DDX11/DDIT3/CTDSP2/FICD/HSPH1/SERP2/DNAJC3/UGGT2/JKAMP/EIF2S1/HSP90AA1/PLA2G4B/STUB1/CTH/HERPUD1/ATP6V0D1/GOSR2/CDK5RAP3/ERN1/WIPI1/PTPN2/GSK3A/BAX/PREB/EIF2AK2/DCTN1/EIF2AK3/BCL2L11/UGGT1/UBXN4/NFE2L2/HSPE1/DNAJB2/RHBDD1/VAPB/ARFGAP1/XBP1/ATF4/EDEM1/DZIP3/PDIA5/SEC61A1/NCK1/SERP1/TMEM33/RNF175/PIK3R1/HSP…	83
GO:0051168	nuclear export	92/5356	203/17653	4.40036e-06	0.000199472	0.000164401	SRRM1/TCF7L2/SRSF4/NUP160/NXF1/HNRNPA1/RAPGEF3/AAAS/SARNP/MDM2/CPSF6/SRSF9/RAN/PCID2/GAS6/PABPN1/NEMF/PPM1A/SRSF5/IFI27/AKAP13/RNPS1/THOC6/SRSF11/SMG1/NUTF2/DDX19B/DDX19A/YWHAE/SMG6/NUP88/EIF5A/TP53/SUPT6H/AHCYL1/SRSF1/STRADA/NUP85/SRSF2/THOC1/MALT1/RPS15/RANBP3/DDX39A/AKAP8L/U2AF1L4/SYMPK/NUP62/U2AF2/SRSF7/XPO1/IWS1/WDR33/POLR2D/SSB/NUP35/STRADB/AGFG1/SP100/EIF6/SRSF6/RAE1/U2AF1/RANBP1/THOC5/RAN…	92
GO:0035967	cellular response to topologically incorrect protein	78/5356	166/17653	4.4368e-06	0.000199656	0.000164552	SEC31A/SEC61A2/OPTN/HSPA14/TPP1/SYVN1/YIF1A/CCND1/RNF121/HYOU1/HSPA8/HSP90B1/DDX11/DDIT3/CTDSP2/FICD/HSPH1/SERP2/DNAJC3/UGGT2/EIF2S1/ATXN3/PLA2G4B/STUB1/CTH/HERPUD1/ATP6V0D1/GOSR2/CDK5RAP3/ERN1/WIPI1/PTPN2/RNF126/GSK3A/BAX/PREB/EIF2AK2/DCTN1/EIF2AK3/BCL2L11/UGGT1/NFE2L2/CUL3/RHBDD1/VAPB/ARFGAP1/XBP1/ATF4/EDEM1/DZIP3/PDIA5/SEC61A1/NCK1/SERP1/TMEM33/RNF175/PIK3R1/HSPA9/CREBRF/SSR1/CUL7/SEC63/CREB3L…	78
GO:2000573	positive regulation of DNA biosynthetic process	37/5356	64/17653	4.58302e-06	0.000204741	0.000168743	NOX4/HNRNPA1/CCT2/MAPKAPK5/RFC5/RFC3/HSP90AA1/PARN/MAPK3/ARRB2/WRAP53/MAP2K7/PRKD2/PNKP/CCT4/CCT7/SRC/MAPK1/CTNNB1/RFC4/HNRNPD/NAF1/CCT5/FBXO4/PDGFRB/FGFR4/HSP90AB1/TCP1/MAP3K4/HNRNPA2B1/HGF/POT1/CCT3/TNKS/PTK2B/PTGES3/NVL	37
GO:0030968	endoplasmic reticulum unfolded protein response	64/5356	130/17653	4.65891e-06	0.000206634	0.000170303	SEC31A/SEC61A2/TPP1/SYVN1/YIF1A/CCND1/RNF121/HYOU1/HSP90B1/DDX11/DDIT3/CTDSP2/FICD/SERP2/DNAJC3/UGGT2/EIF2S1/PLA2G4B/STUB1/CTH/HERPUD1/ATP6V0D1/GOSR2/CDK5RAP3/ERN1/WIPI1/PTPN2/GSK3A/BAX/PREB/EIF2AK2/DCTN1/EIF2AK3/BCL2L11/UGGT1/NFE2L2/VAPB/ARFGAP1/XBP1/ATF4/EDEM1/DZIP3/PDIA5/SEC61A1/NCK1/SERP1/TMEM33/RNF175/PIK3R1/CREBRF/SSR1/CUL7/SEC63/CREB3L4/ZBTB17/SHC1/TBL2/ASNS/LMNA/CREB3L2/HDGF/COPS5/SULT1A3…	64
GO:0035966	response to topologically incorrect protein	90/5356	198/17653	4.79363e-06	0.000210093	0.000173154	SEC31A/SEC61A2/OPTN/HSPA14/TPP1/DNAJC4/SYVN1/YIF1A/CCND1/RNF121/SERPINH1/HYOU1/HSPA8/HSP90B1/DDX11/DDIT3/CTDSP2/FICD/HSPH1/SERP2/DNAJC3/UGGT2/JKAMP/EIF2S1/ATXN3/HSP90AA1/PLA2G4B/STUB1/CTH/HERPUD1/ATP6V0D1/GOSR2/CDK5RAP3/ERN1/WIPI1/PTPN2/RNF126/GSK3A/BAX/PREB/EIF2AK2/DCTN1/EIF2AK3/BCL2L11/UGGT1/UBXN4/NFE2L2/HSPE1/DNAJB2/CUL3/RHBDD1/VAPB/ARFGAP1/XBP1/ATF4/EDEM1/DZIP3/PDIA5/SEC61A1/NCK1/SERP1/TMEM33…	90
GO:0019395	fatty acid oxidation	52/5356	100/17653	4.80504e-06	0.000210093	0.000173154	PHYH/FABP3/ACAT1/ACACB/ACAD10/ACADS/AKT1/ECHDC2/SCP2/ETFA/DECR2/ACADM/NDUFAB1/LONP2/ABCD3/ALDH3A2/ACOX1/CYGB/ACAA2/GCDH/AKT2/ETFB/HADHB/PEX13/HIBCH/ACOT8/SLC25A17/PPARG/HACL1/ACAA1/MTOR/ACAD11/EHHADH/ACOX3/PPARGC1A/HADH/ETFDH/AMACR/HSD17B4/ECI2/PPARD/ECHDC1/PEX7/POR/CROT/PRKAG2/PEX2/DECR1/AUH/NR4A3/CRAT/ADIPOR1	52
GO:0016072	rRNA metabolic process	127/5356	299/17653	5.0397e-06	0.000218801	0.000180331	RPL34/WDR37/RPP38/SIRT1/RPS24/NOLC1/PDCD11/RPLP2/RRP8/RPL27A/RPS13/METTL15/SART1/RPS3/PIH1D2/RPS25/NOP2/RPL13/DDX11/RPS6/MARS/RPL6/RPLP0/NOC4L/RPL21/RPL13A/NGDN/FCF1/SAMD15/BRF1/MRPS11/RPUSD1/TBL3/RSL1D1/RPS15A/THUMPD1/ERI2/MPHOSPH6/PELP1/RPL26/RPL23A/DDX52/RPL23/RPL27/MAPT/FTSJ3/RPL38/USP36/SIRT7/CSNK1D/RPL17/RPS15/RPL36/KRI1/SMARCA4/RPL18A/UBA52/DDX49/RPS16/RPL18/RPS11/RPS9/RPL28/RPS5/RPS7/GTF3…	127
GO:0015980	energy derivation by oxidation of organic compounds	119/5356	277/17653	5.14794e-06	0.000221938	0.000182916	COX20/MTFR1L/SORBS1/COX15/NDUFB8/BNIP3/SIRT3/NDUFS3/PPP1CA/NDUFV1/NDUFS8/STK40/ME3/SDHD/PFKM/SDHA/PPP1R1A/BLOC1S1/COQ10A/CS/NDUFA12/IGF1/PPP1CC/UBC/KL/SUCLA2/OXA1L/NFATC4/DLST/CALM1/NDUFB1/AKT1/NDUFAF1/COX5A/ETFA/IDH3A/IDH2/PGM1/LEPR/NDUFB10/TRAP1/COQ7/UQCRC2/NDUFAB1/PHKB/COX4I1/INPP5K/AGL/UBB/GAA/SLC25A23/INSR/NDUFA7/UBA52/NDUFA13/AKT2/GSK3A/GYS1/ETFB/NDUFA3/PPP1CB/COX7A2L/RPS27A/UGP2/CHCHD5/NDU…	119
GO:0033108	mitochondrial respiratory chain complex assembly	51/5356	98/17653	5.73658e-06	0.000245597	0.000202416	COX20/NDUFB8/IMMP1L/NDUFS3/NDUFV1/NDUFS8/COA4/TMEM126B/FOXRED1/NDUFA12/OXA1L/NUBPL/COX16/NDUFB1/NDUFAF1/NDUFB10/NDUFAB1/SCO1/PET100/NDUFA7/ECSIT/NDUFA13/NDUFA3/NDUFAF7/COA5/CHCHD5/NDUFB3/NDUFS1/BCS1L/NDUFA10/UQCC1/UQCR10/NDUFA6/SCO2/COX17/NDUFB4/ACAD9/NDUFC1/FASTKD3/NDUFA2/COX19/COA1/IMMP2L/NDUFA5/NDUFB2/NDUFAF6/UQCRB/NDUFB9/NDUFS2/NDUFB11/TAZ	51
GO:0043122	regulation of I-kappaB kinase/NF-kappaB signaling	99/5356	223/17653	5.87135e-06	0.000249634	0.000205742	ZMYND11/OPTN/SIRT1/BTRC/TRIM5/RELA/CASP1/MIB2/TIRAP/LTBR/CD4/GOLT1B/IRAK4/ZDHHC17/UBE2N/NR1H4/UBC/TNFRSF19/TRIM13/AJUBA/RNF31/PPM1A/AKT1/MAPKBP1/CAPN3/ZFAND6/AKAP13/UBE2I/MIER1/WLS/LITAF/CTH/GPRC5B/TRADD/USP10/NLRP1/PER1/UBB/LGALS9/TMEM101/RHOC/CANT1/C18orf32/MALT1/PLEKHG5/SLC44A2/BRD4/UBA52/PPP5C/CARD8/IRF3/NUP62/PPM1B/RPS27A/TANK/STAT1/CFLAR/CASP10/CASP8/RBCK1/DDRGK1/CPNE1/UBE2V1/APOL3/LGALS1/M…	99
GO:0031647	regulation of protein stability	110/5356	253/17653	5.98341e-06	0.000252656	0.000208233	CDC42/SIRT1/BTRC/CD81/SYVN1/HSPA8/TBRG1/GAPDH/PHB2/KRAS/MDM2/CCT2/IGF1/CHFR/NAA16/SUGT1/LAMP1/CCDC88C/HSP90AA1/DPH6/HYPK/USP3/SMAD3/CTSH/STUB1/USP7/NOMO2/USP33/VPS35/SIAH1/PFN1/TMEM88/ZSWIM7/SREBF1/FLOT2/ZNF207/RPL23/STXBP4/USP36/SMAD7/SIRT6/PIN1/CDC37/RAD23A/GIPC1/WIZ/TMEM147/PER3/ISOC2/RPS7/RTN4/CCT4/AAK1/CCT7/RNF149/PRKRA/SUMO1/CREB1/CUL3/PRNP/SRC/STK4/CTSA/MAPK1/HPS4/CHEK2/XBP1/NF2/FBXO7/USP4…	110
GO:0007249	I-kappaB kinase/NF-kappaB signaling	111/5356	256/17653	6.33488e-06	0.000265677	0.000218965	ZMYND11/OPTN/SIRT1/BTRC/TRIM5/RELA/CASP1/MIB2/TIRAP/ERC1/LTBR/CD4/GOLT1B/IRAK4/ZDHHC17/UBE2N/NR1H4/UBC/TNFRSF19/TRIM13/AJUBA/RNF31/RIPK3/NFKBIA/PPM1A/AKT1/MAPKBP1/CAPN3/ZFAND6/AKAP13/UBE2I/MIER1/WLS/LITAF/CTH/GPRC5B/TRADD/USP10/NLRP1/PER1/UBB/LGALS9/NKIRAS2/TMEM101/RHOC/CANT1/C18orf32/MALT1/PLEKHG5/SLC44A2/BRD4/UBA52/ZNF675/PPP5C/CARD8/IRF3/NUP62/ROCK2/PPM1B/RPS27A/TANK/STAT1/CFLAR/CASP10/CASP8/R…	111
GO:0051052	regulation of DNA metabolic process	162/5356	399/17653	6.85695e-06	0.000285629	0.000235409	CDC42/SIRT1/MMS19/FGFR1/EYA3/HRAS/APBB1/OTUB1/RPS3/NOX4/RAD52/DDX11/HNRNPA1/CDK2/NABP2/STAT6/HMGA2/CCT2/UBE2N/APAF1/PARPBP/IGF1/UNG/MAPKAPK5/RFC5/MPHOSPH8/HMGB1/RFC3/HNRNPC/TINF2/BMP4/HSP90AA1/AKT1/INO80/TP53BP1/TIPIN/PML/USP1/IGF1R/NUDT16L1/USP7/ERCC4/PARN/SMG1/SH2B1/KCTD13/PPP4C/MAPK3/TERF2/SMG6/ARRB2/TNFSF13/TP53/WRAP53/SUPT6H/KPNA2/RECQL5/THOC1/MBD2/MBD3/SIRT6/INSR/MAP2K7/DNMT1/WIZ/BABAM1/TME…	162
GO:0006220	pyrimidine nucleotide metabolic process	29/5356	47/17653	8.45331e-06	0.000349763	0.000288267	CTPS1/SMUG1/UNG/CMPK1/DUT/NEIL1/NME4/NME3/AK5/DCTPP1/SHMT1/NT5C/TYMS/CMPK2/CAD/UCKL1/OGG1/NME6/UMPS/MBD4/DCK/DCTD/HDDC2/NEIL2/ENTPD4/AK3/UCK2/CTPS2/PRPS1	29
GO:0046685	response to arsenic-containing substance	21/5356	30/17653	8.69685e-06	0.000357441	0.000294594	PPIF/GSTO1/UROS/RBM4/HNRNPA1/SERPINF1/FECH/MKNK2/ATF4/CPOX/RNF4/CPEB2/MAPK13/CDKN1A/ZFAND2A/SRRT/TNFRSF11B/HSF1/ALAD/DDX3X/ATF3	21
GO:0009166	nucleotide catabolic process	77/5356	166/17653	9.18727e-06	0.000375096	0.000309146	PFKP/PFKFB3/PFKL/HKDC1/HK1/AMPD3/LDHA/NUP160/PDE2A/GAPDH/TPI1/ENO2/PKM/DERA/RAPGEF3/PFKM/PRKAG1/AAAS/SMUG1/PDE1B/IGF1/UNG/P2RX7/ENTPD5/DUT/NEIL1/PDE8A/PGM1/PDE4B/ALDOA/DCTPP1/NUDT7/ENO3/NUP88/NCOR1/ALDOC/STAT3/NT5C/NUP85/GALK1/SIRT6/INSR/PDE4A/NUP62/HK2/PDE1A/NUP35/HDAC4/EIF6/SAMHD1/ADA/RAE1/PDE9A/OGG1/PFKFB4/MBD4/PPARGC1A/NUP54/NUDT9/PDE4D/PDE8B/HINT1/ARNT/DNPH1/NT5E/NUDT1/NUPL2/OGDH/POM121/MLXI…	77
GO:0006903	vesicle targeting	46/5356	87/17653	9.39154e-06	0.000380914	0.00031394	SEC31A/PEF1/CD59/ARFGAP2/STX5/PPP6R3/TRAPPC3/TRAPPC4/LRMP/TMED2/SEC23A/TRAPPC6B/CNIH1/PSEN1/SERPINA1/SNAP23/TRAPPC2L/GOSR1/STARD3/GOSR2/WIPI1/CSNK1D/NAPA/PPP6R1/PREB/MCFD2/RAB1A/CLASP1/CUL3/TRAPPC10/ARFGAP3/ANKRD28/CLASP2/GORASP1/SEC24D/SAR1B/SEC24A/STARD3NL/BET1/EXOC4/PPP6C/GOLGA2/SEC16A/TRAPPC2/F8/KLHL12	46
GO:0016054	organic acid catabolic process	115/5356	269/17653	9.65576e-06	0.000386544	0.000318581	PHYH/ACBD5/ENOSF1/GLUD1/OAT/GLS/CD44/ACAT1/ACAD8/BCAT1/PRODH2/GLS2/ACACB/ACAD10/SDSL/ACADS/PCK2/AKR1A1/ALDH6A1/DLST/CYP4A11/GSTZ1/AKT1/ECHDC2/SORD/SCP2/HEXA/ETFA/HYKK/DECR2/AMDHD2/ABAT/CTH/ACADM/NDUFAB1/BCKDK/LONP2/DDAH1/GOT2/PLA2G15/NUDT7/ACSF3/ABCD3/ASPA/DBT/SHMT1/ALDH3A2/ACOX1/AFMID/ABHD3/ACAA2/GCDH/AKT2/BCKDHA/BCAT2/ETFB/HADHB/PEX13/PCYOX1/NAGK/THNSL2/ACMSD/HNMT/KYNU/HIBCH/ACOT8/SLC25A17/HACL…	115
GO:0046395	carboxylic acid catabolic process	115/5356	269/17653	9.65576e-06	0.000386544	0.000318581	PHYH/ACBD5/ENOSF1/GLUD1/OAT/GLS/CD44/ACAT1/ACAD8/BCAT1/PRODH2/GLS2/ACACB/ACAD10/SDSL/ACADS/PCK2/AKR1A1/ALDH6A1/DLST/CYP4A11/GSTZ1/AKT1/ECHDC2/SORD/SCP2/HEXA/ETFA/HYKK/DECR2/AMDHD2/ABAT/CTH/ACADM/NDUFAB1/BCKDK/LONP2/DDAH1/GOT2/PLA2G15/NUDT7/ACSF3/ABCD3/ASPA/DBT/SHMT1/ALDH3A2/ACOX1/AFMID/ABHD3/ACAA2/GCDH/AKT2/BCKDHA/BCAT2/ETFB/HADHB/PEX13/PCYOX1/NAGK/THNSL2/ACMSD/HNMT/KYNU/HIBCH/ACOT8/SLC25A17/HACL…	115
GO:0009411	response to UV	65/5356	135/17653	1.00466e-05	0.000398929	0.000328788	SPRTN/HMGN1/MAPK8/SIRT1/DDB2/DDB1/RELA/CCND1/RHNO1/MDM2/ERCC5/METTL3/NFATC4/ZBTB1/EIF2S1/AKT1/CRIP1/EIF2AK4/BMF/INO80/NEDD4/TIPIN/PML/USP1/ERCC4/TP53/RPL26/SDF4/STK11/CIRBP/MAP2K7/TMEM161A/ERCC1/BAX/RUVBL2/POLD1/MSH2/REV1/ERCC3/RHBDD1/UBE4B/ATF4/HYAL3/HYAL1/HYAL2/MME/CASP3/ERCC8/PIK3R1/GTF2H2/POLK/UBE2B/MAPK13/CDKN1A/POLH/PTPRK/MAP3K4/AQP1/HUS1/EGFR/CCAR2/XPA/UBE2A/FMR1/TROVE2	65
GO:0034440	lipid oxidation	52/5356	102/17653	1.00945e-05	0.000398929	0.000328788	PHYH/FABP3/ACAT1/ACACB/ACAD10/ACADS/AKT1/ECHDC2/SCP2/ETFA/DECR2/ACADM/NDUFAB1/LONP2/ABCD3/ALDH3A2/ACOX1/CYGB/ACAA2/GCDH/AKT2/ETFB/HADHB/PEX13/HIBCH/ACOT8/SLC25A17/PPARG/HACL1/ACAA1/MTOR/ACAD11/EHHADH/ACOX3/PPARGC1A/HADH/ETFDH/AMACR/HSD17B4/ECI2/PPARD/ECHDC1/PEX7/POR/CROT/PRKAG2/PEX2/DECR1/AUH/NR4A3/CRAT/ADIPOR1	52
GO:1901292	nucleoside phosphate catabolic process	79/5356	172/17653	1.11154e-05	0.000436474	0.000359732	PFKP/PFKFB3/NUDT5/PFKL/HKDC1/HK1/AMPD3/LDHA/NUP160/PDE2A/GAPDH/TPI1/ENO2/PKM/DERA/RAPGEF3/PFKM/PRKAG1/AAAS/SMUG1/PDE1B/IGF1/UNG/P2RX7/ENTPD5/DUT/NEIL1/PDE8A/PGM1/PDE4B/ALDOA/DCTPP1/NUDT7/ENO3/NUP88/NCOR1/ALDOC/STAT3/NT5C/NUP85/GALK1/SIRT6/INSR/PDE4A/NUP62/HK2/PDE1A/NUP35/HDAC4/EIF6/SAMHD1/ADA/RAE1/PDE9A/OGG1/PFKFB4/MBD4/PPARGC1A/NUP54/NUDT9/PDE4D/PDE8B/HINT1/ARNT/DNPH1/NT5E/ENPP3/NUDT1/NUPL2/OGDH…	79
GO:0006635	fatty acid beta-oxidation	40/5356	73/17653	1.15401e-05	0.000450283	0.000371113	ACAT1/ACACB/ACAD10/ACADS/AKT1/ECHDC2/SCP2/ETFA/DECR2/ACADM/NDUFAB1/LONP2/ABCD3/ACOX1/ACAA2/GCDH/AKT2/ETFB/HADHB/HIBCH/ACOT8/SLC25A17/ACAA1/MTOR/ACAD11/EHHADH/ACOX3/HADH/ETFDH/AMACR/HSD17B4/ECI2/PPARD/ECHDC1/PEX7/CROT/PEX2/DECR1/AUH/CRAT	40
GO:0007015	actin filament organization	157/5356	388/17653	1.17682e-05	0.000456296	0.000376068	CDC42/MYO1B/ASAP3/MYOM3/ABI1/ARHGAP12/NRP1/CXCL12/TPM1/STMN1/SORBS1/EPS8L2/RHOG/ARFIP2/MICAL2/USH1C/TTC17/CFL1/RHOD/SSH3/CORO1B/PPFIA1/CTTN/INPPL1/ARAP1/FCHSD2/ARRB1/NOX4/RDX/HSP90B1/EPS8/TWF1/RAPGEF3/LIMA1/NCKAP1L/SSH1/TRPV4/PXN/CFL2/GMFB/SPTB/ACTN1/EVL/CYFIP1/FMN1/TMOD2/TMOD3/SMAD3/MSRB1/MLST8/CORO7/EMP2/ARHGAP17/KCTD13/ALDOA/CORO1A/BCAR1/MYO1C/INPP5K/PFN1/SSH2/WIPF2/RHOC/ARHGAP28/FHOD3/KANK3/K…	157
GO:0043123	positive regulation of I-kappaB kinase/NF-kappaB signaling	77/5356	167/17653	1.20246e-05	0.000463272	0.000381818	TRIM5/RELA/CASP1/MIB2/TIRAP/LTBR/CD4/GOLT1B/IRAK4/ZDHHC17/UBE2N/UBC/TNFRSF19/TRIM13/AJUBA/RNF31/PPM1A/AKT1/AKAP13/UBE2I/MIER1/WLS/LITAF/CTH/GPRC5B/TRADD/UBB/LGALS9/TMEM101/RHOC/CANT1/C18orf32/MALT1/PLEKHG5/SLC44A2/BRD4/UBA52/PPP5C/IRF3/NUP62/RPS27A/CFLAR/CASP10/CASP8/RBCK1/DDRGK1/UBE2V1/APOL3/LGALS1/MYD88/CTNNB1/SHISA5/RHOA/TNFSF10/ECT2/ANKRD17/TICAM2/GPR89A/CXXC5/CD74/SLC35B2/MAP3K7/TRAF3IP2/FYN…	77
GO:0043401	steroid hormone mediated signaling pathway	86/5356	191/17653	1.20984e-05	0.000463272	0.000381818	NCOA4/SIRT1/ARID1A/GPAM/NR1H3/ESRRA/RBM14/THRAP3/MED17/YAP1/HEYL/FKBP4/PHB2/NR4A1/RARG/CALCOCO1/CNOT2/NR2C1/NR1H4/DDX54/RAN/RNF6/BMP4/ESR2/UBE3A/NEDD4/TRIP4/AKAP13/CNOT1/CBFB/ARRB2/PER1/MED1/MED24/RARA/DDX5/WBP2/PIAS2/MED16/SAFB2/CARM1/SMARCA4/KANK2/EGLN2/PPP5C/NCOA1/LBH/KDM3A/FHL2/NR4A2/DDRGK1/NCOA6/SRC/RUNX1/PRMT2/RBFOX2/DDX17/PPARG/CTNNB1/RHOA/KCTD6/FOXP1/UBA5/RNF4/PPARGC1A/LEF1/PGRMC2/UFSP2/S…	86
GO:0008654	phospholipid biosynthetic process	121/5356	287/17653	1.26983e-05	0.000483241	0.000398276	GGPS1/SGMS1/SAMD8/DHDDS/PIGV/GPAM/INPP5F/FGFR2/FGFR1/PLEKHA1/PTDSS2/PGAP2/FAR1/FABP3/PTPMT1/FADS1/PLA2G16/INPPL1/STARD10/DPAGT1/LPCAT3/ETNK1/DGKA/PIP4K2C/NR1H4/MVK/PITPNM2/MTMR6/KL/AJUBA/FITM1/PIK3R3/PIGH/PLA2G4B/FGF7/PIGQ/NDUFAB1/CDIPT/VAC14/MVD/SLC44A3/INPP5K/PLD2/PIGL/PIGS/PGAP3/CEPT1/PCTP/DGKE/PGS1/PCYT2/MPPE1/ABHD3/PIK3C3/SLC44A2/SLC27A1/ISYNA1/SPHK2/PLEKHA4/SH3YL1/LCLAT1/GPAT2/INPP4A/PLEKHA…	121
GO:0009185	ribonucleoside diphosphate metabolic process	60/5356	123/17653	1.30977e-05	0.000495381	0.000408281	GUK1/PFKP/PFKFB3/NUDT5/PFKL/HKDC1/HK1/AMPD3/LDHA/NUP160/AK2/BAD/DLG2/GAPDH/TPI1/ENO2/PKM/PFKM/PRKAG1/AAAS/IGF1/P2RX7/ENTPD5/PGM1/AK5/ALDOA/ENO3/NUP88/DLG4/NCOR1/ALDOC/STAT3/MAGI3/NUP85/GALK1/SIRT6/INSR/NUP62/HK2/NUP35/HDAC4/EIF6/RAE1/PFKFB4/DLG1/PPARGC1A/NUP54/NUDT9/ARNT/AK9/NUPL2/OGDH/POM121/MLXIPL/PRKAG2/ENTPD4/NUP214/CASK/DLG3/PGK1	60
GO:0006364	rRNA processing	113/5356	265/17653	1.32018e-05	0.000496273	0.000409017	RPL34/WDR37/RPP38/SIRT1/RPS24/NOLC1/PDCD11/RPLP2/RRP8/RPL27A/RPS13/METTL15/SART1/RPS3/PIH1D2/RPS25/NOP2/RPL13/RPS6/RPL6/RPLP0/NOC4L/RPL21/RPL13A/NGDN/FCF1/SAMD15/MRPS11/RPUSD1/TBL3/RSL1D1/RPS15A/THUMPD1/ERI2/MPHOSPH6/PELP1/RPL26/RPL23A/DDX52/RPL23/RPL27/FTSJ3/RPL38/USP36/CSNK1D/RPL17/RPS15/RPL36/KRI1/RPL18A/UBA52/DDX49/RPS16/RPL18/RPS11/RPS9/RPL28/RPS5/RPS7/RPS27A/RPL31/WDR75/NOP58/RPL37A/DIS3L2/…	113
GO:0046434	organophosphate catabolic process	98/5356	224/17653	1.37576e-05	0.000514034	0.000423656	PFKP/PFKFB3/NUDT5/PFKL/HKDC1/HK1/INPP5F/INPP5A/SMPDL3B/SMPD1/AMPD3/LDHA/NUP160/PDE2A/GAPDH/TPI1/ENO2/PKM/DERA/RAPGEF3/PFKM/PRKAG1/AAAS/SMUG1/PDE1B/IGF1/UNG/P2RX7/SCARB1/ENTPD5/PLA2G4B/DUT/LIPC/NEIL1/PDE8A/PGM1/PDE4B/ALDOA/DCTPP1/PLA2G15/NUDT7/INPP5K/ENO3/NUP88/NCOR1/ALDOC/STAT3/NT5C/NUP85/GALK1/IMPA2/SIRT6/INSR/PDE4A/PLA2G4C/NUP62/HK2/SMPD4/PDE1A/NUP35/IDH1/HDAC4/ABHD12/EIF6/SAMHD1/ADA/RAE1/SYNJ1…	98
GO:2001056	positive regulation of cysteine-type endopeptidase activity	68/5356	144/17653	1.44009e-05	0.000528903	0.00043591	ARL6IP5/SIRT1/FAS/LCK/BAD/ARRB1/RPS3/CASP1/CRADD/APAF1/DIABLO/HMGB1/NEK5/CIDEB/EGLN3/IFI27L1/IFI27/RPS27L/SMAD3/PML/CTSH/TRADD/F3/NLRP1/LGALS9/MAPT/NDUFA13/PDCD5/CARD8/BAX/WDR35/HTRA2/EIF2AK3/BCL2L11/HSPE1/CFLAR/CASP10/CASP8/BCL2L13/BID/PPM1F/TBC1D10A/PPARG/RHOA/FAM162A/TNFSF10/SNCA/CASP3/CYFIP2/MTCH1/TTBK1/FYN/PDCD2/GPER1/CYCS/NOD1/FIS1/CASP2/DLC1/TNFRSF10B/ASPH/RIPK2/HSF1/DAPK1/GSN/DDX3X/AIFM1/…	68
GO:0006637	acyl-CoA metabolic process	52/5356	103/17653	1.44129e-05	0.000528903	0.00043591	GPAM/ACSL5/FAR1/PDHX/GLYAT/ACAT1/PPT1/ELOVL1/ACACB/MVK/SUCLA2/ACOT2/DLST/ACSM5/ACSM2B/ACSM3/PDP2/PDPR/NUDT7/MVD/ACSF3/DBT/ACOT7/ACLY/GCDH/TECR/DBI/KYNU/PDK1/ACSS1/ACSS2/ACOT8/SLC25A1/PDHB/SUCLG2/SCD5/SNCA/CBR4/ACSL1/HMGCS1/ELOVL7/HSD17B4/ACSL6/THEM4/OGDH/DLD/AASS/PDP1/DGAT1/PDHA1/ACOT9/ACSM2A	52
GO:0035383	thioester metabolic process	52/5356	103/17653	1.44129e-05	0.000528903	0.00043591	GPAM/ACSL5/FAR1/PDHX/GLYAT/ACAT1/PPT1/ELOVL1/ACACB/MVK/SUCLA2/ACOT2/DLST/ACSM5/ACSM2B/ACSM3/PDP2/PDPR/NUDT7/MVD/ACSF3/DBT/ACOT7/ACLY/GCDH/TECR/DBI/KYNU/PDK1/ACSS1/ACSS2/ACOT8/SLC25A1/PDHB/SUCLG2/SCD5/SNCA/CBR4/ACSL1/HMGCS1/ELOVL7/HSD17B4/ACSL6/THEM4/OGDH/DLD/AASS/PDP1/DGAT1/PDHA1/ACOT9/ACSM2A	52
GO:0071383	cellular response to steroid hormone stimulus	111/5356	260/17653	1.47091e-05	0.000536578	0.000442235	SMYD3/AKR1C3/NCOA4/SIRT1/ARID1A/GPAM/NR1H3/ESRRA/RBM14/THRAP3/MED17/YAP1/HEYL/FKBP4/PHB2/NR4A1/RARG/CALCOCO1/CNOT2/ATP2B1/NR2C1/NR1H4/DDX54/RAN/RNF6/PCK2/BMP4/ESR2/UBE3A/USP8/NEDD4/TRIP4/AKAP13/CNOT1/CBFB/SERPINF1/ARRB2/PER1/MED1/MED24/RARA/RPS6KB1/DDX5/SSTR2/WBP2/ATP1A1/PIAS2/FECH/MED16/SAFB2/CARM1/SMARCA4/KANK2/URI1/ZFP36/EGLN2/PPP5C/NCOA1/ERRFI1/LBH/KDM3A/FHL2/BCL2L11/NR4A2/TFPI/CFLAR/UGT1A1/D…	111
GO:0044782	cilium organization	153/5356	378/17653	1.48303e-05	0.000537816	0.000443255	DISC1/SDCCAG8/ARMC4/BBIP1/ABLIM1/PARVA/TTC17/CKAP5/TMEM138/BBS1/DNAJB13/CEP57/CEP164/HYLS1/TUBA1A/DCTN2/RAB3IP/CEP290/POC1B/NEDD1/TCHP/IFT81/TCTN1/DYNLL1/TCTN2/IFT88/ABCC4/HAUS4/KIAA0586/SYNE2/ATP6V1D/TTLL5/IFT43/TTC8/HSP90AA1/HAUS2/WRAP73/CLUAP1/FOPNL/CYLD/E2F4/ATP6V0D1/HYDIN/TMEM231/DYNLRB2/ATMIN/FNBP1L/CDK10/GAS8/YWHAE/RILP/PAFAH1B1/TMEM107/B9D1/IFT20/UNC119/TUBG1/SEPT4/FBF1/SEPT9/CSNK1D/CEP76…	153
GO:0009225	nucleotide-sugar metabolic process	24/5356	37/17653	1.50512e-05	0.000542634	0.000447226	GUK1/DPAGT1/UGGT2/FUT8/MPI/AMDHD2/SLC35D1/PMM2/FUK/GSK3A/UGP2/NAGK/UXS1/UGGT1/PMM1/GMPPB/UGDH/GNPDA1/PGM3/CSGALNACT1/TSTA3/GALT/UAP1/UAP1L1	24
GO:0051701	interaction with host	93/5356	211/17653	1.57621e-05	0.000564961	0.000465628	TRIM11/IDE/CD81/TRIM5/CTNND1/DDB1/BAD/PC/UVRAG/GAPDH/CD4/SCARB1/UBC/TRIM13/LAMP1/GAS6/PABPN1/TNFRSF14/EIF2AK4/VPS18/NEDD4/SMAD3/PML/NTRK3/THOC6/CDH1/WWP2/IST1/SLC52A1/UBB/LGALS9/ITGB3/KPNA2/EXOC7/THOC1/TYMS/VPS4B/INSR/UBA52/PVR/SLC1A5/CHMP2A/EIF2AK2/RPS27A/CHMP3/BCL2L11/CXCR4/ITGB6/DPP4/ITGAV/CASP8/BCL2L1/ITCH/SRC/VAPB/CXADR/THOC5/LGALS1/RPSA/CTNNB1/DAG1/HYAL2/TUSC2/CD80/KPNA1/ITGB5/RAB7A/SCARB2/…	93
GO:0006369	termination of RNA polymerase II transcription	38/5356	69/17653	1.62404e-05	0.00057874	0.000476984	SRRM1/MED18/SRSF4/CSTF3/CPSF7/SSU72/SARNP/SRSF9/PABPN1/SRSF5/PAPOLA/RNPS1/THOC6/SRSF11/MAZ/SRSF1/SRSF2/THOC1/DDX39A/U2AF1L4/SYMPK/U2AF2/SRSF7/WDR33/SNRPB/SRSF6/U2AF1/SNRPD3/THOC5/POLDIP3/NCBP2/SLBP/FIP1L1/THOC3/CHTOP/CPSF4/UPF3B/ZC3H11A	38
GO:0034504	protein localization to nucleus	107/5356	250/17653	1.82445e-05	0.000646423	0.000532767	AKR1C3/SIRT1/LZTS2/KPNA6/ARL2/POLA2/PDE2A/CEP57/TBRG1/PHB2/COL1A1/IPO8/MCRS1/MDM2/CCT2/IGF1/CABP1/IPO13/IPO7/RAN/GAS6/IPO4/NFKBIA/BMP4/SYNE2/PSEN1/AKT1/PML/SNUPN/TSC2/CNEP1R1/NUTF2/BANP/NUP88/RPAIN/CTDNEP1/WRAP53/RPL23/MED1/JUP/STAT3/CDK5RAP3/KPNA2/NUP85/STK11/RANBP3/PIN1/TNPO2/PAF1/NUP62/SUPT7L/XPO1/CCT4/CCT7/EIF2AK3/NUP35/SUMO1/PIKFYVE/SP100/SRC/PKIG/RAE1/PTTG1IP/RANBP1/MAPK1/NF2/LIF/SUN2/RANGA…	107
GO:0009394	2'-deoxyribonucleotide metabolic process	21/5356	31/17653	1.92371e-05	0.000677694	0.00055854	GUK1/SMUG1/UNG/DUT/NEIL1/AK5/DCTPP1/SHMT1/NT5C/TYMS/CMPK2/DGUOK/SAMHD1/ADA/OGG1/MBD4/DCTD/AK9/HDDC2/NUDT1/NEIL2	21
GO:0009132	nucleoside diphosphate metabolic process	67/5356	143/17653	2.2795e-05	0.000798473	0.000658084	GUK1/PFKP/PFKFB3/NUDT5/PFKL/HKDC1/HK1/AMPD3/LDHA/NUP160/AK2/BAD/DLG2/GAPDH/TPI1/ENO2/PKM/PFKM/PRKAG1/AAAS/IGF1/P2RX7/ENTPD5/CMPK1/PGM1/NME4/NME3/AK5/ALDOA/NUDT7/ENO3/NUP88/DLG4/NCOR1/ALDOC/STAT3/MAGI3/NUP85/GALK1/SIRT6/INSR/NUP62/CMPK2/HK2/NUP35/HDAC4/EIF6/RAE1/NME6/PFKFB4/DLG1/PPARGC1A/NUP54/NUDT9/ARNT/AK9/NUPL2/OGDH/POM121/MLXIPL/PRKAG2/ENTPD4/AK1/NUP214/CASK/DLG3/PGK1	67
GO:0000245	spliceosomal complex assembly	33/5356	58/17653	2.35131e-05	0.00081565	0.00067224	CELF2/SNRPD2/CELF1/SF1/SF3A3/SCAF11/DDX23/SART3/SRSF9/GEMIN2/PRPF39/SRSF5/LUC7L/NOL3/PTBP2/LUC7L3/SRSF1/TXNL4A/LSM4/GEMIN6/USP39/SNRNP200/SF3B1/SRSF6/PRPF6/SNRPD3/RBM5/ISY1/SMN1/SRPK1/SRPK2/PSIP1/RBMX	33
GO:0032535	regulation of cellular component size	145/5356	358/17653	2.355e-05	0.00081565	0.00067224	AKT3/NRP1/CXCL12/ZFYVE27/EPS8L2/RHOG/ARFIP2/ILK/USH1C/BDNF/CFL1/SSH3/PPP1CA/CORO1B/CTTN/FCHSD2/PICALM/TMEM123/RDX/MACF1/EPS8/TWF1/ANO6/LIMA1/RARG/NCKAP1L/SSH1/TRPV4/P2RX7/RNF6/CFL2/GMFB/SPTB/EVL/AKT1/CYFIP1/FMN1/TMOD2/TMOD3/NTRK3/SEMA4B/MLST8/CORO1A/E2F4/SLC12A4/IST1/MYO1C/RILP/PAFAH1B1/PFN1/NDEL1/VAV3/SSH2/WIPF2/LAMTOR5/MAPT/SNF8/SLC9A3R1/RPTOR/ARHGAP28/FHOD3/PTPRS/VAV1/KANK3/DNM2/KANK2/GMFG/MEG…	145
GO:0048013	ephrin receptor signaling pathway	45/5356	87/17653	2.438e-05	0.000839678	0.000692044	PSEN2/CDC42/EPHB2/HRAS/AP2A2/EPHA10/ARHGEF7/ACTB/SIPA1L1/PSEN1/NTRK3/MMP2/CRK/VAV3/GIT1/AP2B1/ACTG1/MYL12A/SS18/PSENEN/AP2S1/AP2A1/ROCK2/ACTR2/ACTR3/ARPC2/NGEF/SRC/ITSN1/ARPC4/RHOA/KALRN/NCK1/AP2M1/RBPJ/RASA1/EFNA5/FYN/EFNA3/ARPC1B/EPHB4/EPHB6/SDCBP/PTK2/VAV2	45
GO:0007229	integrin-mediated signaling pathway	49/5356	97/17653	2.46669e-05	0.00084484	0.000696298	CDC42/NRP1/PHACTR4/ILK/FERMT3/THY1/ITGA7/CD63/FERMT2/FUT8/EMP2/LAT/BCAR1/ITGAE/VAV3/ITGB3/ITGA3/ITGB4/VAV1/TYROBP/CEACAM1/ITGB1BP1/LOXL3/LIMS2/ITGB6/ITGA6/ITGA4/ITGAV/CUL3/HCK/SRC/LAMA5/ITGB2/CD47/ITGB5/TXK/ITGA2/CTNNA1/NEDD9/DST/ADAM15/ZYX/DMTN/PTK2B/PTK2/RCC2/SYK/TIMP1/FLNA	49
GO:0019362	pyridine nucleotide metabolic process	77/5356	170/17653	2.61716e-05	0.000886526	0.000730654	PFKP/PFKFB3/PFKL/HKDC1/HK1/RNLS/LDHA/PDHX/NUP160/NADSYN1/NNMT/GAPDH/TPI1/ENO2/PKM/DERA/PFKM/PRKAG1/AAAS/NADK/IGF1/P2RX7/PCK2/ENTPD5/IDH2/PGM1/ALDOA/KCNAB2/SHPK/ENO3/NUP88/NCOR1/ALDOC/STAT3/NUP85/GALK1/SIRT6/INSR/PGLS/NUP62/TP53I3/RBKS/HK2/ACMSD/KYNU/NUP35/IDH1/RPE/HDAC4/NMNAT1/EIF6/RAE1/PFKFB4/PDHB/PARP9/NMNAT3/PPARGC1A/PGM2/NUP54/NADK2/NNT/ARNT/NT5E/NUPL2/OGDH/POM121/MLXIPL/MDH2/NAMPT/DLD/PRKAG2…	77
GO:0046496	nicotinamide nucleotide metabolic process	77/5356	170/17653	2.61716e-05	0.000886526	0.000730654	PFKP/PFKFB3/PFKL/HKDC1/HK1/RNLS/LDHA/PDHX/NUP160/NADSYN1/NNMT/GAPDH/TPI1/ENO2/PKM/DERA/PFKM/PRKAG1/AAAS/NADK/IGF1/P2RX7/PCK2/ENTPD5/IDH2/PGM1/ALDOA/KCNAB2/SHPK/ENO3/NUP88/NCOR1/ALDOC/STAT3/NUP85/GALK1/SIRT6/INSR/PGLS/NUP62/TP53I3/RBKS/HK2/ACMSD/KYNU/NUP35/IDH1/RPE/HDAC4/NMNAT1/EIF6/RAE1/PFKFB4/PDHB/PARP9/NMNAT3/PPARGC1A/PGM2/NUP54/NADK2/NNT/ARNT/NT5E/NUPL2/OGDH/POM121/MLXIPL/MDH2/NAMPT/DLD/PRKAG2…	77
GO:0031529	ruffle organization	29/5356	49/17653	2.64249e-05	0.000886694	0.000730793	TPM1/PLEKHA1/HRAS/EPS8L2/RHOG/ARFIP2/CORO1B/INPPL1/RDX/EPS8/LIMA1/CORO1C/EVL/CYFIP1/DEF8/INPP5K/PFN1/NDEL1/PLEKHM1/EPS8L1/SH3YL1/WDPCP/MTOR/PFN2/PIP5K1A/DBNL/CAV1/RCC2/KANK1	29
GO:0045216	cell-cell junction organization	102/5356	238/17653	2.64642e-05	0.000886694	0.000730793	CDC42/NRP1/PARD3/VCL/SORBS1/LDB1/SLK/PLEKHA7/PTPRJ/CTNND1/ARL2/RHOD/CTTN/RDX/MACF1/CADM1/THY1/PTPRO/RASSF8/PKP2/HDAC7/NR1H4/CORO1C/TRPV4/ARHGEF7/AJUBA/CDH24/FERMT2/ACTN1/NUMB/FMN1/RAB8B/SMAD3/TAOK2/KIFC3/CDH11/CDH5/CBFB/PKN2/CDH1/MARVELD3/MYO1C/JUP/RAMP2/GJC1/RHOC/BCAS3/PRKCA/HIPK1/FBF1/EPB41L3/CDH2/DSG2/SMAD7/CRB3/PRKACA/LSR/PVR/ITGB1BP1/ROCK2/WDPCP/LIMS1/NPHP1/EPB41L5/CLASP1/LIMS2/PKP4/SRC/LAMA…	102
GO:0019079	viral genome replication	56/5356	115/17653	2.67105e-05	0.00089011	0.000733608	CDC42/CTBP2/TRIM6/FAM111A/DDB1/ATG16L2/PPIE/HSPA8/PCBP2/TARBP2/HMGA2/OAS1/OAS3/GAS6/EIF2AK4/NFIA/PKN2/INPP5K/CCL5/LAMTOR5/DDX5/C19orf66/ILF3/RAD23A/RSAD2/ROCK2/EIF2AK2/ATG16L1/STAU1/VAPB/MX1/ADARB1/PI4KA/SMARCB1/APOBEC3C/APOBEC3D/APOBEC3F/APOBEC3G/RAB5A/FBXL2/UBP1/PDE12/PLSCR1/CTBP1/YTHDC2/TNIP1/SRPK1/ATG5/PPIA/SRPK2/ZC3HAV1/PARP10/STOM/DDX3X/FMR1/NR5A2	56
GO:0072384	organelle transport along microtubule	40/5356	75/17653	2.70162e-05	0.000895455	0.000738014	CDC42/ARHGAP21/AP3M1/RAB6A/BICD1/BLOC1S1/PRKCZ/LAMP1/SYNE2/RASGRP1/BLOC1S6/AP3S2/RHOT2/CLN3/PAFAH1B1/NDEL1/UBB/RHOT1/MAPT/AP3D1/MAP1S/KIF3C/LRPPRC/RAB1A/TMEM201/KIF1B/SUN2/COPG1/OPA1/UCHL1/DTNBP1/KIF13A/SNAPIN/SUN1/TRIM46/DYNC1I1/AP3M2/BICD2/UXT/KIFAP3	40
GO:1901657	glycosyl compound metabolic process	69/5356	149/17653	2.79496e-05	0.000921442	0.000759431	GUK1/AKR1C1/AKR1C3/AMPD3/DLG2/CTPS1/DERA/RAN/KL/CDADC1/GMPR2/GPHN/CMPK1/ADAL/NME4/NME3/TK2/APRT/DPYD/DLG4/PRPSAP2/AHCYL1/MAGI3/NT5C/GAMT/CAD/RHOQ/DGUOK/TXNDC9/ATIC/NFS1/ADA/UCKL1/UPB1/APOBEC3C/APOBEC3F/APOBEC3G/NAGA/TYMP/NME6/RHOA/ABHD10/UMPS/MFN1/OPA1/DLG1/PDE6B/DCK/CBR4/MOCS2/OARD1/NT5E/AMD1/FUCA2/NT5C3A/GBA/IMPDH1/AHCYL2/AKR1B1/ENTPD4/AK3/MTAP/GBA2/UCK2/CTPS2/CASK/DLG3/GLA/PRPS1	69
GO:0061136	regulation of proteasomal protein catabolic process	78/5356	173/17653	2.83784e-05	0.000930599	0.000766979	SIRT2/WAC/BTRC/UBXN1/RNF19B/USP5/OS9/MDM2/CHFR/UBAC2/PSME1/PSME2/PSEN1/PSMC1/ATXN3/BAG5/AKT1/RHBDF1/STUB1/USP7/CLEC16A/RNF40/HERPUD1/GABARAPL2/RNF166/SCO1/UBB/PSME3/PSMC5/SUMO2/CSNK1D/SMAD7/TMEM259/KEAP1/RAD23A/PRKACA/GIPC1/DDA1/GSK3A/HSPBP1/NFE2L2/SUMO1/TRIB3/PSMF1/DDRGK1/USP25/UBE2G2/XBP1/CSNK1E/EDEM1/ARIH2/UBE2K/RCHY1/FBXW7/DAB2/RNF180/TAF9/RNF14/CSNK1A1/HFE/HSP90AB1/ZFAND2A/GNA12/GBA/CAV1/NUB…	78
GO:0032984	protein-containing complex disassembly	129/5356	314/17653	2.97384e-05	0.000970039	0.000799484	MRPL55/MRPS18C/MRPS16/STMN1/CHCHD1/MRPL43/ARID1A/BNIP3/MICAL2/CKAP5/MRPL49/CFL1/PPP1CA/LRP5/MRPL21/MRPL48/UVRAG/RDX/HSPA8/MRPL51/GABARAPL1/EPS8/TWF1/ARID2/SMARCD1/LIMA1/SMARCC2/TRPV4/VPS33A/C12orf65/MTIF3/SUPT16H/MRPL52/CFL2/SPTB/KLC1/TMOD2/TMOD3/MRPL46/MRPS11/IGF1R/MRPL28/CLEC16A/C16orf45/CLN3/OGFOD1/IST1/GABARAPL2/MAP1LC3B/CHMP1A/PHF23/GABARAP/EIF5A/ERAL1/MRPL45/RPL23/MRPL10/CALCOCO2/MRPL27/MRP…	129
GO:0032970	regulation of actin filament-based process	151/5356	377/17653	3.19824e-05	0.00103775	0.000855286	CDC42/ASAP3/NRP1/CXCL12/TPM1/STMN1/HRAS/EPS8L2/RHOG/ARFIP2/ILK/CFL1/RHOD/SSH3/CORO1B/PPFIA1/CTTN/ARAP1/FCHSD2/KCNE3/NOX4/RDX/DIXDC1/JAM3/NTF3/EPS8/PKP2/TWF1/RAPGEF3/LIMA1/NCKAP1L/SSH1/PXN/CFL2/GMFB/SPTB/EVL/CYFIP1/FMN1/TMOD2/TMOD3/SMAD3/AKAP13/NTRK3/FES/PDE4B/MLST8/ARHGAP17/TAOK2/CORO1A/CDK10/CRK/MYO1C/INPP5K/PFN1/ARHGAP44/SSH2/WIPF2/JUP/RHOC/BCAS3/KCNJ2/ATP1A1/ARHGDIA/ARHGAP28/DSG2/FHOD3/SMAD4/C…	151
GO:0038061	NIK/NF-kappaB signaling	60/5356	126/17653	3.28484e-05	0.00106026	0.000873846	BTRC/PSMB7/PDCD4/PSMD13/ILK/AKIP1/PSMA1/RELA/AGO3/RPS3/TIRAP/HDAC7/PSMD9/UBC/PSMB5/PSME1/PSME2/RIPK3/PSMA6/PSMC1/AKT1/UACA/PSMA4/PPP4C/PSMD7/UBB/TRAF4/PSMD3/PSME3/PSMC5/MALT1/UBA52/EIF2AK2/RPS27A/LIMS1/PSMD1/COPS8/PSMF1/CPNE1/PSMA7/APP/PSMD6/UBA3/PSMD2/NFKB1/TLR3/SKP1/PSMD4/MAP3K7/SASH1/NOD1/PSMA2/EGFR/CUL1/TNFRSF10B/PTP4A3/RC3H2/TMSB4X/IRAK1/ADIPOR1	60
GO:0010950	positive regulation of endopeptidase activity	77/5356	171/17653	3.35923e-05	0.00107863	0.000888979	ARL6IP5/SIRT1/FAS/LCK/BAD/ARRB1/RPS3/PICALM/CASP1/CRADD/APAF1/DIABLO/HMGB1/NEK5/PSME1/PSME2/CIDEB/EGLN3/IFI27L1/IFI27/RPS27L/SMAD3/PML/CTSH/TRADD/F3/NLRP1/LGALS9/STAT3/PSME3/MAPT/MBP/NDUFA13/PDCD5/CARD8/BAX/ROCK2/WDR35/HTRA2/EIF2AK3/BCL2L11/HSPE1/CFLAR/CASP10/CASP8/BCL2L13/BID/PPM1F/TBC1D10A/PPARG/RHOA/FAM162A/TNFSF10/SNCA/CASP3/CYFIP2/PRELID1/MTCH1/TTBK1/FYN/PDCD2/GPER1/CYCS/NOD1/EFNA3/FIS1/CASP…	77
GO:0009135	purine nucleoside diphosphate metabolic process	58/5356	121/17653	3.47151e-05	0.00110319	0.000909222	GUK1/PFKP/PFKFB3/PFKL/HKDC1/HK1/AMPD3/LDHA/NUP160/AK2/BAD/DLG2/GAPDH/TPI1/ENO2/PKM/PFKM/PRKAG1/AAAS/IGF1/P2RX7/ENTPD5/PGM1/AK5/ALDOA/ENO3/NUP88/DLG4/NCOR1/ALDOC/STAT3/MAGI3/NUP85/GALK1/SIRT6/INSR/NUP62/HK2/NUP35/HDAC4/EIF6/RAE1/PFKFB4/DLG1/PPARGC1A/NUP54/NUDT9/ARNT/AK9/NUPL2/OGDH/POM121/MLXIPL/PRKAG2/NUP214/CASK/DLG3/PGK1	58
GO:0009179	purine ribonucleoside diphosphate metabolic process	58/5356	121/17653	3.47151e-05	0.00110319	0.000909222	GUK1/PFKP/PFKFB3/PFKL/HKDC1/HK1/AMPD3/LDHA/NUP160/AK2/BAD/DLG2/GAPDH/TPI1/ENO2/PKM/PFKM/PRKAG1/AAAS/IGF1/P2RX7/ENTPD5/PGM1/AK5/ALDOA/ENO3/NUP88/DLG4/NCOR1/ALDOC/STAT3/MAGI3/NUP85/GALK1/SIRT6/INSR/NUP62/HK2/NUP35/HDAC4/EIF6/RAE1/PFKFB4/DLG1/PPARGC1A/NUP54/NUDT9/ARNT/AK9/NUPL2/OGDH/POM121/MLXIPL/PRKAG2/NUP214/CASK/DLG3/PGK1	58
GO:0090199	regulation of release of cytochrome c from mitochondria	27/5356	45/17653	3.54891e-05	0.001122	0.000924729	PPIF/BNIP3/BAD/DNM1L/IGF1/CIDEB/AKT1/BMF/NOL3/ARRB2/TP53/PDCD5/BAX/WDR35/BCL2L11/MFF/BCL2L1/BID/PLA2G6/FAM162A/TNFSF10/OPA1/PRELID1/GPER1/HGF/LMNA/CLU	27
GO:0042254	ribosome biogenesis	136/5356	335/17653	3.64198e-05	0.00114555	0.000944138	RPL34/WDR37/RPP38/SIRT1/RPS24/NOLC1/PDCD11/RPLP2/RRP8/RPL27A/RPS13/METTL15/WDR74/SART1/RPS3/PIH1D2/RPS25/NOP2/RPL13/RPS6/RPL6/RPLP0/RAN/NOC4L/RPL21/RPL13A/NGDN/FCF1/SAMD15/RPS27L/MRPS11/RPUSD1/TBL3/RSL1D1/RRN3/RPS15A/THUMPD1/ERI2/MPHOSPH6/PELP1/NUP88/RPL26/RPL23A/ERAL1/DDX52/RPL23/RPL27/MRPL10/FTSJ3/RPL38/MRPS7/USP36/CSNK1D/RPL17/RPS15/RPL36/PPAN/KRI1/RPL18A/UBA52/DDX49/RPS16/RPL18/RPS11/RPS9/RPL…	136
GO:0090114	COPII-coated vesicle budding	38/5356	71/17653	3.84137e-05	0.00120213	0.000990771	SEC31A/SAR1A/PEF1/CD59/STX5/PPP6R3/TRAPPC3/TRAPPC4/TMED2/SEC23A/TRAPPC6B/CNIH1/SERPINA1/TRAPPC2L/GOSR2/CSNK1D/NAPA/PPP6R1/PREB/MCFD2/RAB1A/CUL3/SEC23B/VAPB/TRAPPC10/ANKRD28/GORASP1/SEC24D/SAR1B/SEC24A/BET1/PPP6C/GOLGA2/SEC16A/TRAPPC2/F8/KLHL12/MIA3	38
GO:0042594	response to starvation	79/5356	177/17653	3.90969e-05	0.00121734	0.0010033	AKR1C3/MAPK8/SIRT1/FAS/RRP8/ADM/AMBRA1/FADS1/ACAT1/HSPA8/ITFG2/GABARAPL1/HNRNPA1/SLC38A2/SLC2A1/MARS/DDIT3/C12orf66/AACS/ULK1/GAS6/PCK2/MAX/EIF2S1/ADSSL1/EIF2AK4/NPRL3/CLEC16A/USP33/MAPK3/GABARAPL2/MAP1LC3B/GABARAP/TP53/SREBF1/WNT9B/PPM1D/BCAS3/SSTR2/RPTOR/PIK3C3/ZFP36/KPTN/CAD/EIF2AK2/EIF2AK3/NFE2L2/UGT1A1/COMT/MAPK1/XBP1/GAS2L1/DEPDC5/PICK1/ATF4/ADSL/SREBF2/PPARG/TBC1D5/MTOR/NPRL2/EIF2A/PPARGC1…	79
GO:2000278	regulation of DNA biosynthetic process	50/5356	101/17653	4.08682e-05	0.00126609	0.00104349	NOX4/HNRNPA1/CCT2/MAPKAPK5/RFC5/RFC3/HNRNPC/TINF2/HSP90AA1/PARN/SH2B1/MAPK3/TERF2/SMG6/ARRB2/TP53/WRAP53/MAP2K7/PRKD2/PNKP/CCT4/CCT7/SRC/MAPK1/PPARG/CTNNB1/EXOSC10/XRN1/RFC4/HNRNPD/NAF1/CCT5/FBXO4/PDGFRB/FGFR4/CDKN1A/HSP90AB1/TCP1/MAP3K4/HNRNPA2B1/HGF/DNAJC2/POT1/CCT3/TNKS/PTK2B/TERF1/FAM129B/PTGES3/NVL	50
GO:0030258	lipid modification	117/5356	282/17653	4.10792e-05	0.00126627	0.00104363	PHYH/INPP5F/FGFR2/FGFR1/INPP5A/FABP3/DGKZ/LCK/LAMTOR1/INPPL1/INPP5B/ACAT1/ST3GAL4/DGKA/ERBB3/PIP4K2C/B4GALNT1/ACACB/ACAD10/ACADS/MTMR6/KL/PIK3R3/ZFYVE21/AKT1/ECHDC2/SCP2/FGF7/ETFA/DECR2/SMG1/ACADM/NDUFAB1/LONP2/ABCD3/INPP5K/ALDH3A2/ERBB2/DGKE/ACOX1/SPHK1/CYGB/IMPA2/PIK3C3/ACAA2/VAV1/GCDH/AKT2/SPHK2/ETFB/EFR3B/HADHB/PEX13/TMEM150A/HIBCH/PIK3CD/PIKFYVE/SRC/ACOT8/SYNJ1/ABCG1/PI4KA/SLC25A17/PPARG/HAC…	117
GO:2001243	negative regulation of intrinsic apoptotic signaling pathway	48/5356	96/17653	4.17707e-05	0.00127863	0.00105382	CXCL12/SIRT1/VDAC2/PPIF/PGAP2/CD44/NDUFS3/SYVN1/HYOU1/YBX3/MDM2/HSPH1/TPT1/BAG5/AKT1/TXNDC12/BCL2A1/TRAP1/RRN3/HERPUD1/NOL3/TMEM161A/NDUFA13/URI1/BCL2L12/HTRA2/NFE2L2/BCL2L1/SRC/PTTG1IP/BID/XBP1/OPA1/TAF9/CD74/MCL1/SOD2/MUC1/FIGNL1/HSPB1/ARHGEF2/CCAR2/CLU/RRM2B/GRINA/DDX3X/NONO/IVNS1ABP	48
GO:0022406	membrane docking	80/5356	180/17653	4.20103e-05	0.00127863	0.00105382	SDCCAG8/PEX16/CKAP5/STX3/STX5/SYTL2/CEP57/CEP164/TUBA1A/ESYT1/DCTN2/RAB3IP/CEP290/NEDD1/TCTN1/DYNLL1/VPS33A/TCTN2/STX2/HAUS4/HSP90AA1/VPS18/HAUS2/BLOC1S6/RAB8B/RAB40C/STX4/YWHAE/PAFAH1B1/VCAM1/B9D1/TUBG1/RAB37/FBF1/CSNK1D/CEP76/HAUS1/TUBB4A/STXBP2/RAB3D/STX10/PRKACA/HAUS8/HAUS5/MARK4/VAMP3/PPP2R1A/ALMS1/DCTN1/NPHP1/CLASP1/DYNC1I2/STX16/SFI1/CSNK1E/RAB7A/CEP70/CC2D2A/SCLT1/VPS45/STX7/AHI1/EZR/FGFR…	80
GO:0010257	NADH dehydrogenase complex assembly	35/5356	64/17653	4.23352e-05	0.00127863	0.00105382	NDUFB8/NDUFS3/NDUFV1/NDUFS8/TMEM126B/FOXRED1/NDUFA12/OXA1L/NUBPL/NDUFB1/NDUFAF1/NDUFB10/NDUFAB1/NDUFA7/ECSIT/NDUFA13/NDUFA3/NDUFAF7/NDUFB3/NDUFS1/BCS1L/NDUFA10/NDUFA6/NDUFB4/ACAD9/NDUFC1/NDUFA2/COA1/NDUFA5/NDUFB2/NDUFAF6/NDUFB9/NDUFS2/NDUFB11/TAZ	35
GO:0032981	mitochondrial respiratory chain complex I assembly	35/5356	64/17653	4.23352e-05	0.00127863	0.00105382	NDUFB8/NDUFS3/NDUFV1/NDUFS8/TMEM126B/FOXRED1/NDUFA12/OXA1L/NUBPL/NDUFB1/NDUFAF1/NDUFB10/NDUFAB1/NDUFA7/ECSIT/NDUFA13/NDUFA3/NDUFAF7/NDUFB3/NDUFS1/BCS1L/NDUFA10/NDUFA6/NDUFB4/ACAD9/NDUFC1/NDUFA2/COA1/NDUFA5/NDUFB2/NDUFAF6/NDUFB9/NDUFS2/NDUFB11/TAZ	35
GO:0006457	protein folding	108/5356	257/17653	4.25174e-05	0.00127863	0.00105382	TBCE/HSPA14/DNAJC1/PPIF/PPIL3/RIC3/DNAJC24/UBXN1/STIP1/DNAJC4/DNAJB13/CHORDC1/TTC12/PPIE/HYOU1/HSPA8/HSP90B1/FKBP4/NFYC/RPAP3/FKBP11/PFDN5/GNB1/CCT2/ERP29/UBC/HSPH1/SUGT1/UGGT2/FKBP3/TMX1/ENTPD5/PSMC1/HSP90AA1/BAG5/EMC4/B2M/GNB5/CLPX/TRAP1/DNAJA3/TXNDC11/DNAJA2/GNAO1/NGLY1/MPDU1/UBB/CCT6B/FKBP10/DNAJC7/SPHK1/ENGASE/TMX3/CDC37/PRKCSH/FKBP8/UBA52/PDCD5/LTBP4/RUVBL2/SNRNP70/HSPBP1/FKBP1B/RPS27A/CCT4…	108
GO:0001836	release of cytochrome c from mitochondria	32/5356	57/17653	4.47972e-05	0.00132776	0.00109431	PPIF/BNIP3/BAD/DNM1L/IGF1/CIDEB/AKT1/BMF/BCL2A1/NOL3/ARRB2/TP53/PDCD5/TIMM50/BAX/WDR35/BCL2L11/MFF/BCL2L1/BID/PLA2G6/FAM162A/TNFSF10/OPA1/PRELID1/SOD2/GPER1/GGCT/HGF/FIS1/LMNA/CLU	32
GO:0009066	aspartate family amino acid metabolic process	32/5356	57/17653	4.47972e-05	0.00132776	0.00109431	MTR/APIP/SDSL/DLST/ADSSL1/ASNSD1/HYKK/CTH/GOT2/ASPA/AHCYL1/GCDH/ADI1/THNSL2/NMNAT1/NIT2/NMNAT3/PLOD2/MTHFD2L/ENOPH1/ALDH7A1/PHYKPL/DDO/OGDH/ASNS/DLD/AASS/AHCYL2/MSRA/MTAP/SMS/MRI1	32
GO:1903391	regulation of adherens junction organization	32/5356	57/17653	4.47972e-05	0.00132776	0.00109431	NRP1/LDB1/SLK/PTPRJ/RHOD/RDX/MACF1/THY1/CORO1C/FMN1/SMAD3/BCAS3/ITGB1BP1/ROCK2/WDPCP/LIMS1/EPB41L5/CLASP1/SRC/PPM1F/CLASP2/PTPN23/RHOA/PHLDB2/EFNA5/VEGFA/DLC1/DMTN/PTK2/RCC2/ARHGAP6/GPM6B	32
GO:0035635	entry of bacterium into host cell	14/5356	18/17653	4.50385e-05	0.00132853	0.00109494	CTNND1/UBC/CDH1/UBB/EXOC7/UBA52/RPS27A/ITGAV/SRC/CTNNB1/FUCA2/CBLL1/CAV1/MET	14
GO:0072524	pyridine-containing compound metabolic process	78/5356	175/17653	4.61971e-05	0.00135622	0.00111776	PFKP/PFKFB3/PFKL/HKDC1/HK1/RNLS/LDHA/PDHX/NUP160/NADSYN1/NNMT/GAPDH/TPI1/ENO2/PKM/DERA/PFKM/PRKAG1/AAAS/NADK/IGF1/P2RX7/PCK2/ENTPD5/IDH2/PGM1/ALDOA/KCNAB2/SHPK/ENO3/NUP88/NCOR1/ALDOC/STAT3/PNPO/NUP85/GALK1/SIRT6/INSR/PGLS/NUP62/TP53I3/RBKS/HK2/ACMSD/KYNU/NUP35/IDH1/RPE/HDAC4/NMNAT1/EIF6/RAE1/PFKFB4/PDHB/PARP9/NMNAT3/PPARGC1A/PGM2/NUP54/NADK2/NNT/ARNT/NT5E/NUPL2/OGDH/POM121/MLXIPL/MDH2/NAMPT/DLD/P…	78
GO:1900027	regulation of ruffle assembly	19/5356	28/17653	4.67264e-05	0.00136525	0.00112521	HRAS/EPS8L2/RHOG/RDX/EPS8/CORO1C/EVL/CYFIP1/DEF8/PFN1/NDEL1/PLEKHM1/EPS8L1/SH3YL1/WDPCP/PFN2/CAV1/RCC2/KANK1	19
GO:0097300	programmed necrotic cell death	25/5356	41/17653	4.70889e-05	0.00136936	0.00112859	PPIF/FAS/CASP1/YBX3/DNM1L/UBC/PGAM5/RIPK3/TRPM7/CYLD/TRADD/UBB/UBA52/BAX/IRF3/RPS27A/CFLAR/CASP8/RBCK1/SLC25A4/TLR3/TICAM2/ARHGEF2/CAV1/LY96	25
GO:0070932	histone H3 deacetylation	15/5356	20/17653	4.9254e-05	0.00142559	0.00117494	SIRT2/SIRT1/HDAC7/PER1/SIRT7/SIRT6/PER2/HDAC4/HDAC10/HDAC11/SMARCAD1/HDAC3/HDAC9/HDAC6/HDAC8	15
GO:0097191	extrinsic apoptotic signaling pathway	94/5356	219/17653	5.00378e-05	0.00144151	0.00118806	ZMYND11/NRP1/UNC5B/FAS/TCF7L2/FGFR1/EYA3/MADD/BAD/RELA/PELI3/PPP1CA/CTTN/YAP1/PPP2R1B/LTBR/ACVR1B/KRT8/KRT18/ERBB3/RNF41/CRADD/IGF1/P2RX7/RNF34/DIABLO/PARP2/BMP4/FAF1/AKT1/SMAD3/MAP2K5/PML/BCL2A1/STX4/CYLD/CX3CL1/TRADD/NOL3/WWOX/GABARAP/TNFSF12/NF1/RFFL/PSME3/RPS6KB1/HIPK1/MKNK2/CD70/NDUFA13/GSK3A/BAX/PPP2R1A/HTRA2/BCL2L11/ITGA6/ITGAV/CFLAR/CASP8/STRADB/SP100/ITM2C/RBCK1/BCL2L1/SRC/STK4/EYA2/BID/…	94
GO:0006470	protein dephosphorylation	124/5356	303/17653	5.15906e-05	0.00147933	0.00121923	PPP3CB/CAMK2G/MINPP1/BTRC/PTPRE/EYA3/PHACTR4/SMPD1/PTPMT1/PTPRJ/LCK/B3GAT3/PPP1R14B/SSH3/PPP1CA/PPP6R3/PPME1/SSU72/HSP90B1/PTPN6/PTPRO/VRK3/NCKAP1L/PPP1R1A/CTDSP2/PTPRB/DUSP6/SSH1/PPP1CC/PGAM5/ANKLE2/MTMR6/PPM1A/CALM1/PPP2R5C/ARPP19/PPP4C/CNEP1R1/PDP2/PDPR/YWHAE/CTDNEP1/SSH2/DUSP14/PPM1D/CD300A/PTPRM/PPP4R1/PTPN2/RPRD1A/CTDP1/PTPRS/PIN1/URI1/PPP1R14A/TIMM50/DMPK/SYMPK/PPP5C/PPP2R1A/LILRB2/PPP6R1/…	124
GO:0046580	negative regulation of Ras protein signal transduction	28/5356	48/17653	5.23481e-05	0.0014941	0.00123141	EPHB2/STMN1/RASAL1/SPRY2/RASA3/KCTD13/TNK1/ARHGAP44/NF1/ITGA3/TIMP2/NUP62/STAMBP/CUL3/BCL6/SPRY1/CCDC125/RASA1/ARAP3/RASA4B/RASA4/MET/DLC1/ADRA1A/KANK1/MAPKAP1/RAPGEF1/RASAL2	28
GO:0042326	negative regulation of phosphorylation	183/5356	473/17653	5.33221e-05	0.00151489	0.00124854	EPHB2/SIRT2/SMYD3/ZMYND11/PARD3/SIRT1/PBLD/PPIF/PDCD4/EIF3A/INPP5F/SIRT3/CDKN1C/SMPD1/ILK/PTPRJ/TBC1D10C/LRP5/ARRB1/CHORDC1/THY1/WNK1/NTF3/PTPN6/STRAP/VRK3/TARBP2/PPP1R1A/CTDSP2/DUSP6/DCN/SOCS2/PRKCZ/PWP1/CORO1C/TAOK3/DYNLL1/P2RX7/IPO7/ANKLE2/HSPH1/SPRY2/DNAJC3/NDRG2/AJUBA/SNX6/BMP4/GMFB/PSEN1/CALM1/GSKIP/WARS/AKT1/SMAD6/NTRK3/IGF1R/LRRK1/TSC2/DUS2/MARVELD3/INPP5K/PAFAH1B1/ARRB2/GPS2/PER1/NCOR1/N…	183
GO:0033209	tumor necrosis factor-mediated signaling pathway	77/5356	173/17653	5.45765e-05	0.00154341	0.00127205	CCDC3/FAS/PSMB7/PSMD13/ILK/PSMA1/MADD/RELA/PELI3/CASP1/LTBR/KRT8/KRT18/NR1H4/PSMD9/UBC/TNFRSF19/GAS6/PSMB5/PSME1/PSME2/RNF31/PSMA6/NFKBIA/PSMC1/TNFRSF14/PSMA4/CDIP1/CYLD/TRADD/NOL3/PSMD7/TXNDC17/TNFSF12/TNFSF13/UBB/RFFL/PSMD3/PSME3/PSMC5/HIPK1/SPHK1/TNFRSF25/PTPN2/CD70/UBA52/ZNF675/CLIP3/CARD8/ADAM17/RPS27A/LIMS1/STAT1/CASP8/PSMD1/RBCK1/PSMF1/COMMD7/CPNE1/PSMA7/PSMD6/PSMD2/PSMD4/TAX1BP1/PSMA2/TNF…	77
GO:0043484	regulation of RNA splicing	57/5356	120/17653	5.58138e-05	0.0015712	0.00129494	HNRNPF/SRSF4/RPS13/CELF1/RBM4/THRAP3/RBM7/HSPA8/HNRNPA1/SRSF9/SRSF5/SNW1/CELF6/CLK3/RNPS1/ZNF326/PTBP2/NSRP1/SRSF1/ERN1/DDX5/SRSF2/PTBP1/DAZAP1/RBM42/HNRNPL/PRX/SNRNP70/U2AF2/SRSF7/TIA1/CLK1/SRSF6/RBM38/SON/DYRK1A/RBFOX2/DDX17/RBM5/MBNL1/TRA2B/SREK1/PIK3R1/CLK4/HNRNPH1/SRPK1/WTAP/HNRNPA2B1/CLK2/SRPK2/FASTK/HNRNPK/HABP4/AKAP17A/PQBP1/RBMX/FMR1	57
GO:0048199	vesicle targeting, to, from or within Golgi	38/5356	72/17653	5.76863e-05	0.00161653	0.00133231	SEC31A/PEF1/CD59/ARFGAP2/STX5/PPP6R3/TRAPPC3/TRAPPC4/TMED2/SEC23A/TRAPPC6B/CNIH1/SERPINA1/TRAPPC2L/GOSR1/GOSR2/WIPI1/CSNK1D/NAPA/PPP6R1/PREB/MCFD2/RAB1A/CUL3/TRAPPC10/ARFGAP3/ANKRD28/GORASP1/SEC24D/SAR1B/SEC24A/BET1/PPP6C/GOLGA2/SEC16A/TRAPPC2/F8/KLHL12	38
GO:0006900	vesicle budding from membrane	48/5356	97/17653	5.85255e-05	0.00162527	0.00133951	SEC31A/SAR1A/PEF1/CD59/ARFGAP2/STX5/PPP6R3/TRAPPC3/TRAPPC4/P2RX7/TMED2/CHMP4A/SEC23A/TRAPPC6B/CNIH1/SERPINA1/FNBP1L/TRAPPC2L/RILP/MYO18A/GOSR2/CSNK1D/AP3D1/DNM2/NAPA/PPP6R1/PREB/MCFD2/RAB1A/CUL3/SEC23B/VAPB/TRAPPC10/ARFGAP3/ANKRD28/GORASP1/RAB7A/SEC24D/SAR1B/SEC24A/BET1/PPP6C/GOLGA2/SEC16A/TRAPPC2/F8/KLHL12/MIA3	48
GO:0048010	vascular endothelial growth factor receptor signaling pathway	48/5356	97/17653	5.85255e-05	0.00162527	0.00133951	CDC42/ABI1/NRP1/MMRN2/MYOF/VEGFB/NCKAP1L/PXN/FLT1/ACTB/HSP90AA1/CYFIP1/NEDD4/BCAR1/CRK/VAV3/ITGB3/ACTG1/VAV1/PRKD2/ROCK2/ITGAV/NRP2/SRC/ELMO2/NCF4/MAPK12/MAPK11/RHOA/NCK1/PIK3CB/PIK3R1/CYFIP2/FLT4/ARNT/MAPK13/VEGFA/FYN/ELMO1/GRB10/HSPB1/PTK2B/SULF1/PTK2/FAM129B/VAV2/CYBB/MAPKAPK2	48
GO:0006733	oxidoreduction coenzyme metabolic process	82/5356	187/17653	6.0495e-05	0.00167243	0.00137838	PFKP/PFKFB3/PFKL/HKDC1/HK1/RNLS/LDHA/PDHX/NUP160/NADSYN1/NNMT/GAPDH/TPI1/ENO2/PKM/DERA/PFKM/PRKAG1/AAAS/COQ10A/NADK/IGF1/P2RX7/PCK2/COQ6/ENTPD5/IDH2/PGM1/COQ7/ALDOA/KCNAB2/SHPK/ENO3/NUP88/NCOR1/ALDOC/STAT3/FDXR/NUP85/GALK1/SIRT6/INSR/PGLS/NUP62/TP53I3/RBKS/HK2/ACMSD/KYNU/NUP35/IDH1/RPE/HDAC4/NMNAT1/EIF6/RAE1/PFKFB4/PDHB/PARP9/NMNAT3/PPARGC1A/PGM2/NUP54/NADK2/NNT/ARNT/NT5E/NUPL2/OGDH/POM121/MLXIPL…	82
GO:0017038	protein import	86/5356	198/17653	6.15904e-05	0.00169511	0.00139707	AKR1C3/SIRT1/PEX16/KPNA6/TIMM10/POLA2/LRTOMT/PDE2A/CEP57/HSPA8/PHB2/PEX5/IPO8/IGF1/CABP1/IPO13/IPO7/RAN/GAS6/IPO4/PEX10/NFKBIA/BMP4/TIMM9/PSEN1/HSP90AA1/AKT1/RAB8B/PML/SNUPN/TSC2/PAM16/NUTF2/NUP88/RPAIN/RPL23/MED1/JUP/STAT3/KPNA2/NUP85/TIMM13/RANBP3/TNPO2/NDUFA13/PDCD5/TIMM50/NUP62/PEX13/NUP35/PKIG/RAE1/PTTG1IP/PEX26/RANBP1/MAPK1/OGG1/DAG1/HYAL2/CBLB/KPNA1/ECT2/BCL6/NUP54/IPO11/TNPO1/TMCO6/CDKN1A…	86
GO:1903829	positive regulation of cellular protein localization	139/5356	347/17653	6.41582e-05	0.00175793	0.00144885	CDC42/EPHB2/CNST/MAPK8/ANK3/SORBS1/PSMB7/TCF7L2/EPB41/RHOG/ATG13/STX3/B3GAT3/BAD/NUMA1/RDX/PDZK1/BICD1/RAPGEF3/MCRS1/GLS2/MDM2/CCT2/CEP290/IGF1/SSH1/DYNLL1/RER1/TFDP1/GAS6/RNF31/PPM1A/PSEN1/PPP1R13B/AKT1/DPH6/BMF/ARHGEF16/OAZ2/NPTN/STX4/CYLD/NUTF2/YWHAE/MYO1C/TP53/WRAP53/VAMP2/MIEF2/AP2B1/MED1/ERBB2/JUP/NMT1/MAPT/NPEPPS/CDK5RAP3/ITGA3/BCAS3/USP36/STK11/ABHD17A/OAZ1/PDCD5/CLIP3/AKT2/GSK3A/NUP62/IT…	139
GO:0140056	organelle localization by membrane tethering	76/5356	171/17653	6.44632e-05	0.00175848	0.0014493	SDCCAG8/CKAP5/STX3/STX5/SYTL2/CEP57/CEP164/TUBA1A/ESYT1/DCTN2/RAB3IP/CEP290/NEDD1/TCTN1/DYNLL1/VPS33A/TCTN2/STX2/HAUS4/HSP90AA1/VPS18/HAUS2/BLOC1S6/RAB8B/RAB40C/STX4/YWHAE/PAFAH1B1/B9D1/TUBG1/RAB37/FBF1/CSNK1D/CEP76/HAUS1/TUBB4A/STXBP2/RAB3D/STX10/PRKACA/HAUS8/HAUS5/MARK4/VAMP3/PPP2R1A/ALMS1/DCTN1/NPHP1/CLASP1/DYNC1I2/STX16/SFI1/CSNK1E/CEP70/CC2D2A/SCLT1/VPS45/STX7/AHI1/FGFR1OP/AKAP9/CAV2/CEP41/E…	76
GO:1903050	regulation of proteolysis involved in cellular protein catabolic process	87/5356	201/17653	6.51771e-05	0.00176375	0.00145364	SIRT2/WAC/BTRC/SUFU/UBXN1/RNF19B/USP5/OS9/MDM2/CHFR/UBAC2/PSME1/PSME2/PSEN1/PSMC1/ATXN3/BAG5/AKT1/UBE3A/PML/RHBDF1/STUB1/USP7/CLEC16A/RNF40/HERPUD1/GABARAPL2/RNF166/SCO1/UBB/RPL23/PSME3/PSMC5/SUMO2/CSNK1D/SMAD7/TMEM259/KEAP1/RAD23A/PRKACA/GIPC1/DDA1/GSK3A/HSPBP1/RPS7/NFE2L2/SUMO1/TRIB3/PSMF1/DDRGK1/USP25/UBE2G2/XBP1/CSNK1E/EDEM1/ARIH2/UBE2K/RCHY1/FBXW7/DAB2/RNF180/TAF9/RNF14/CSNK1A1/HFE/HSP90AB1/…	87
GO:0046031	ADP metabolic process	51/5356	105/17653	6.52287e-05	0.00176375	0.00145364	PFKP/PFKFB3/PFKL/HKDC1/HK1/AMPD3/LDHA/NUP160/AK2/BAD/GAPDH/TPI1/ENO2/PKM/PFKM/PRKAG1/AAAS/IGF1/P2RX7/ENTPD5/PGM1/AK5/ALDOA/ENO3/NUP88/NCOR1/ALDOC/STAT3/NUP85/GALK1/SIRT6/INSR/NUP62/HK2/NUP35/HDAC4/EIF6/RAE1/PFKFB4/PPARGC1A/NUP54/NUDT9/ARNT/AK9/NUPL2/OGDH/POM121/MLXIPL/PRKAG2/NUP214/PGK1	51
GO:0010821	regulation of mitochondrion organization	96/5356	226/17653	6.77505e-05	0.00182394	0.00150325	OPTN/MAPK8/PPIF/PSMB7/BNIP3/ATG13/BAD/CTTN/TMEM135/DNM1L/RNF41/GLS2/DCN/IGF1/DYNLL1/CAMKK2/TFDP1/RNF31/CIDEB/PPP1R13B/INF2/AKT1/DPH6/BMF/RHOT2/TSC2/CLEC16A/VPS35/NOL3/YWHAE/ARRB2/TP53/SREBF1/MIEF2/RHOT1/MYO19/NMT1/MAPT/NPEPPS/USP36/ACAA2/CDC37/PDCD5/GSK3A/BAX/WDR35/SLC35F6/HTRA2/HK2/BCL2L11/HNMT/WDR75/CASP8/MFF/BCL2L1/BID/ZDHHC8/HPS4/FBXO7/PLA2G6/MIEF1/SREBF2/TSPO/ARIH2/FAM162A/RUVBL1/TNFSF10/PAR…	96
GO:0007163	establishment or maintenance of cell polarity	88/5356	204/17653	6.88477e-05	0.00184542	0.00152095	CDC42/SDCCAG8/FRMD4A/PARD3/ILK/PARVA/CKAP5/MARK2/FAM89B/CFL1/RHOD/NUMA1/DLG2/JAM3/NCKAP1L/RNF41/RAP1B/LIN7A/PRKCZ/NEK3/SPRY2/SYNE2/MARK3/MYO9A/DOCK7/CDH5/PAFAH1B1/DLG4/NDEL1/FLOT2/MYO18A/CCL4/RHOC/BCAS3/SLC9A3R1/LLGL2/FBF1/CYTH1/STK11/CRB3/SPINT2/MARK4/ROCK2/RHOQ/WDPCP/ACTR2/DCTN1/ACTR3/CLASP1/PARD3B/MAP2/STK25/SH3BP1/PARVG/CLASP2/PDCD6IP/MAP4/RHOA/NPHP3/AMOTL2/DLG1/RUFY3/SPRY1/FAT1/CTNNA1/WWC1/P…	88
GO:0030520	intracellular estrogen receptor signaling pathway	32/5356	58/17653	7.0993e-05	0.00189468	0.00156156	ARID1A/GPAM/RBM14/YAP1/PHB2/CNOT2/DDX54/ESR2/TRIP4/CNOT1/CBFB/MED1/DDX5/WBP2/CARM1/KANK2/EGLN2/LBH/DDRGK1/NCOA6/SRC/RUNX1/RBFOX2/DDX17/KCTD6/UBA5/UFSP2/SKP2/LATS1/ESR1/PADI2/AR	32
GO:0031124	mRNA 3'-end processing	45/5356	90/17653	7.16583e-05	0.0019042	0.0015694	MTPAP/SRRM1/SRSF4/CSTF3/CPSF7/SSU72/SARNP/CPSF6/SRSF9/PABPN1/SRSF5/ZC3H14/PAPOLA/RNPS1/THOC6/SRSF11/RNF40/AHCYL1/SRSF1/SRSF2/THOC1/DDX39A/U2AF1L4/PAF1/SYMPK/U2AF2/SRSF7/WDR33/POLR2D/SRSF6/PABPC1L/APP/U2AF1/THOC5/POLDIP3/NCBP2/SLBP/FIP1L1/GRSF1/THOC3/CHTOP/CPSF4/HSF1/UPF3B/ZC3H11A	45
GO:0048194	Golgi vesicle budding	41/5356	80/17653	7.24711e-05	0.00191753	0.00158038	SEC31A/SAR1A/PEF1/CD59/ARFGAP2/STX5/PPP6R3/TRAPPC3/TRAPPC4/TMED2/SEC23A/TRAPPC6B/CNIH1/SERPINA1/TRAPPC2L/MYO18A/GOSR2/CSNK1D/NAPA/PPP6R1/PREB/MCFD2/RAB1A/CUL3/SEC23B/VAPB/TRAPPC10/ARFGAP3/ANKRD28/GORASP1/SEC24D/SAR1B/SEC24A/BET1/PPP6C/GOLGA2/SEC16A/TRAPPC2/F8/KLHL12/MIA3	41
GO:0016053	organic acid biosynthetic process	164/5356	420/17653	7.36104e-05	0.0019347	0.00159454	MTR/PFKP/AKR1C3/PFKFB3/SEPHS1/ALOX5/PFKL/SIRT1/HKDC1/HK1/GLUD1/ERLIN1/OAT/UROS/GLS/LDHA/APIP/NR1H3/NUP160/FOLH1/FADS2/FADS1/FADS3/GAPDH/TPI1/ENO2/RIMKLB/PKM/BCAT1/PFKM/PRKAG1/ELOVL1/CSAD/AAAS/GLS2/SHMT2/DCN/LTA4H/NR1H4/IGF1/ACACB/PRKAB1/P2RX7/SUCLA2/AKR1A1/ENTPD5/FAM213B/OSBPL9/ASNSD1/GATM/SCP2/MYO5A/LIPC/PGM1/DECR2/SLC35D1/ABAT/CTH/ACSM5/ACSM2B/ACSM3/NDUFAB1/ALDOA/HSD3B7/GOT2/HAS3/ACSF3/ABCD3/DP…	164
GO:0070936	protein K48-linked ubiquitination	29/5356	51/17653	7.37479e-05	0.0019347	0.00159454	SYVN1/RNF34/RNF6/UBE3A/UBE2Q2/ZNRF1/UBE2G1/RFFL/NEDD4L/RNF126/ITCH/UBE2C/TTC3/UBE2G2/UBE2E2/UBE2E1/ARIH2/RNF4/UBE2K/UBE2D3/MARCH6/UBE2B/UBE2D2/RNF8/RNF146/RNF216/UBE2D4/TOPORS/UBE2A	29
GO:0043280	positive regulation of cysteine-type endopeptidase activity involved in apoptotic process	60/5356	129/17653	7.7336e-05	0.00201022	0.00165678	ARL6IP5/SIRT1/FAS/LCK/BAD/ARRB1/RPS3/CASP1/CRADD/APAF1/DIABLO/HMGB1/EGLN3/IFI27L1/IFI27/RPS27L/SMAD3/PML/CTSH/TRADD/F3/NLRP1/LGALS9/MAPT/NDUFA13/PDCD5/CARD8/BAX/WDR35/HTRA2/EIF2AK3/BCL2L11/HSPE1/CFLAR/CASP10/CASP8/BCL2L13/BID/PPM1F/PPARG/RHOA/FAM162A/TNFSF10/SNCA/CASP3/MTCH1/PDCD2/GPER1/CYCS/NOD1/FIS1/CASP2/DLC1/TNFRSF10B/HSF1/DAPK1/GSN/DDX3X/AIFM1/BCAP31	60
GO:0032956	regulation of actin cytoskeleton organization	133/5356	331/17653	7.73578e-05	0.00201022	0.00165678	CDC42/ASAP3/NRP1/CXCL12/TPM1/STMN1/HRAS/EPS8L2/RHOG/ARFIP2/ILK/CFL1/RHOD/SSH3/CORO1B/PPFIA1/CTTN/ARAP1/FCHSD2/NOX4/RDX/DIXDC1/JAM3/NTF3/EPS8/TWF1/RAPGEF3/LIMA1/NCKAP1L/SSH1/PXN/CFL2/GMFB/SPTB/EVL/CYFIP1/FMN1/TMOD2/TMOD3/SMAD3/AKAP13/NTRK3/FES/MLST8/ARHGAP17/TAOK2/CORO1A/CDK10/CRK/MYO1C/INPP5K/PFN1/ARHGAP44/SSH2/WIPF2/RHOC/BCAS3/ARHGDIA/ARHGAP28/FHOD3/SMAD4/KANK3/KANK2/GMFG/MYADM/EPS8L1/ITGB1BP1/R…	133
GO:0043967	histone H4 acetylation	34/5356	63/17653	7.76048e-05	0.00201022	0.00165678	EPC1/SIRT1/APBB1/ELP4/NAA40/ARRB1/MEAF6/ING4/KANSL2/MCRS1/MORF4L1/NAA60/PER1/TRIM16/MSL1/KANSL1/RUVBL2/NCOA1/KANSL3/IWS1/HAT1/PHF20/SMARCB1/RUVBL1/CTBP1/LEF1/BRD8/ATG5/MUC1/AUTS2/ING3/ELP3/MSL3/MORF4L2	34
GO:0010639	negative regulation of organelle organization	141/5356	354/17653	7.83781e-05	0.00201104	0.00165745	SIRT1/STMN1/PPIF/BUB3/BNIP3/OTUB1/RBM14/CORO1B/PPFIA1/ARAP1/RDX/FKBP4/EPS8/DNM1L/HNRNPA1/TWF1/LIMA1/RNF41/MDM1/IGF1/TCHP/PCID2/HNRNPC/CHMP4A/TINF2/BMP4/GMFB/SPTB/AKT1/TMOD2/TMOD3/TSC2/CLEC16A/ERCC4/C16orf45/CORO1A/NOL3/TERF2/CDK10/INPP5K/SMG6/ARRB2/PFN1/PHF23/TOM1L2/SUPT6H/ZNF207/MAPT/TOM1L1/PRKAR1A/ARHGAP28/PSMG2/FHOD3/ACAA2/SMAD4/TUBB4A/KANK3/DNMT1/DNM2/KANK2/ANKRD27/CLIP3/GMFG/ERCC1/EML2/MYADM…	141
GO:0015949	nucleobase-containing small molecule interconversion	21/5356	33/17653	7.8457e-05	0.00201104	0.00165745	GUK1/NUDT13/RRM1/AK2/CTPS1/TXNRD1/GMPR2/CMPK1/DUT/NME4/NME3/AK5/TYMS/NME6/DCTD/GLRX/AK9/GSR/RRM2B/AK1/CTPS2	21
GO:0001933	negative regulation of protein phosphorylation	169/5356	435/17653	7.86149e-05	0.00201104	0.00165745	EPHB2/SIRT2/SMYD3/ZMYND11/PARD3/SIRT1/PBLD/PDCD4/EIF3A/INPP5F/SIRT3/CDKN1C/SMPD1/ILK/PTPRJ/TBC1D10C/LRP5/ARRB1/CHORDC1/THY1/WNK1/NTF3/PTPN6/STRAP/VRK3/TARBP2/PPP1R1A/CTDSP2/DUSP6/DCN/SOCS2/PRKCZ/PWP1/CORO1C/TAOK3/P2RX7/IPO7/HSPH1/SPRY2/DNAJC3/NDRG2/SNX6/BMP4/GMFB/PSEN1/CALM1/GSKIP/WARS/AKT1/SMAD6/NTRK3/IGF1R/LRRK1/TSC2/DUS2/MARVELD3/INPP5K/PAFAH1B1/ARRB2/GPS2/PER1/NCOR1/NF1/GGNBP2/DUSP14/FAM212B/…	169
GO:0034063	stress granule assembly	11/5356	13/17653	8.11103e-05	0.0020578	0.00169599	BICD1/ATXN2/ATXN2L/OGFOD1/GRB7/MAPT/CIRBP/PUM2/G3BP2/RPS23/DDX3X	11
GO:0034497	protein localization to phagophore assembly site	11/5356	13/17653	8.11103e-05	0.0020578	0.00169599	ATG13/PACS2/WIPI1/WDR45B/TRAPPC8/PIK3C3/ATG9A/ATG16L1/WIPI2/STX17/WDR45	11
GO:0006901	vesicle coating	36/5356	68/17653	8.23476e-05	0.00208063	0.0017148	SEC31A/PEF1/CD59/ARFGAP2/STX5/PPP6R3/TRAPPC3/TRAPPC4/TMED2/SEC23A/TRAPPC6B/CNIH1/SERPINA1/TRAPPC2L/GOSR2/CSNK1D/NAPA/PPP6R1/PREB/MCFD2/RAB1A/CUL3/TRAPPC10/ARFGAP3/ANKRD28/GORASP1/SEC24D/SAR1B/SEC24A/BET1/PPP6C/GOLGA2/SEC16A/TRAPPC2/F8/KLHL12	36
GO:0034605	cellular response to heat	61/5356	132/17653	8.53483e-05	0.00214764	0.00177004	HSPA14/SIRT1/CAMK2G/MYOF/NUP160/ANO1/CLPB/CHORDC1/HYOU1/HSPA8/FKBP4/ST8SIA1/AAAS/TRPV4/HSPH1/EIF2S1/ATXN3/HSP90AA1/BAG5/STUB1/MLST8/MAPK3/HSF4/HSBP1/YWHAE/NUP88/TP53/NF1/DNAJC7/MAPT/NUP85/RPTOR/HSBP1L1/PRKACA/AKT1S1/NUP62/HTRA2/POLR2D/NUP35/SUMO1/RAE1/MAPK1/MTOR/NUP54/CAMK2D/HSPA9/CDKN1A/HSP90AB1/BAG2/NUPL2/POM121/DNAJC2/TFEC/CCAR2/HSF1/BAG1/NUP214/IRAK1/PTGES3/MAPKAPK2/CD34	61
GO:0031532	actin cytoskeleton reorganization	49/5356	101/17653	9.32982e-05	0.00233814	0.00192704	CDC42/CDC42BPA/NRP1/HRAS/RHOG/PARVA/RHOD/CTTN/ARAP1/NTF3/EPS8/RAPGEF3/PRKCZ/TRPV4/SIPA1L1/FGF7/NTRK3/FES/BCAR1/MINK1/BCAS3/ARHGDIA/GMFG/ANTXR1/CAPN10/FARP2/HCK/CXADR/PARVG/RHOA/TNIK/GAB1/FER/NEDD9/DTNBP1/PIP5K1A/PTK7/HAX1/EZR/SHC1/MICALL2/AUTS2/MKLN1/DMTN/PTK2B/F11R/GSN/FLNA/ABL2	49
GO:0046394	carboxylic acid biosynthetic process	163/5356	419/17653	9.64849e-05	0.00240822	0.0019848	MTR/PFKP/AKR1C3/PFKFB3/SEPHS1/ALOX5/PFKL/SIRT1/HKDC1/HK1/GLUD1/ERLIN1/OAT/UROS/GLS/LDHA/APIP/NR1H3/NUP160/FOLH1/FADS2/FADS1/FADS3/GAPDH/TPI1/ENO2/RIMKLB/PKM/BCAT1/PFKM/PRKAG1/ELOVL1/AAAS/GLS2/SHMT2/DCN/LTA4H/NR1H4/IGF1/ACACB/PRKAB1/P2RX7/SUCLA2/AKR1A1/ENTPD5/FAM213B/OSBPL9/ASNSD1/GATM/SCP2/MYO5A/LIPC/PGM1/DECR2/SLC35D1/ABAT/CTH/ACSM5/ACSM2B/ACSM3/NDUFAB1/ALDOA/HSD3B7/GOT2/HAS3/ACSF3/ABCD3/DPYD/AS…	163
GO:0051058	negative regulation of small GTPase mediated signal transduction	30/5356	54/17653	0.000100012	0.00246629	0.00203266	EPHB2/ARHGAP12/STMN1/RASAL1/SPRY2/RASA3/KCTD13/TNK1/ARHGAP44/NF1/ITGA3/TIMP2/NUP62/STAMBP/CUL3/SH3BP1/BCL6/SPRY1/CCDC125/RASA1/ARAP3/RASA4B/RASA4/MET/DLC1/ADRA1A/KANK1/MAPKAP1/RAPGEF1/RASAL2	30
GO:0051893	regulation of focal adhesion assembly	30/5356	54/17653	0.000100012	0.00246629	0.00203266	NRP1/LDB1/SLK/PTPRJ/RHOD/MACF1/THY1/CORO1C/FMN1/SMAD3/BCAS3/ITGB1BP1/ROCK2/WDPCP/LIMS1/EPB41L5/CLASP1/SRC/PPM1F/CLASP2/RHOA/PHLDB2/EFNA5/VEGFA/DLC1/DMTN/PTK2/RCC2/ARHGAP6/GPM6B	30
GO:0090109	regulation of cell-substrate junction assembly	30/5356	54/17653	0.000100012	0.00246629	0.00203266	NRP1/LDB1/SLK/PTPRJ/RHOD/MACF1/THY1/CORO1C/FMN1/SMAD3/BCAS3/ITGB1BP1/ROCK2/WDPCP/LIMS1/EPB41L5/CLASP1/SRC/PPM1F/CLASP2/RHOA/PHLDB2/EFNA5/VEGFA/DLC1/DMTN/PTK2/RCC2/ARHGAP6/GPM6B	30
GO:0006353	DNA-templated transcription, termination	52/5356	109/17653	0.000100701	0.00247339	0.00203851	SRRM1/MED18/SRSF4/GTF2H1/CSTF3/CPSF7/SSU72/TAF1D/SARNP/SRSF9/PABPN1/SRSF5/PAPOLA/RNPS1/THOC6/SRSF11/MAZ/TAF1C/UBTF/SRSF1/SRSF2/THOC1/POLR2E/DDX39A/U2AF1L4/SYMPK/U2AF2/SRSF7/ERCC3/WDR33/SNRPB/SRSF6/U2AF1/SNRPD3/THOC5/POLR2F/POLDIP3/POLR2H/NCBP2/SLBP/FIP1L1/CDK7/SMN1/GTF2H2/CCNH/THOC3/CHTOP/DMTF1/CPSF4/POLR1E/UPF3B/ZC3H11A	52
GO:0071496	cellular response to external stimulus	124/5356	307/17653	0.000101952	0.00249418	0.00205565	AKR1C3/MAPK8/SIRT1/FAS/BNIP3/RRP8/AMBRA1/FADS1/BAD/SIPA1/FOLR2/PDE2A/CASP1/HSPA8/HSP90B1/ITFG2/LTBR/GABARAPL1/COL1A1/DNM1L/HNRNPA1/SLC38A2/SLC2A1/MARS/C12orf66/MDM2/ATP2B1/CRADD/NR1H4/SSH1/P2RX7/P2RX4/ULK1/GAS6/MAX/EIF2S1/FOS/SNW1/AKT1/EIF2AK4/NPRL3/CLEC16A/USP33/MAPK3/DCTPP1/GABARAPL2/MAP1LC3B/PIEZO1/GABARAP/TP53/SREBF1/MED1/WNT9B/PPM1D/KCNJ2/ATP1A1/RPTOR/PIEZO2/PIK3C3/CNN2/AES/KANK2/USF2/KPTN/T…	124
GO:0033540	fatty acid beta-oxidation using acyl-CoA oxidase	12/5356	15/17653	0.00010289	0.00250719	0.00206637	SCP2/DECR2/ACOX1/ACOT8/ACAA1/EHHADH/ACOX3/AMACR/HSD17B4/ECI2/CROT/CRAT	12
GO:1902903	regulation of supramolecular fiber organization	134/5356	336/17653	0.000108823	0.00263438	0.0021712	CDC42/ASAP3/NRP1/CXCL12/TPM1/STMN1/EPS8L2/RHOG/ARFIP2/ARL2/CFL1/SSH3/CORO1B/PPFIA1/CTTN/NUMA1/ARAP1/FCHSD2/RPS3/NOX4/RDX/HSPA8/FKBP4/EPS8/TWF1/RAPGEF3/LIMA1/NCKAP1L/SSH1/TRPV4/PXN/CLIP1/CFL2/GMFB/SPTB/PSEN1/EVL/CYFIP1/FMN1/TMOD2/TMOD3/SMAD3/AKAP13/FES/MLST8/C16orf45/CORO1A/MYO1C/INPP5K/PFN1/SSH2/WIPF2/MAPT/ARHGAP28/FHOD3/SMAD4/TUBB4A/KANK3/KANK2/MAP1S/CLIP3/GMFG/EML2/MYADM/EPS8L1/ITGB1BP1/ROCK2/P…	134
GO:0009116	nucleoside metabolic process	58/5356	125/17653	0.000109613	0.00263438	0.0021712	GUK1/AMPD3/DLG2/CTPS1/DERA/RAN/CDADC1/GMPR2/GPHN/CMPK1/ADAL/NME4/NME3/TK2/APRT/DPYD/DLG4/PRPSAP2/AHCYL1/MAGI3/NT5C/GAMT/CAD/RHOQ/DGUOK/TXNDC9/ATIC/NFS1/ADA/UCKL1/UPB1/APOBEC3C/APOBEC3F/APOBEC3G/TYMP/NME6/RHOA/UMPS/MFN1/OPA1/DLG1/PDE6B/DCK/MOCS2/OARD1/NT5E/AMD1/NT5C3A/IMPDH1/AHCYL2/ENTPD4/AK3/MTAP/UCK2/CTPS2/CASK/DLG3/PRPS1	58
GO:0007040	lysosome organization	32/5356	59/17653	0.000110238	0.00263438	0.0021712	TPCN2/LYST/HPS1/TPP1/ACP2/LAMTOR1/PPT1/GNPTAB/P2RX7/VPS33A/VPS18/SPG11/CLN6/ATP6V0C/CLN3/CORO1A/VPS35/TMEM199/RAB34/GAA/HOOK2/CCDC115/HPS4/RAB7A/TMEM175/SCARB2/HEXB/ARSB/TFEB/SNAPIN/TMEM106B/ABCA1	32
GO:0080171	lytic vacuole organization	32/5356	59/17653	0.000110238	0.00263438	0.0021712	TPCN2/LYST/HPS1/TPP1/ACP2/LAMTOR1/PPT1/GNPTAB/P2RX7/VPS33A/VPS18/SPG11/CLN6/ATP6V0C/CLN3/CORO1A/VPS35/TMEM199/RAB34/GAA/HOOK2/CCDC115/HPS4/RAB7A/TMEM175/SCARB2/HEXB/ARSB/TFEB/SNAPIN/TMEM106B/ABCA1	32
GO:0048002	antigen processing and presentation of peptide antigen	81/5356	187/17653	0.000110841	0.00263438	0.0021712	SEC31A/PSMB7/PSMD13/AP2A2/PSMA1/KLC2/TAPBPL/LAG3/DCTN2/DYNLL1/PSMD9/PSMB5/PSME1/PSME2/PSMA6/SEC23A/ACTR10/PSMC1/LGMN/KLC1/SNAP23/B2M/PSMA4/DCTN5/KIF22/DYNC1LI2/AP1G1/PSMD7/RILP/AP2B1/PSMD3/PSME3/CLTC/PSMC5/FCGR1B/OSBPL1A/DNM2/AP1M1/AP2S1/VAMP3/AP2A1/KIF3C/DCTN1/DYNC1I2/ITGAV/AP1S3/PSMD1/PSMF1/PSMA7/NCF4/PSMD6/ITGB5/RAB7A/AP2M1/PSMD2/SEC24D/MARCH1/KIF2A/LNPEP/SAR1B/SEC24A/CD74/DCTN4/CANX/HFE/PSMD4…	81
GO:0097178	ruffle assembly	23/5356	38/17653	0.000111101	0.00263438	0.0021712	HRAS/EPS8L2/RHOG/INPPL1/RDX/EPS8/CORO1C/EVL/CYFIP1/DEF8/INPP5K/PFN1/NDEL1/PLEKHM1/EPS8L1/SH3YL1/WDPCP/PFN2/PIP5K1A/DBNL/CAV1/RCC2/KANK1	23
GO:1901998	toxin transport	23/5356	38/17653	0.000111101	0.00263438	0.0021712	NRP1/ARID1A/BNIP3/CASP1/COPZ1/CCT2/SLC7A8/DNAJC17/TRIP4/CCT6B/ATP6V0A1/CCT4/ANTXR1/CCT7/ABCG1/GGA1/RAB28/ANTXR2/CCT5/HRH2/SLC17A3/TCP1/CCT3	23
GO:0016311	dephosphorylation	177/5356	461/17653	0.000112559	0.00265872	0.00219126	NTPCR/CNST/PFKFB3/PPP3CB/CAMK2G/MINPP1/BTRC/INPP5F/PTPRE/INPP5A/EYA3/PHACTR4/SMPD1/ACP2/PTPMT1/PTPRJ/LCK/B3GAT3/PPP1R14B/SSH3/PPP1CA/PPP6R3/INPPL1/PPME1/SSU72/DLG2/SYTL2/INPP5B/HSP90B1/WNK1/PTPN6/PTPRO/VRK3/NCKAP1L/PPP1R1A/CTDSP2/PTPRB/DUSP6/SSH1/PPP1CC/PGAM5/ANKLE2/MTMR6/FARP1/APEX1/THTPA/RIPK3/PPM1A/CALM1/PPP2R5C/ARPP19/SMAD3/PKMYT1/PPP4C/CD2BP2/CNEP1R1/PDP2/PDPR/YWHAE/INPP5K/SMG6/CTDNEP1/SSH2/…	177
GO:1903320	regulation of protein modification by small protein conjugation or removal	90/5356	212/17653	0.00011521	0.00271094	0.0022343	SPRTN/TOLLIP/PEF1/UBXN1/OTUB1/RELA/ARRB1/RPS3/DCUN1D5/UBE2N/SART3/CHFR/DCUN1D2/PSEN1/HSP90AA1/BAG5/AKT1/MTA1/UBE3A/ZYG11B/CAPN3/RNF111/STUB1/UBE2I/RNF40/HERPUD1/RWDD3/ARRB2/PHF23/UBB/RPL23/CDK5RAP3/SEPT4/SPHK1/SMAD7/MALT1/HMG20B/PIN1/GSK3A/HSPBP1/U2AF2/RPS7/UBXN2A/RAB1A/SPOPL/TANK/DNAJB2/CUL3/TRIP12/PER2/HDAC4/TRIB3/ITCH/UBE2C/PTTG1IP/TSPO/WDR48/GORASP1/CTNNB1/USP4/MTOR/GNL3/DCUN1D1/RNF4/DCUN1D4/…	90
GO:0016052	carbohydrate catabolic process	78/5356	179/17653	0.000116087	0.00271484	0.00223751	PFKP/PFKFB3/NUDT5/PFKL/HKDC1/HK1/ENOSF1/LDHA/NUP160/BAD/PPP1CA/LRP5/NEU3/GAPDH/TPI1/ENO2/PKM/DERA/KHK/PFKM/PRKAG1/AAAS/IGF1/P2RX7/AKR1A1/FUT8/ENTPD5/CALM1/SORD/MAN2C1/PGM1/ALDOA/CTBS/PHKB/AGL/ENO3/NUP88/NCOR1/ALDOC/STAT3/NUP85/GALK1/GAA/SIRT6/INSR/GSK3A/NUP62/RBKS/GALM/HK2/NUP35/RPE/HDAC4/EIF6/RAE1/NAGA/MIOX/XYLB/PFKFB4/GLYCTK/ABHD10/GK5/PPARGC1A/PGM2/NUP54/HEXB/ARNT/NUPL2/OGDH/POM121/MLXIPL/PRKA…	78
GO:0043488	regulation of mRNA stability	71/5356	160/17653	0.000116933	0.00271484	0.00223751	VIM/PSMB7/PSMD13/PUM1/PSMA1/THRAP3/PABPC4/HSPA8/TIRAP/YBX3/PSMD9/UBC/PCID2/APEX1/HNRNPC/METTL3/PSMB5/PSME1/PSME2/PSMA6/SAMD4A/ZC3H14/PSMC1/AKT1/ANP32A/PSMA4/CARHSP1/PARN/PSMD7/TNFSF13/UBB/PSMD3/PSME3/PSMC5/PRKCA/CIRBP/UBA52/SAMD4B/ZFP36/PUM2/RPS27A/XPO1/PSMD1/GIGYF2/PSMF1/PSMA7/TARDBP/MYD88/MTOR/PCBP4/PDE12/PSMD6/XRN1/FXR1/PSMD2/EIF4G1/HNRNPD/EXOSC9/FASTKD3/PAIP1/TNPO1/PSMD4/QKI/PSMA2/HSPB1/YWHAZ…	71
GO:0110053	regulation of actin filament organization	105/5356	254/17653	0.00011736	0.00271484	0.00223751	CDC42/ASAP3/NRP1/CXCL12/TPM1/STMN1/EPS8L2/RHOG/ARFIP2/CFL1/SSH3/CORO1B/PPFIA1/CTTN/ARAP1/FCHSD2/NOX4/RDX/EPS8/TWF1/RAPGEF3/LIMA1/NCKAP1L/SSH1/PXN/CFL2/GMFB/SPTB/EVL/CYFIP1/FMN1/TMOD2/TMOD3/SMAD3/MLST8/CORO1A/MYO1C/INPP5K/PFN1/SSH2/WIPF2/ARHGAP28/FHOD3/KANK3/KANK2/GMFG/MYADM/EPS8L1/ITGB1BP1/ROCK2/PLEKHH2/SPTBN1/ACTR2/ADD2/ALMS1/ACTR3/CLASP1/WIPF1/ABI2/ARPC2/DSTN/HCK/PREX1/PPM1F/NF2/SH3BP1/TRIOBP/P…	105
GO:0048207	vesicle targeting, rough ER to cis-Golgi	34/5356	64/17653	0.000117577	0.00271484	0.00223751	SEC31A/PEF1/CD59/STX5/PPP6R3/TRAPPC3/TRAPPC4/TMED2/SEC23A/TRAPPC6B/CNIH1/SERPINA1/TRAPPC2L/GOSR2/CSNK1D/NAPA/PPP6R1/PREB/MCFD2/RAB1A/CUL3/TRAPPC10/ANKRD28/GORASP1/SEC24D/SAR1B/SEC24A/BET1/PPP6C/GOLGA2/SEC16A/TRAPPC2/F8/KLHL12	34
GO:0048208	COPII vesicle coating	34/5356	64/17653	0.000117577	0.00271484	0.00223751	SEC31A/PEF1/CD59/STX5/PPP6R3/TRAPPC3/TRAPPC4/TMED2/SEC23A/TRAPPC6B/CNIH1/SERPINA1/TRAPPC2L/GOSR2/CSNK1D/NAPA/PPP6R1/PREB/MCFD2/RAB1A/CUL3/TRAPPC10/ANKRD28/GORASP1/SEC24D/SAR1B/SEC24A/BET1/PPP6C/GOLGA2/SEC16A/TRAPPC2/F8/KLHL12	34
GO:0070265	necrotic cell death	29/5356	52/17653	0.000118616	0.00272861	0.00224886	PPIF/FAS/BNIP3/TMEM123/CASP1/YBX3/DNM1L/UBC/PGAM5/RIPK3/TRPM7/CYLD/TRADD/NOL3/UBB/UBA52/BAX/IRF3/RPS27A/CFLAR/CASP8/RBCK1/TSPO/SLC25A4/TLR3/TICAM2/ARHGEF2/CAV1/LY96	29
GO:0032147	activation of protein kinase activity	131/5356	328/17653	0.000119719	0.0027381	0.00225668	MAP3K8/NRG3/PLCE1/SLK/CD81/ATG13/MADD/MARK2/MAP3K11/ARRB1/TIRAP/WNK1/NTF3/ADCY6/MAP3K12/NCKAP1L/DUSP6/UBE2N/PRKCZ/IGF1/MAPKAPK5/ERP29/TAOK3/P2RX7/UBC/GAS6/ADCY4/RIPK3/PPP2R3C/BMP4/PSEN1/AKT1/MAP2K5/NTRK3/MLST8/EMP2/GPRC5B/PRKACB/TAOK2/MAPK3/ADCY7/CRK/MINK1/UBB/MAP2K3/TRAF4/CCL5/ITGB3/SPAG9/TOM1L1/STRADA/ERN1/PRKAR1A/CD300A/RPTOR/MALT1/STK11/GADD45B/MAP2K2/INSR/MAP2K7/PRKACA/UBA52/MAP4K1/KIDINS220…	131
GO:0043254	regulation of protein complex assembly	170/5356	441/17653	0.0001201	0.0027381	0.00225668	CDC42/SIRT2/STMN1/VDAC2/IDE/EPS8L2/RHOG/ARFIP2/GTF2H1/DDB2/DDB1/ARL2/CORO1B/CTTN/NUMA1/FCHSD2/RPS3/RDX/HSPA8/FKBP4/PEX5/ATF7IP/EPS8/DNM1L/TWF1/NCKAP1L/CNOT2/PRKCZ/ATXN2/HNF1A/CLIP1/ULK1/HMGB1/ERCC5/RPL13A/AJUBA/GMFB/PPM1A/SPTB/PSMC1/EVL/WARS/HSP90AA1/FAF1/CYFIP1/FMN1/BMF/VPS18/TMOD2/TMOD3/SMAD6/FES/STUB1/MLST8/ERCC4/RRN3/ATXN2L/CORO1A/VPS35/CNOT1/IRF8/PIEZO1/MYO1C/PFN1/TP53/MIEF2/WIPF2/GFAP/MAPT/…	170
GO:0009226	nucleotide-sugar biosynthetic process	16/5356	23/17653	0.000120361	0.0027381	0.00225668	MPI/AMDHD2/SLC35D1/PMM2/FUK/UGP2/NAGK/UXS1/PMM1/GMPPB/UGDH/GNPDA1/PGM3/TSTA3/UAP1/UAP1L1	16
GO:0036498	IRE1-mediated unfolded protein response	36/5356	69/17653	0.000122216	0.00275992	0.00227467	SEC31A/SEC61A2/TPP1/SYVN1/YIF1A/HYOU1/DDX11/CTDSP2/FICD/DNAJC3/PLA2G4B/ATP6V0D1/GOSR2/ERN1/WIPI1/GSK3A/BAX/PREB/DCTN1/BCL2L11/ARFGAP1/XBP1/EDEM1/PDIA5/SEC61A1/SERP1/TMEM33/SSR1/CUL7/SEC63/ZBTB17/SHC1/LMNA/HDGF/COPS5/SULT1A3	36
GO:2001021	negative regulation of response to DNA damage stimulus	36/5356	69/17653	0.000122216	0.00275992	0.00227467	CXCL12/SIRT1/PGAP2/CD44/OTUB1/RPS3/HMGA2/MDM2/PARPBP/TPT1/TP53BP1/NUDT16L1/ERCC4/TERF2/RECQL5/THOC1/TMEM161A/ERCC1/BCL2L12/RIF1/TRIP12/BCL2L1/RTEL1/DYRK1A/PTTG1IP/BID/TFIP11/CHEK2/THOC5/OGG1/TAF9/CD74/MUC1/CCAR2/CLU/HSF1	36
GO:0032204	regulation of telomere maintenance	40/5356	79/17653	0.000124638	0.00279416	0.00230288	HNRNPA1/NABP2/CCT2/MAPKAPK5/HNRNPC/TINF2/PML/USP7/ERCC4/PARN/SMG1/MAPK3/TERF2/SMG6/SIRT6/MAP2K7/ERCC1/PNKP/CCT4/CCT7/SRC/RTEL1/MAPK1/CTNNB1/EXOSC10/GNL3/XRN1/HNRNPD/NAF1/CCT5/FBXO4/RAD50/TCP1/MAP3K4/HNRNPA2B1/POT1/CCT3/TNKS/TERF1/HDAC8	40
GO:0033238	regulation of cellular amine metabolic process	40/5356	79/17653	0.000124638	0.00279416	0.00230288	PSMB7/PAOX/PSMD13/PSMA1/PDE1B/NR1H4/PSMD9/SLC7A7/PSMB5/PSME1/PSME2/PSMA6/PSMC1/OAZ2/PSMA4/ABAT/VPS35/NQO1/PSMD7/PSMD3/PSME3/PSMC5/OAZ1/ODC1/ACMSD/NR4A2/PNKD/PSMD1/PSMF1/PSMA7/COMT/PSMD6/PSMD2/SNCA/PSMD4/OAZ3/PSMA2/AZIN1/MAOB/ATP2B4	40
GO:0070266	necroptotic process	22/5356	36/17653	0.00012792	0.00285477	0.00235284	PPIF/FAS/YBX3/DNM1L/UBC/PGAM5/RIPK3/TRPM7/CYLD/TRADD/UBB/UBA52/RPS27A/CFLAR/CASP8/RBCK1/SLC25A4/TLR3/TICAM2/ARHGEF2/CAV1/LY96	22
GO:0002478	antigen processing and presentation of exogenous peptide antigen	76/5356	174/17653	0.000128644	0.00285477	0.00235284	SEC31A/PSMB7/PSMD13/AP2A2/PSMA1/KLC2/LAG3/DCTN2/DYNLL1/PSMD9/PSMB5/PSME1/PSME2/PSMA6/SEC23A/ACTR10/PSMC1/LGMN/KLC1/SNAP23/B2M/PSMA4/DCTN5/KIF22/DYNC1LI2/AP1G1/PSMD7/RILP/AP2B1/PSMD3/PSME3/CLTC/PSMC5/FCGR1B/OSBPL1A/DNM2/AP1M1/AP2S1/VAMP3/AP2A1/KIF3C/DCTN1/DYNC1I2/ITGAV/AP1S3/PSMD1/PSMF1/PSMA7/NCF4/PSMD6/ITGB5/RAB7A/AP2M1/PSMD2/SEC24D/KIF2A/LNPEP/SAR1B/SEC24A/CD74/DCTN4/CANX/PSMD4/PSMA2/DYNC1I1/CAP…	76
GO:2001236	regulation of extrinsic apoptotic signaling pathway	69/5356	155/17653	0.000128731	0.00285477	0.00235284	ZMYND11/NRP1/UNC5B/FAS/TCF7L2/FGFR1/EYA3/MADD/RELA/PELI3/PPP1CA/CTTN/YAP1/PPP2R1B/LTBR/IGF1/RNF34/BMP4/FAF1/AKT1/MAP2K5/PML/STX4/CYLD/CX3CL1/TRADD/NOL3/WWOX/TNFSF12/NF1/RFFL/PSME3/RPS6KB1/BAX/PPP2R1A/HTRA2/ITGA6/ITGAV/CFLAR/CASP8/STRADB/SP100/ITM2C/RBCK1/BCL2L1/SRC/STK4/EYA2/BID/RAF1/HYAL2/SKIL/TNFSF10/CTNNA1/MCL1/FYN/EYA4/GPER1/HGF/ARHGEF2/CAV1/LMNA/TNFRSF10B/RB1CC1/STK3/DAPK1/TRAF1/AR/ATF3	69
GO:0030010	establishment of cell polarity	57/5356	123/17653	0.000130492	0.00286622	0.00236227	CDC42/SDCCAG8/FRMD4A/PARD3/MARK2/FAM89B/CFL1/NUMA1/JAM3/RNF41/RAP1B/PRKCZ/NEK3/SPRY2/MARK3/MYO9A/DOCK7/CDH5/PAFAH1B1/NDEL1/FLOT2/MYO18A/BCAS3/SLC9A3R1/LLGL2/FBF1/CYTH1/STK11/MARK4/ROCK2/WDPCP/DCTN1/CLASP1/PARD3B/MAP2/SH3BP1/MAP4/RHOA/AMOTL2/RUFY3/SPRY1/WWC1/PTK7/SNX27/DYNLT1/CYTH3/KRIT1/ARHGEF2/SHH/PTK2B/ARHGEF11/ARFGEF1/PTK2/DOCK8/KANK1/GSN/CDK5RAP2	57
GO:0046939	nucleotide phosphorylation	57/5356	123/17653	0.000130492	0.00286622	0.00236227	GUK1/PFKP/PFKFB3/PFKL/HKDC1/HK1/LDHA/NUP160/AK2/GAPDH/TPI1/ENO2/PKM/PFKM/PRKAG1/AAAS/IGF1/P2RX7/ENTPD5/CMPK1/PGM1/NME4/NME3/AK5/ALDOA/ENO3/NUP88/NCOR1/ALDOC/STAT3/NUP85/GALK1/SIRT6/INSR/PNKP/NUP62/CMPK2/HK2/NUP35/HDAC4/EIF6/RAE1/NME6/PFKFB4/PPARGC1A/NUP54/RAD50/ARNT/AK9/NUPL2/OGDH/POM121/MLXIPL/PRKAG2/AK1/NUP214/PGK1	57
GO:0022604	regulation of cell morphogenesis	179/5356	468/17653	0.000130642	0.00286622	0.00236227	CDC42/EPHB2/NET1/NRP1/CXCL12/TPM1/ZSWIM8/ZFYVE27/EPB41/ILK/PARVA/BDNF/CAPRIN1/CD44/MARK2/CFL1/ZMYM6/RHOD/SSH3/CORO1B/CTTN/ARAP1/RDX/MACF1/THY1/PTPRO/EPS8/FGD4/DNM1L/FMNL3/LARP4/VRK3/ITGA7/PLXNC1/FGD6/CORO1C/SSH1/RASAL1/ZMYM2/RNF6/ARHGEF7/NFATC4/COCH/FERMT2/SIPA1L1/PSEN1/SYNE3/CYFIP1/NEDD4/NTRK3/SEMA4B/FES/SYT17/EEF2K/TAOK2/ALDOA/CORO1A/IST1/CRK/PAFAH1B1/DLG4/NDEL1/ARHGAP44/SSH2/WIPF2/FMNL1/MAPT/R…	179
GO:0019882	antigen processing and presentation	93/5356	221/17653	0.000131411	0.00287286	0.00236775	SEC31A/PSMB7/PSMD13/AP2A2/PSMA1/KLC2/RAB6A/TAPBPL/LAG3/RAB5B/DCTN2/RAB35/DYNLL1/PSMD9/PSMB5/PSME1/PSME2/PSMA6/SEC23A/ACTR10/PSMC1/LGMN/KLC1/SNAP23/B2M/RAB27A/RAB8B/PSMA4/CTSH/DCTN5/KIF22/DYNC1LI2/AP1G1/PSMD7/RILP/RAB34/AP2B1/PSMD3/PSME3/CLTC/PSMC5/FCGR1B/OSBPL1A/AP3D1/DNM2/AP1M1/AP2S1/VAMP3/AP2A1/LILRB2/KIF3C/DCTN1/CD8A/DYNC1I2/ITGAV/AP1S3/PSMD1/PSMF1/PSMA7/NCF4/PSMD6/ITGB5/RAB7A/AP2M1/PSMD2/SEC2…	93
GO:0007030	Golgi organization	63/5356	139/17653	0.000132592	0.00288844	0.00238058	CDC42/COG2/USP6NL/OPTN/ARHGAP21/VTI1A/STX5/VPS51/RAB30/ARL1/TMED2/ATL2/ARHGEF7/BAG5/GOLGA8R/GOLGA8A/TMED3/MAPK3/KIFC3/COG4/TMED5/MYO18A/VMP1/BCAS3/PDE4DIP/CSNK1D/TRAPPC8/DYM/MAP2K2/DNM2/TMED1/UBXN2A/RAB1A/LMAN2L/CLASP1/OBSL1/STK25/NSFL1C/STX16/TANGO2/MAPK1/CLASP2/GORASP1/GOLGB1/PDCD10/GAK/STX18/PI4K2B/TICAM2/CSNK1A1/LMAN2/CUL7/TJAP1/SYNE1/TMED4/AKAP9/ARFGEF1/YWHAZ/STX17/GOLGA2/SURF4/SEC16A/BLZF1	63
GO:1990778	protein localization to cell periphery	109/5356	266/17653	0.000133504	0.00289807	0.00238852	SNAP47/EPHB2/CNST/OPTN/CACNB2/ANK3/RTKN2/TSPAN14/SORBS1/ZFYVE27/BBIP1/EPB41/RHOG/STX3/PACS1/BBS1/PPFIA1/NUMA1/SYTL2/PICALM/RDX/MACF1/TULP3/PKP2/KRT18/LIN7A/PRKCZ/CLIP1/TMED2/RER1/GAS6/NUMB/AKT1/PACS2/MYO5A/ARHGEF16/RAB8B/TMEM59/RAB40C/EMP2/STX4/VPS35/CDH1/INPP5K/TMEM88/VAMP2/ARHGAP44/IFT20/RAB34/FLOT2/JUP/RAMP2/ITGA3/CLTC/RAB37/SLC9A3R1/EPB41L3/CDH2/BSG/PALM/CRB3/CLIP3/AKT2/VAMP3/MYADM/ROCK2/EFR3…	109
GO:0009062	fatty acid catabolic process	52/5356	110/17653	0.000135151	0.00292353	0.00240951	PHYH/ACBD5/ACAT1/ACACB/ACAD10/ACADS/PCK2/CYP4A11/AKT1/ECHDC2/SCP2/ETFA/DECR2/ACADM/NDUFAB1/LONP2/PLA2G15/NUDT7/ABCD3/ALDH3A2/ACOX1/ABHD3/ACAA2/GCDH/AKT2/ETFB/HADHB/PEX13/HIBCH/ACOT8/SLC25A17/HACL1/ACAA1/MTOR/ACAD9/ACAD11/EHHADH/ACOX3/HADH/ETFDH/AMACR/HSD17B4/ECI2/PPARD/ECHDC1/PEX7/AIG1/CROT/PEX2/DECR1/AUH/CRAT	52
GO:0006475	internal protein amino acid acetylation	70/5356	158/17653	0.000138098	0.00297684	0.00245344	TAF5L/EPC1/SIRT1/LDB1/APBB1/ELP4/TAF6L/NAA40/RPS6KA4/ARRB1/MEAF6/ING4/KANSL2/MCRS1/TEX30/RPS6KA5/MORF4L1/NAA60/MAPK3/BRD7/PER1/TRIM16/TADA2A/PCGF2/MSL1/MAPT/KANSL1/WBP2/SMAD4/MBD3/RUVBL2/NCOA1/SUPT7L/KANSL3/IWS1/EPC2/HAT1/ATF2/ING5/PHF20/SMARCB1/LIF/BRD1/SETD5/RUVBL1/GATA2/EHHADH/CTBP1/TADA2B/PPARGC1A/SNCA/LEF1/TAF9/BRD8/BRPF3/SUPT3H/ZNF451/MAP3K7/ATG5/MUC1/AUTS2/POR/MDH2/ING3/ELP3/KAT6A/MSL3/HDA…	70
GO:0042119	neutrophil activation	189/5356	498/17653	0.000140698	0.00302231	0.00249092	TMEM63A/ALOX5/PFKL/PSAP/VCL/TSPAN14/PSMB7/PSMD13/AP2A2/TOLLIP/RHOG/AMPD3/COPB1/CD59/CD44/PTPRJ/FTH1/TMEM179B/CAPN1/TBC1D10C/ALDH3B1/TCIRG1/LAMTOR1/RAB6A/PPIE/HSPA8/PTPN6/SLC2A3/CLEC12A/PKM/DERA/LRMP/ANO6/BIN2/NCKAP1L/CD63/RAB5B/ARHGAP9/GNS/RAP1B/LYZ/CCT2/PTPRB/GLIPR1/CEP290/LTA4H/APAF1/DYNLL1/SLC15A4/HMGB1/DNAJC3/LAMP1/CD68/ACTR10/ATP6V1D/PSEN1/NPC2/SERPINA1/HSP90AA1/CYFIP1/SNAP23/B2M/RAB27A/EEF1…	189
GO:0030521	androgen receptor signaling pathway	35/5356	67/17653	0.000146288	0.00313149	0.0025809	NCOA4/SIRT1/ARID1A/THRAP3/MED17/HEYL/FKBP4/RAN/RNF6/UBE3A/ARRB2/MED1/MED24/DDX5/PIAS2/MED16/SAFB2/SMARCA4/NCOA1/KDM3A/FHL2/PRMT2/DDX17/CTNNB1/RHOA/FOXP1/RNF4/PPARGC1A/DAB2/CDK7/RNF14/BUD31/NR1I3/HDAC6/AR	35
GO:0018205	peptidyl-lysine modification	152/5356	390/17653	0.00014707	0.00313732	0.00258571	TAF5L/SIRT2/ARID4B/SMYD3/EPC1/SIRT1/LDB1/SIRT3/TOLLIP/APBB1/ELP4/NUP160/TAF6L/NAA40/RPS6KA4/RELA/ARRB1/MEAF6/EED/ING4/HDAC7/KANSL2/MCRS1/AAAS/BLOC1S1/MDM2/PWP1/TEX30/SNW1/RPS6KA5/SETD3/MTA1/CAPN3/TP53BP1/SENP8/WDR61/MORF4L1/UBE2I/NAA60/METTL22/CTH/NDUFAB1/NFATC2IP/MAPK3/BRD7/SETD6/RWDD3/NUP88/EIF5A/PER1/TRIM16/SUPT6H/SUZ12/TADA2A/PCGF2/MSL1/KANSL1/SUMO2/NUP85/WBP2/BIRC5/PIAS2/SMAD4/MBD3/HMG20B/DN…	152
GO:0016050	vesicle organization	156/5356	402/17653	0.000154804	0.00329092	0.0027123	SNAP47/SEC31A/LYST/USP6NL/SYT15/SAR1A/HPS1/VTI1A/SYTL1/PEF1/CD59/ARFGAP2/STX3/STX5/TBC1D10C/PPP6R3/TRAPPC3/LAMTOR1/UVRAG/SYTL2/PICALM/TRAPPC4/SNX19/LRMP/BLOC1S1/RAB5B/TBC1D15/P2RX7/TMED2/STX2/GRTP1/CHMP4A/SNX6/SEC23A/TRAPPC6B/CNIH1/SERPINA1/VPS18/SNAP23/SPG11/BLOC1S6/USP8/RAB27A/RAB8B/SNX1/SYT17/CORO1A/STX4/AP1G1/IST1/FNBP1L/TRAPPC2L/CHMP1A/RILP/SGSM2/PAFAH1B1/DLG4/VAMP2/VAV3/RAB34/MYO18A/GOSR1/T…	156
GO:0031669	cellular response to nutrient levels	88/5356	208/17653	0.000157229	0.00333099	0.00274533	AKR1C3/MAPK8/SIRT1/FAS/RRP8/AMBRA1/FADS1/FOLR2/HSPA8/HSP90B1/ITFG2/GABARAPL1/COL1A1/DNM1L/HNRNPA1/SLC38A2/SLC2A1/MARS/C12orf66/MDM2/ATP2B1/NR1H4/SSH1/P2RX4/ULK1/GAS6/MAX/EIF2S1/SNW1/EIF2AK4/NPRL3/CLEC16A/USP33/MAPK3/GABARAPL2/MAP1LC3B/GABARAP/TP53/SREBF1/MED1/WNT9B/PPM1D/RPTOR/PIK3C3/KANK2/USF2/KPTN/TRPM4/NCOA1/EIF2AK2/EIF2AK3/NFE2L2/COMT/MAPK1/XBP1/GAS2L1/DEPDC5/TXN2/PICK1/ATF4/SREBF2/PPARG/MTOR…	88
GO:0007031	peroxisome organization	20/5356	32/17653	0.000167115	0.00350607	0.00288963	PEX16/PLA2G16/TMEM135/PEX5/DNM1L/PEX10/SCP2/RAB8B/ZFAND6/LONP2/ABCD3/PEX13/MFF/ACOT8/PEX26/PEX7/PEX1/FIS1/PEX2/PEX19	20
GO:0070911	global genome nucleotide-excision repair	20/5356	32/17653	0.000167115	0.00350607	0.00288963	GTF2H1/DDB2/DDB1/UBE2N/UBC/RNF111/UBE2I/ERCC4/UBB/SUMO2/UBA52/ERCC1/RPS27A/ERCC3/SUMO1/SUMO3/GTF2H2/USP45/UBE2V2/XPA	20
GO:0016197	endosomal transport	85/5356	200/17653	0.000167768	0.00350607	0.00288963	HEATR5B/LYST/VPS26A/VTI1A/INPP5F/BET1L/DENND5A/TINAGL1/STX5/VPS51/TBC1D10C/LAMTOR1/RAB6A/PICALM/ERC1/BLOC1S1/ARL1/VPS29/RAB35/UBC/CHMP4A/HEATR5A/SNX6/ZFYVE21/SNX1/RAB11FIP3/CLEC16A/VPS35/VPS53/RILP/SGSM2/ARHGAP44/UBB/GOSR1/GOSR2/SNF8/SPAG9/CLTC/VPS4B/RNF126/AP3D1/PLEKHJ1/UBXN6/DENND1C/STX10/UBA52/ANKRD27/VAMP3/TBC1D17/CHMP2A/SNX17/RPS27A/VPS54/ALMS1/DCTN1/CHMP3/ALS2/PIKFYVE/ARL4C/RAB17/VPS16/SNX5…	85
GO:0050852	T cell receptor signaling pathway	85/5356	200/17653	0.000167768	0.00350607	0.00288963	BTRC/PSMB7/PSMD13/HRAS/PSMA1/PTPRJ/LCK/RELA/RPS3/CD3D/THY1/CD4/PTPN6/ERMAP/UBE2N/PSMD9/EIF2B1/UBC/PSMB5/PSME1/PSME2/RNF31/PSMA6/NFKBIA/PSEN1/PSMC1/PSMA4/PDE4B/LAT/CYLD/PSMD7/BCAR1/UBB/PSMD3/PSME3/PSMC5/CD300A/PTPN2/MALT1/STK11/UBA52/CEACAM1/PRKD2/EIF2B4/RPS27A/PIK3CD/PSMD1/RBCK1/PSMF1/PRNP/ADA/UBE2V1/PSMA7/ICOSLG/MAPK1/PSMD6/HHLA2/NCK1/PIK3CB/PSMD2/TXK/NFKB1/PDE4D/PIK3R1/SKP1/UBE2D2/BTNL9/DUSP22/…	85
GO:0009124	nucleoside monophosphate biosynthetic process	81/5356	189/17653	0.000169763	0.00353578	0.00291411	PFKP/PFKFB3/PFKL/HKDC1/HK1/AMPD3/LDHA/NUP160/AK2/TCIRG1/GAPDH/TPI1/ENO2/PKM/PFKM/PRKAG1/AAAS/IGF1/P2RX7/ATP6V0A2/ENTPD5/CMPK1/ADSSL1/DUT/PGM1/AK5/ALDOA/TK2/APRT/VPS9D1/ENO3/NUP88/PFAS/NCOR1/SHMT1/ALDOC/AMPD2/STAT3/ATP6V0A1/NUP85/GALK1/TYMS/SIRT6/INSR/NUP62/CAD/DGUOK/HK2/NUP35/ATIC/HDAC4/EIF6/ADA/RAE1/UCKL1/GART/CHCHD10/ADSL/PFKFB4/UMPS/PPARGC1A/DCK/NUP54/DCTD/ARNT/AK9/HDDC2/NUPL2/OGDH/POM121/MLXI…	81
GO:1903362	regulation of cellular protein catabolic process	96/5356	231/17653	0.000178789	0.00370344	0.00305229	SIRT2/WAC/BTRC/SUFU/CD81/UBXN1/RNF19B/RDX/USP5/OS9/MDM2/CHFR/UBAC2/PSME1/PSME2/PSEN1/PSMC1/ATXN3/HSP90AA1/BAG5/AKT1/UBE3A/PML/RHBDF1/STUB1/USP7/CLEC16A/RNF40/VPS35/HERPUD1/GABARAPL2/RNF166/SCO1/UBB/RPL23/PSME3/CDK5RAP3/PSMC5/SUMO2/CSNK1D/SMAD7/TMEM259/KEAP1/RAD23A/PRKACA/GIPC1/DDA1/GSK3A/HSPBP1/RPS7/LRP2/NFE2L2/SUMO1/TRIB3/PSMF1/DDRGK1/USP25/UBE2G2/PTTG1IP/XBP1/CSNK1E/EDEM1/ARIH2/UBE2K/RCHY1/FBXW…	96
GO:0033143	regulation of intracellular steroid hormone receptor signaling pathway	38/5356	75/17653	0.000179015	0.00370344	0.00305229	SIRT1/GPAM/YAP1/HEYL/PHB2/CNOT2/RNF6/CNOT1/CBFB/ARRB2/PER1/MED1/DDX5/WBP2/PIAS2/SAFB2/CARM1/SMARCA4/KANK2/PPP5C/LBH/DDRGK1/SRC/RUNX1/PRMT2/RHOA/KCTD6/FOXP1/UBA5/UFSP2/SKP2/DAB2/RNF14/LATS1/ESR1/BUD31/HDAC6/AR	38
GO:0002446	neutrophil mediated immunity	189/5356	500/17653	0.000180327	0.00371811	0.00306438	TMEM63A/ALOX5/PFKL/PSAP/VCL/TSPAN14/PSMB7/PSMD13/AP2A2/TOLLIP/RHOG/AMPD3/COPB1/CD59/CD44/PTPRJ/FTH1/TMEM179B/CAPN1/TBC1D10C/ALDH3B1/TCIRG1/LAMTOR1/RAB6A/PPIE/HSPA8/PTPN6/SLC2A3/CLEC12A/PKM/DERA/LRMP/IRAK4/ANO6/BIN2/NCKAP1L/CD63/RAB5B/ARHGAP9/GNS/RAP1B/LYZ/CCT2/PTPRB/GLIPR1/CEP290/LTA4H/APAF1/DYNLL1/SLC15A4/HMGB1/DNAJC3/LAMP1/CD68/ACTR10/ATP6V1D/PSEN1/NPC2/SERPINA1/HSP90AA1/CYFIP1/SNAP23/B2M/RAB27…	189
GO:0009308	amine metabolic process	61/5356	135/17653	0.000186502	0.00383261	0.00315875	SAT1/PSMB7/PAOX/PSMD13/PSMA1/PDE1B/NR1H4/PSMD9/SLC7A7/PSMB5/PSME1/PSME2/PSMA6/PSMC1/OAZ2/PSMA4/ABAT/SULT1A2/SULT1A1/VPS35/NQO1/PSMD7/VCAM1/SAT2/PSMD3/PSME3/GDPD1/PSMC5/AFMID/OAZ1/DHPS/GCDH/ODC1/SULT1C2/ACMSD/HNMT/KYNU/NR4A2/PNKD/PSMD1/PSMF1/SMOX/PSMA7/COMT/PSMD6/PSMD2/SNCA/DMGDH/ALDH7A1/PSMD4/OAZ3/AMD1/PSMA2/DDC/NAPEPLD/AZIN1/SLC44A1/ASMT/SMS/MAOB/ATP2B4	61
GO:0031668	cellular response to extracellular stimulus	98/5356	237/17653	0.000191852	0.00392945	0.00323857	AKR1C3/MAPK8/SIRT1/FAS/RRP8/AMBRA1/FADS1/SIPA1/FOLR2/HSPA8/HSP90B1/ITFG2/GABARAPL1/COL1A1/DNM1L/HNRNPA1/SLC38A2/SLC2A1/MARS/C12orf66/MDM2/ATP2B1/NR1H4/SSH1/P2RX7/P2RX4/ULK1/GAS6/MAX/EIF2S1/FOS/SNW1/EIF2AK4/NPRL3/CLEC16A/USP33/MAPK3/DCTPP1/GABARAPL2/MAP1LC3B/GABARAP/TP53/SREBF1/MED1/WNT9B/PPM1D/RPTOR/PIK3C3/AES/KANK2/USF2/KPTN/TRPM4/NCOA1/EIF2AK2/EIF2AK3/NR4A2/ITGA6/NFE2L2/ADNP/COMT/MAPK1/XBP1/GAS…	98
GO:0038127	ERBB signaling pathway	68/5356	154/17653	0.00019249	0.00392946	0.00323858	CDC42/PLCE1/HRAS/PTPRJ/ARAP1/EPS8/KRAS/ERBB3/PXN/UBC/SPRY2/ARHGEF7/SNX6/PSEN1/RPS6KA5/LGMN/HSP90AA1/AKT1/FES/RHBDF1/STUB1/BCAR1/UBB/ERBB2/GRB7/PRKCA/RHBDF2/PTPN2/RNF126/CDC37/EPS15L1/UBA52/SHKBP1/CEACAM1/NUP62/ADAM17/ERRFI1/SOS1/RTN4/RPS27A/EFEMP1/DOK1/KIF16B/SRC/ZGPAT/APP/MAPK1/CBLB/RAB7A/ZFYVE28/RBPJ/SPRY1/GAB1/FBXW7/PIK3R1/FER/CAMLG/SH3TC2/SHC1/GPER1/EGFR/PTPN12/PTK2B/NRG1/PTK2/PTPN3/SH3KBP1/A…	68
GO:0033683	nucleotide-excision repair, DNA incision	23/5356	39/17653	0.000193286	0.0039327	0.00324124	GTF2H1/DDB2/DDB1/POLD4/RFC5/UBC/RFC3/ERCC5/FAN1/ERCC4/UBB/UBA52/ERCC1/POLD1/RPS27A/ERCC3/OGG1/RFC4/RFC1/GTF2H2/POLK/POLD2/XPA	23
GO:0051972	regulation of telomerase activity	26/5356	46/17653	0.000197102	0.00399716	0.00329436	CCT2/MAPKAPK5/HSP90AA1/PARN/MAPK3/SMG6/TP53/WRAP53/MAP2K7/PNKP/CCT4/SRC/MAPK1/PPARG/CTNNB1/HNRNPD/NAF1/HSP90AB1/TCP1/MAP3K4/HNRNPA2B1/POT1/TNKS/TERF1/PTGES3/NVL	26
GO:0019359	nicotinamide nucleotide biosynthetic process	59/5356	130/17653	0.000203745	0.00410487	0.00338314	PFKP/PFKFB3/PFKL/HKDC1/HK1/RNLS/LDHA/NUP160/NADSYN1/NNMT/GAPDH/TPI1/ENO2/PKM/PFKM/PRKAG1/AAAS/NADK/IGF1/P2RX7/ENTPD5/IDH2/PGM1/ALDOA/ENO3/NUP88/NCOR1/ALDOC/STAT3/NUP85/GALK1/SIRT6/INSR/NUP62/HK2/ACMSD/KYNU/NUP35/HDAC4/NMNAT1/EIF6/RAE1/PFKFB4/PARP9/NMNAT3/PPARGC1A/NUP54/NADK2/ARNT/NUPL2/OGDH/POM121/MLXIPL/NAMPT/PRKAG2/PARP10/NMRK1/NUP214/PGK1	59
GO:0019363	pyridine nucleotide biosynthetic process	59/5356	130/17653	0.000203745	0.00410487	0.00338314	PFKP/PFKFB3/PFKL/HKDC1/HK1/RNLS/LDHA/NUP160/NADSYN1/NNMT/GAPDH/TPI1/ENO2/PKM/PFKM/PRKAG1/AAAS/NADK/IGF1/P2RX7/ENTPD5/IDH2/PGM1/ALDOA/ENO3/NUP88/NCOR1/ALDOC/STAT3/NUP85/GALK1/SIRT6/INSR/NUP62/HK2/ACMSD/KYNU/NUP35/HDAC4/NMNAT1/EIF6/RAE1/PFKFB4/PARP9/NMNAT3/PPARGC1A/NUP54/NADK2/ARNT/NUPL2/OGDH/POM121/MLXIPL/NAMPT/PRKAG2/PARP10/NMRK1/NUP214/PGK1	59
GO:0043487	regulation of RNA stability	73/5356	168/17653	0.000209541	0.00420789	0.00346805	VIM/PSMB7/PSMD13/PUM1/PSMA1/THRAP3/PABPC4/HSPA8/TIRAP/YBX3/PSMD9/UBC/PCID2/APEX1/HNRNPC/METTL3/PSMB5/PSME1/PSME2/PSMA6/SAMD4A/ZC3H14/PSMC1/AKT1/ANP32A/PSMA4/CARHSP1/PARN/PSMD7/SMG6/TNFSF13/UBB/PSMD3/PSME3/PSMC5/PRKCA/CIRBP/UBA52/SAMD4B/ZFP36/PUM2/RPS27A/XPO1/PSMD1/GIGYF2/PSMF1/PSMA7/TARDBP/MYD88/MTOR/PCBP4/PDE12/PSMD6/XRN1/FXR1/PSMD2/EIF4G1/HNRNPD/EXOSC9/NAF1/FASTKD3/PAIP1/TNPO1/PSMD4/QKI/PSMA2/H…	73
GO:1900034	regulation of cellular response to heat	39/5356	78/17653	0.000211941	0.00424227	0.00349638	SIRT1/CAMK2G/NUP160/CHORDC1/HSPA8/FKBP4/AAAS/HSPH1/HSP90AA1/BAG5/MLST8/MAPK3/HSBP1/YWHAE/NUP88/DNAJC7/MAPT/NUP85/RPTOR/AKT1S1/NUP62/NUP35/RAE1/MAPK1/MTOR/NUP54/CAMK2D/HSP90AB1/BAG2/NUPL2/POM121/DNAJC2/CCAR2/HSF1/BAG1/NUP214/PTGES3/MAPKAPK2/CD34	39
GO:0072525	pyridine-containing compound biosynthetic process	60/5356	133/17653	0.000221146	0.00440301	0.00362886	PFKP/PFKFB3/PFKL/HKDC1/HK1/RNLS/LDHA/NUP160/NADSYN1/NNMT/GAPDH/TPI1/ENO2/PKM/PFKM/PRKAG1/AAAS/NADK/IGF1/P2RX7/ENTPD5/IDH2/PGM1/ALDOA/ENO3/NUP88/NCOR1/ALDOC/STAT3/PNPO/NUP85/GALK1/SIRT6/INSR/NUP62/HK2/ACMSD/KYNU/NUP35/HDAC4/NMNAT1/EIF6/RAE1/PFKFB4/PARP9/NMNAT3/PPARGC1A/NUP54/NADK2/ARNT/NUPL2/OGDH/POM121/MLXIPL/NAMPT/PRKAG2/PARP10/NMRK1/NUP214/PGK1	60
GO:0032206	positive regulation of telomere maintenance	28/5356	51/17653	0.000221978	0.00440301	0.00362886	HNRNPA1/NABP2/CCT2/MAPKAPK5/PML/PARN/MAPK3/SIRT6/MAP2K7/ERCC1/PNKP/CCT4/CCT7/RTEL1/MAPK1/CTNNB1/GNL3/HNRNPD/NAF1/CCT5/FBXO4/RAD50/TCP1/MAP3K4/HNRNPA2B1/POT1/CCT3/TNKS	28
GO:0008637	apoptotic mitochondrial changes	57/5356	125/17653	0.000222115	0.00440301	0.00362886	MAPK8/PPIF/BNIP3/BAD/DNM1L/IGF1/DYNLL1/TFDP1/CIDEB/PPP1R13B/AKT1/BMF/BCL2A1/RHOT2/VPS35/NOL3/YWHAE/ARRB2/TP53/RHOT1/NMT1/ACAA2/PDCD5/TIMM50/GSK3A/BAX/WDR35/SLC35F6/HK2/BCL2L11/ATF2/CASP8/NDUFS1/MFF/BCL2L1/EYA2/BID/PLA2G6/FAM162A/TNFSF10/OPA1/SLC25A4/PRELID1/MCL1/THEM4/JTB/SOD2/GPER1/GGCT/HGF/FIS1/LMNA/PPP3CC/CCAR2/CLU/YWHAZ/TP53BP2	57
GO:0008360	regulation of cell shape	71/5356	163/17653	0.000232503	0.00459416	0.00378641	CDC42/TPM1/EPB41/PARVA/RHOD/ARAP1/RDX/EPS8/FGD4/FMNL3/VRK3/ITGA7/PLXNC1/FGD6/COCH/FERMT2/SYNE3/CYFIP1/FES/TAOK2/ALDOA/CORO1A/CRK/WIPF2/FMNL1/RHOC/SLC9A3R1/CSNK1D/EPB41L3/PALM/ARHGEF18/HPN/RHOQ/WDPCP/PRPF40A/WIPF1/FN1/HCK/BRWD1/C21orf2/ITGB2/CSNK1E/PLXNB1/RHOA/DAG1/PLXND1/DLG1/HEXB/RASA1/CDC42SE2/DIAPH1/ARAP3/CSNK1A1/FGD2/TTBK1/VEGFA/FBLIM1/FYN/S100A13/EZR/GNA12/SEPT7/MKLN1/DLC1/DMTN/PTK2B/PTK2/SE…	71
GO:0039694	viral RNA genome replication	17/5356	26/17653	0.000236245	0.00465319	0.00383505	CDC42/ATG16L2/PCBP2/HMGA2/INPP5K/ROCK2/ATG16L1/PI4KA/SMARCB1/APOBEC3C/APOBEC3D/APOBEC3F/APOBEC3G/RAB5A/FBXL2/ATG5/FMR1	17
GO:2001244	positive regulation of intrinsic apoptotic signaling pathway	30/5356	56/17653	0.000239825	0.00470866	0.00388077	SPOP/SIRT1/LCK/BAD/RPS3/DNM1L/DDIT3/RIPK3/BMF/SIAH1/TP53/RPL26/UBB/SEPT4/SLC9A3R1/PTPN2/BAX/RPS7/BCL2L11/PRKRA/BCL2L1/BID/NCK1/SKIL/FBXW7/MCL1/BCLAF1/FIS1/CAV1/BCAP31	30
GO:0097581	lamellipodium organization	40/5356	81/17653	0.000247802	0.00483448	0.00398447	CDC42/ABI1/VCL/ABLIM1/ARFIP2/CD44/RHOD/SSH3/CORO1B/CTTN/PTPRO/TWF1/CORO1C/SSH1/SPATA13/ARHGEF7/AJUBA/CYFIP1/SNX1/SH2B1/VAV3/SSH2/NUP85/DNM2/CCDC88A/ARPC2/HDAC4/SRC/MTOR/NCK1/FER/ABLIM3/AUTS2/DMTN/BIN3/ENPP2/KANK1/VAV2/CAPZB/ARHGEF6	40
GO:1901888	regulation of cell junction assembly	40/5356	81/17653	0.000247802	0.00483448	0.00398447	NRP1/LDB1/SLK/PTPRJ/RHOD/MACF1/THY1/RAP1B/CORO1C/FMN1/SMAD3/CBFB/MYO1C/BCAS3/PRKACA/ITGB1BP1/ROCK2/WDPCP/LIMS1/NPHP1/EPB41L5/CLASP1/SRC/RUNX1/CLDN5/PPM1F/CLASP2/RHOA/PHLDB2/EFNA5/VEGFA/CAV1/DLC1/DMTN/IKBKB/PTK2/RCC2/RAPGEF1/ARHGAP6/GPM6B	40
GO:0016573	histone acetylation	65/5356	147/17653	0.000250862	0.00486844	0.00401246	TAF5L/EPC1/SIRT1/LDB1/APBB1/ELP4/TAF6L/NAA40/RPS6KA4/ARRB1/MEAF6/ING4/KANSL2/MCRS1/TEX30/RPS6KA5/MORF4L1/NAA60/MAPK3/BRD7/PER1/TRIM16/TADA2A/PCGF2/MSL1/KANSL1/WBP2/SMAD4/MBD3/RUVBL2/NCOA1/SUPT7L/KANSL3/IWS1/EPC2/HAT1/ATF2/ING5/PHF20/SMARCB1/LIF/BRD1/SETD5/RUVBL1/GATA2/CTBP1/TADA2B/PPARGC1A/SNCA/LEF1/TAF9/BRD8/BRPF3/SUPT3H/ZNF451/MAP3K7/ATG5/MUC1/AUTS2/ING3/ELP3/KAT6A/MSL3/HDAC8/MORF4L2	65
GO:0006521	regulation of cellular amino acid metabolic process	32/5356	61/17653	0.000251121	0.00486844	0.00401246	PSMB7/PSMD13/PSMA1/NR1H4/PSMD9/SLC7A7/PSMB5/PSME1/PSME2/PSMA6/PSMC1/OAZ2/PSMA4/NQO1/PSMD7/PSMD3/PSME3/PSMC5/OAZ1/ODC1/ACMSD/PSMD1/PSMF1/PSMA7/COMT/PSMD6/PSMD2/PSMD4/OAZ3/PSMA2/AZIN1/ATP2B4	32
GO:0043312	neutrophil degranulation	183/5356	485/17653	0.000251969	0.00486956	0.00401338	TMEM63A/ALOX5/PFKL/PSAP/VCL/TSPAN14/PSMB7/PSMD13/AP2A2/TOLLIP/RHOG/AMPD3/COPB1/CD59/CD44/PTPRJ/FTH1/TMEM179B/CAPN1/TBC1D10C/ALDH3B1/TCIRG1/LAMTOR1/RAB6A/PPIE/HSPA8/PTPN6/SLC2A3/CLEC12A/PKM/DERA/LRMP/ANO6/BIN2/NCKAP1L/CD63/RAB5B/ARHGAP9/GNS/RAP1B/LYZ/CCT2/PTPRB/GLIPR1/CEP290/LTA4H/APAF1/DYNLL1/SLC15A4/HMGB1/DNAJC3/LAMP1/CD68/ACTR10/ATP6V1D/PSEN1/NPC2/SERPINA1/HSP90AA1/CYFIP1/SNAP23/B2M/RAB27A/EEF1…	183
GO:0002283	neutrophil activation involved in immune response	184/5356	488/17653	0.000253278	0.00487955	0.00402162	TMEM63A/ALOX5/PFKL/PSAP/VCL/TSPAN14/PSMB7/PSMD13/AP2A2/TOLLIP/RHOG/AMPD3/COPB1/CD59/CD44/PTPRJ/FTH1/TMEM179B/CAPN1/TBC1D10C/ALDH3B1/TCIRG1/LAMTOR1/RAB6A/PPIE/HSPA8/PTPN6/SLC2A3/CLEC12A/PKM/DERA/LRMP/ANO6/BIN2/NCKAP1L/CD63/RAB5B/ARHGAP9/GNS/RAP1B/LYZ/CCT2/PTPRB/GLIPR1/CEP290/LTA4H/APAF1/DYNLL1/SLC15A4/HMGB1/DNAJC3/LAMP1/CD68/ACTR10/ATP6V1D/PSEN1/NPC2/SERPINA1/HSP90AA1/CYFIP1/SNAP23/B2M/RAB27A/EEF1…	184
GO:0034644	cellular response to UV	38/5356	76/17653	0.000254122	0.00488057	0.00402245	SIRT1/DDB2/DDB1/RHNO1/MDM2/METTL3/NFATC4/ZBTB1/EIF2S1/CRIP1/EIF2AK4/BMF/INO80/NEDD4/ERCC4/TP53/RPL26/STK11/TMEM161A/ERCC1/BAX/RUVBL2/POLD1/RHBDD1/ATF4/HYAL3/HYAL1/HYAL2/MME/PIK3R1/POLK/MAPK13/CDKN1A/POLH/PTPRK/AQP1/XPA/FMR1	38
GO:0009267	cellular response to starvation	62/5356	139/17653	0.000257659	0.00493314	0.00406578	AKR1C3/MAPK8/SIRT1/FAS/RRP8/AMBRA1/FADS1/HSPA8/ITFG2/GABARAPL1/HNRNPA1/SLC38A2/SLC2A1/MARS/C12orf66/GAS6/MAX/EIF2S1/EIF2AK4/NPRL3/CLEC16A/USP33/MAPK3/GABARAPL2/MAP1LC3B/GABARAP/TP53/SREBF1/WNT9B/PPM1D/RPTOR/PIK3C3/KPTN/EIF2AK2/EIF2AK3/NFE2L2/COMT/MAPK1/XBP1/GAS2L1/DEPDC5/PICK1/ATF4/SREBF2/MTOR/NPRL2/SRD5A1/FNIP1/CPEB4/HFE/CDKN1A/ATG5/SESN1/MIOS/TBL2/GBA/ASNS/CADPS2/SLC39A4/LAMP2/GLUL/ATF3	62
GO:0060491	regulation of cell projection assembly	70/5356	161/17653	0.000273589	0.00522191	0.00430378	CDC42/NRP1/HRAS/EPS8L2/RHOG/SSH3/ARAP1/RDX/EPS8/TWF1/CORO1C/SSH1/TCHP/DYNLL1/P2RX7/IFT88/SYNE2/EVL/CYFIP1/WRAP73/CYLD/ATMIN/FNBP1L/CDK10/DEF8/PFN1/NDEL1/IFT20/SSH2/PLEKHM1/BCAS3/SEPT9/PALM/DNM2/FUZ/EPS8L1/SH3YL1/DYNC2LI1/RHOQ/CCDC88A/WDPCP/ARPC2/RAB17/HDAC4/SRC/ZMYND8/RAB5A/MAP4/MTOR/PFN2/TCTEX1D2/TAPT1/GPM6A/FER/CEP120/TBC1D7/ATG5/SEPT7/AUTS2/CAV1/PODXL/DMTN/BIN3/VDAC3/RCC2/KANK1/DOCK11/CAPZB/FM…	70
GO:0009060	aerobic respiration	41/5356	84/17653	0.000286501	0.00544331	0.00448625	COX20/MTFR1L/COX15/BNIP3/SIRT3/ME3/SDHD/SDHA/BLOC1S1/CS/SUCLA2/OXA1L/DLST/COX5A/IDH3A/IDH2/UQCRC2/COX4I1/COX7A2L/CHCHD5/IDH1/UQCR10/ADSL/ACO2/UQCRC1/PDHB/SUCLG2/NNT/COX7C/COX19/CYCS/OGDH/MDH2/PMPCB/DLD/UQCRB/COX6C/SDHC/PDHA1/SLC25A14/IDH3G	41
GO:0044106	cellular amine metabolic process	57/5356	126/17653	0.000286955	0.00544331	0.00448625	SAT1/PSMB7/PAOX/PSMD13/PSMA1/PDE1B/NR1H4/PSMD9/SLC7A7/PSMB5/PSME1/PSME2/PSMA6/PSMC1/OAZ2/PSMA4/ABAT/VPS35/NQO1/PSMD7/SAT2/PSMD3/PSME3/GDPD1/PSMC5/AFMID/OAZ1/DHPS/GCDH/ODC1/ACMSD/HNMT/KYNU/NR4A2/PNKD/PSMD1/PSMF1/SMOX/PSMA7/COMT/PSMD6/PSMD2/SNCA/DMGDH/ALDH7A1/PSMD4/OAZ3/AMD1/PSMA2/DDC/NAPEPLD/AZIN1/SLC44A1/ASMT/SMS/MAOB/ATP2B4	57
GO:0051170	import into nucleus	71/5356	164/17653	0.000289662	0.00547782	0.00451469	AKR1C3/SNRPD2/SIRT1/HTATIP2/KPNA6/POLA2/PDE2A/CEP57/PHB2/IPO8/HNRNPA1/PRKAG1/IGF1/CABP1/IPO13/IPO7/RAN/GAS6/IPO4/NFKBIA/GEMIN2/BMP4/PSEN1/AKT1/PML/SNUPN/TSC2/NUTF2/NUP88/RPAIN/RPL23/MED1/JUP/STAT3/DDX20/KPNA2/NUP85/RANBP3/TNPO2/NUP62/GEMIN6/NUP35/SNRPB/PKIG/RAE1/PTTG1IP/RANBP1/MAPK1/SNRPD3/OGG1/DAG1/HYAL2/CBLB/KPNA1/ECT2/BCL6/NUP54/IPO11/SMN1/TNPO1/TMCO6/CDKN1A/HSP90AB1/POM121/SHH/ANGPT1/TRPS1/PA…	71
GO:0034612	response to tumor necrosis factor	121/5356	305/17653	0.000292868	0.00552151	0.0045507	CCDC3/SIRT1/FAS/PSMB7/PSMD13/ILK/PSMA1/MADD/RELA/PELI3/IL18BP/RPS3/CASP1/LTBR/YBX3/COL1A1/KRT8/KRT18/NR1H4/PSMD9/UBC/TNFRSF19/GAS6/PSMB5/PCK2/PSME1/PSME2/RNF31/PSMA6/NFKBIA/PSMC1/TNFRSF14/AKT1/PSMA4/ZFAND6/CDIP1/MAPK3/CYLD/CX3CL1/TRADD/NOL3/PSMD7/INPP5K/PRPF8/CXCL16/TXNDC17/VCAM1/TNFSF12/TNFSF13/UBB/RFFL/CCL5/CCL4/CCL4L1/CCL3L1/PSMD3/PSME3/RPS6KB1/PSMC5/HIPK1/SPHK1/CD58/TNFRSF25/PTPN2/CACTIN/CD70…	121
GO:0009219	pyrimidine deoxyribonucleotide metabolic process	14/5356	20/17653	0.000295482	0.0055538	0.00457732	SMUG1/UNG/DUT/NEIL1/DCTPP1/SHMT1/NT5C/TYMS/CMPK2/OGG1/MBD4/DCTD/HDDC2/NEIL2	14
GO:0006595	polyamine metabolic process	12/5356	16/17653	0.000297294	0.005554	0.00457748	SAT1/PAOX/OAZ2/SAT2/OAZ1/DHPS/ODC1/SMOX/OAZ3/AMD1/AZIN1/SMS	12
GO:0071243	cellular response to arsenic-containing substance	12/5356	16/17653	0.000297294	0.005554	0.00457748	PPIF/GSTO1/UROS/HNRNPA1/MKNK2/ATF4/CPEB2/MAPK13/ZFAND2A/HSF1/DDX3X/ATF3	12
GO:0008154	actin polymerization or depolymerization	85/5356	203/17653	0.00030351	0.00565299	0.00465906	ABI1/CXCL12/EPS8L2/RHOG/ARFIP2/MICAL2/TTC17/CFL1/SSH3/CORO1B/CTTN/FCHSD2/RDX/EPS8/TWF1/LIMA1/NCKAP1L/SSH1/CFL2/GMFB/SPTB/EVL/CYFIP1/FMN1/TMOD2/TMOD3/MSRB1/MLST8/CORO7/CORO1A/MYO1C/PFN1/SSH2/WIPF2/ARHGAP28/FHOD3/KANK3/KANK2/GMFG/MYADM/EPS8L1/PLEKHH2/SPTBN1/ACTR2/ADD2/ACTR3/COBLL1/WIPF1/ABI2/ARPC2/DSTN/HCK/PREX1/MICAL3/SH3BP1/TRIOBP/PICK1/ARPC4/RHOA/MTOR/NCK1/PFN2/DLG1/ARFIP1/SEMA5A/RASA1/FER/DIAPH…	85
GO:0072659	protein localization to plasma membrane	96/5356	234/17653	0.000308652	0.00573145	0.00472373	EPHB2/CNST/OPTN/CACNB2/ANK3/TSPAN14/SORBS1/ZFYVE27/RHOG/STX3/PACS1/BBS1/PPFIA1/SYTL2/PICALM/RDX/MACF1/PKP2/KRT18/PRKCZ/TMED2/RER1/GAS6/NUMB/AKT1/PACS2/MYO5A/ARHGEF16/RAB8B/TMEM59/RAB40C/EMP2/STX4/VPS35/CDH1/INPP5K/TMEM88/VAMP2/ARHGAP44/IFT20/RAB34/FLOT2/JUP/RAMP2/ITGA3/CLTC/RAB37/SLC9A3R1/EPB41L3/CDH2/BSG/PALM/CRB3/CLIP3/AKT2/VAMP3/MYADM/ROCK2/EFR3B/RHOQ/SPTBN1/TMEM150A/PRNP/BCL2L1/SYS1/LAMA5/ARF…	96
GO:0022904	respiratory electron transport chain	52/5356	113/17653	0.000311871	0.00577382	0.00475865	COX15/NDUFB8/NDUFS3/NDUFV1/NDUFS8/SDHD/SDHA/NDUFA12/NDUFB1/NDUFAF1/COX5A/ETFA/NDUFB10/COQ7/UQCRC2/NDUFAB1/COX4I1/NDUFA7/NDUFA13/ETFB/NDUFA3/COX7A2L/NDUFB3/NDUFS1/NDUFA10/D2HGDH/BID/UQCR10/NDUFA6/UQCRC1/NDUFB4/PPARGC1A/SNCA/NDUFC1/ETFDH/COX7C/UQCRQ/NDUFA2/CYCS/SLC25A13/PMPCB/DLD/IMMP2L/NDUFA5/NDUFB2/UQCRB/COX6C/NDUFB9/NDUFS2/SDHC/NDUFB11/TAZ	52
GO:1903146	regulation of autophagy of mitochondrion	26/5356	47/17653	0.00031447	0.00580452	0.00478395	OPTN/BNIP3/CTTN/DNM1L/RNF41/CAMKK2/TSC2/CLEC16A/SREBF1/USP36/CDC37/GSK3A/HTRA2/HK2/WDR75/ZDHHC8/FBXO7/SREBF2/TSPO/RUVBL1/FBXW7/ZBTB17/HAX1/TOMM7/GBA/HDAC6	26
GO:0019884	antigen processing and presentation of exogenous antigen	77/5356	181/17653	0.000319251	0.00587516	0.00484218	SEC31A/PSMB7/PSMD13/AP2A2/PSMA1/KLC2/LAG3/DCTN2/DYNLL1/PSMD9/PSMB5/PSME1/PSME2/PSMA6/SEC23A/ACTR10/PSMC1/LGMN/KLC1/SNAP23/B2M/PSMA4/DCTN5/KIF22/DYNC1LI2/AP1G1/PSMD7/RILP/AP2B1/PSMD3/PSME3/CLTC/PSMC5/FCGR1B/OSBPL1A/AP3D1/DNM2/AP1M1/AP2S1/VAMP3/AP2A1/KIF3C/DCTN1/DYNC1I2/ITGAV/AP1S3/PSMD1/PSMF1/PSMA7/NCF4/PSMD6/ITGB5/RAB7A/AP2M1/PSMD2/SEC24D/KIF2A/LNPEP/SAR1B/SEC24A/CD74/DCTN4/CANX/PSMD4/PSMA2/DYNC1…	77
GO:0120032	regulation of plasma membrane bounded cell projection assembly	69/5356	159/17653	0.000321841	0.0059052	0.00486693	CDC42/NRP1/HRAS/EPS8L2/RHOG/SSH3/ARAP1/RDX/EPS8/TWF1/CORO1C/SSH1/TCHP/DYNLL1/P2RX7/IFT88/SYNE2/EVL/CYFIP1/WRAP73/CYLD/ATMIN/FNBP1L/CDK10/DEF8/PFN1/NDEL1/IFT20/SSH2/PLEKHM1/BCAS3/SEPT9/PALM/DNM2/FUZ/EPS8L1/SH3YL1/DYNC2LI1/RHOQ/CCDC88A/WDPCP/ARPC2/RAB17/HDAC4/ZMYND8/RAB5A/MAP4/MTOR/PFN2/TCTEX1D2/TAPT1/GPM6A/FER/CEP120/TBC1D7/ATG5/SEPT7/AUTS2/CAV1/PODXL/DMTN/BIN3/VDAC3/RCC2/KANK1/DOCK11/CAPZB/FMR1/R…	69
GO:0042147	retrograde transport, endosome to Golgi	40/5356	82/17653	0.000343301	0.00628027	0.00517606	HEATR5B/VPS26A/VTI1A/BET1L/DENND5A/STX5/VPS51/TBC1D10C/RAB6A/ERC1/ARL1/VPS29/HEATR5A/SNX6/ZFYVE21/SNX1/VPS35/VPS53/SGSM2/GOSR1/GOSR2/SPAG9/CLTC/RNF126/PLEKHJ1/STX10/VAMP3/TBC1D17/VPS54/DCTN1/PIKFYVE/SNX5/STX16/ARFRP1/TRAPPC10/TBC1D10A/TBC1D5/TBC1D23/RAB7A/RAB9A	40
GO:0071560	cellular response to transforming growth factor beta stimulus	94/5356	229/17653	0.000346452	0.00631916	0.0052081	ZEB1/PARD3/SIRT1/PBLD/FGFR2/CDKN1C/SOX6/FAM89B/PDE2A/NOX4/STRAP/COL1A1/USP15/GLG1/APAF1/PRKCZ/PXN/UBC/COL1A2/NEDD8/SNX6/FERMT2/PPM1A/FUT8/LTBP2/FOS/SNW1/RNF111/SMAD6/SMAD3/PML/STUB1/CDH5/TGFBR3/WWOX/CRK/ARRB2/UBB/ITGA3/SMURF2/TWSG1/LDLRAD4/SMAD2/SMAD7/SMAD4/STK11/ARHGEF18/PIN1/DNM2/GIPC1/UBA52/PDCD5/LTBP4/SNRNP70/ADAM17/RPS27A/LIMS1/EPB41L5/CFLAR/CREB1/STK16/DUSP15/SRC/CLDN5/TGFBR2/CLEC3B/RHOA/HY…	94
GO:2000058	regulation of ubiquitin-dependent protein catabolic process	63/5356	143/17653	0.00034973	0.00634742	0.0052314	SIRT2/WAC/SUFU/UBXN1/RNF19B/USP5/MDM2/CHFR/PSEN1/BAG5/AKT1/UBE3A/PML/STUB1/USP7/CLEC16A/HERPUD1/RNF166/RPL23/SUMO2/CSNK1D/SMAD7/KEAP1/RAD23A/GIPC1/DDA1/GSK3A/HSPBP1/RPS7/NFE2L2/SUMO1/TRIB3/DDRGK1/CSNK1E/ARIH2/UBE2K/RCHY1/FBXW7/DAB2/RNF180/TAF9/RNF14/CSNK1A1/HFE/HSP90AB1/LATS1/ZFAND2A/GNA12/GBA/CAV1/HIPK2/NUB1/SHH/CCAR2/PTK2B/CLU/UBE2V2/SDCBP/RNF19A/TRIB1/PTK2/MTM1/BCAP31	63
GO:0042775	mitochondrial ATP synthesis coupled electron transport	45/5356	95/17653	0.00035006	0.00634742	0.0052314	COX15/NDUFB8/NDUFS3/NDUFV1/NDUFS8/SDHD/SDHA/NDUFA12/NDUFB1/NDUFAF1/COX5A/NDUFB10/COQ7/UQCRC2/NDUFAB1/COX4I1/NDUFA7/NDUFA13/NDUFA3/COX7A2L/NDUFB3/NDUFS1/NDUFA10/BID/UQCR10/NDUFA6/UQCRC1/NDUFB4/SNCA/NDUFC1/COX7C/UQCRQ/NDUFA2/CYCS/PMPCB/DLD/NDUFA5/NDUFB2/UQCRB/COX6C/NDUFB9/NDUFS2/SDHC/NDUFB11/TAZ	45
GO:0006644	phospholipid metabolic process	177/5356	470/17653	0.000351797	0.00636021	0.00524194	CDC42/GGPS1/SGMS1/SAMD8/PLCE1/DHDDS/PIGV/GPAM/INPP5F/FGFR2/FGFR1/PLEKHA1/INPP5A/SMPDL3B/PTDSS2/CD81/OSBPL5/PGAP2/SMPD1/FAR1/FABP3/AMBRA1/PTPMT1/LCK/FADS1/RARRES3/PLA2G16/INPPL1/STARD10/INPP5B/DPAGT1/LPCAT3/ETNK1/DGKA/ERBB3/PIP4K2C/NR1H4/MVK/PITPNM2/SCARB1/MTMR6/FLT1/KL/AJUBA/FITM1/PLCH2/PIK3R3/PIGH/ZFYVE21/PLCB2/PLA2G4B/FGF7/LIPC/PIGQ/SMG1/NDUFAB1/CLN3/CDIPT/PLA2G15/VAC14/MVD/SLC44A3/INPP5K/PAFAH…	177
GO:0051650	establishment of vesicle localization	101/5356	249/17653	0.000356471	0.00642586	0.00529605	SNAP47/SEC31A/SYT15/AP3M1/SYTL1/PEF1/CD59/ARFGAP2/STX3/STX5/PPP6R3/TRAPPC3/SYTL2/TRAPPC4/LRMP/DNM1L/BLOC1S1/DCTN2/LIN7A/PRKCZ/P2RX7/TMED2/STX2/SEC23A/TRAPPC6B/CNIH1/PSEN1/SERPINA1/RASGRP1/SNAP23/SPG11/BLOC1S6/MYO5A/RAB27A/AP3S2/SYT17/CLN3/STX4/FNBP1L/TRAPPC2L/MYO1C/PAFAH1B1/VAMP2/NDEL1/GOSR1/STARD3/GOSR2/WIPI1/CSNK1D/AP3D1/DNM2/NAPA/PPP6R1/PREB/PREPL/MCFD2/RAB1A/DCTN1/CLASP1/RAB3GAP1/BBS5/ITGA4/C…	101
GO:0006090	pyruvate metabolic process	60/5356	135/17653	0.00036058	0.00648098	0.00534147	PFKP/PFKFB3/PFKL/HKDC1/HK1/LDHA/PDHX/NUP160/PC/ME3/GAPDH/TPI1/ENO2/PKM/PFKM/PRKAG1/AAAS/IGF1/P2RX7/PCK2/ENTPD5/PGM1/HAGH/ALDOA/PDP2/PDPR/ENO3/NUP88/NCOR1/ALDOC/STAT3/NUP85/GALK1/SLC16A3/BSG/SIRT6/INSR/NUP62/HK2/PDK1/NUP35/HDAC4/EIF6/RAE1/PFKFB4/PDHB/PPARGC1A/NUP54/ARNT/NUPL2/OGDH/POM121/MLXIPL/DLD/PRKAG2/PDP1/NR4A3/NUP214/PDHA1/PGK1	60
GO:0006473	protein acetylation	80/5356	190/17653	0.000364951	0.00654048	0.00539051	TAF5L/EPC1/SIRT1/LDB1/APBB1/ELP4/TAF6L/NAA40/RPS6KA4/ARRB1/MEAF6/ING4/RAPGEF3/KANSL2/MCRS1/BLOC1S1/NAA25/NAA16/TEX30/RPS6KA5/MORF4L1/NAA60/NUPR1/MAPK3/BRD7/PER1/TRIM16/TADA2A/PCGF2/MSL1/MAPT/KANSL1/WBP2/SMAD4/MBD3/RUVBL2/NCOA1/SUPT7L/FAM161A/KANSL3/IWS1/EPC2/HAT1/ATF2/ING5/PHF20/SMARCB1/LIF/BRD1/SETD5/CAMK1/NAT6/RUVBL1/GATA2/EHHADH/CTBP1/TADA2B/PPARGC1A/SNCA/LEF1/TAF9/BRD8/BRPF3/SUPT3H/ZNF451/MAP…	80
GO:0050690	regulation of defense response to virus by virus	18/5356	29/17653	0.000401625	0.00716688	0.00590678	AP2A2/LCK/PACS1/CD4/B2M/AP1G1/AP2B1/AP1M1/AP2S1/AP2A1/EIF2AK2/CD8B/AP1S3/HCK/AP2M1/FYN/ELMO1/ATP6V1H	18
GO:0001952	regulation of cell-matrix adhesion	49/5356	106/17653	0.000402229	0.00716688	0.00590678	NRP1/LDB1/SLK/JAG1/ILK/PTPRJ/RHOD/MACF1/THY1/PRKCZ/CORO1C/FMN1/SMAD3/EMP2/MINK1/NF1/CSF1/JUP/BCAS3/ITGB1BP1/ROCK2/WDPCP/LIMS1/EPB41L5/CLASP1/SRC/PPM1F/NF2/CLASP2/RHOA/DAG1/PHLDB2/PIK3CB/BCL6/CCL28/PIK3R1/RASA1/EFNA5/VEGFA/ADAM15/DLC1/DMTN/PTK2B/PTK2/RCC2/CDKN2A/ARHGAP6/GPM6B/CASK	49
GO:0071356	cellular response to tumor necrosis factor	114/5356	287/17653	0.000407619	0.007242	0.00596869	CCDC3/SIRT1/FAS/PSMB7/PSMD13/ILK/PSMA1/MADD/RELA/PELI3/IL18BP/RPS3/CASP1/LTBR/YBX3/COL1A1/KRT8/KRT18/NR1H4/PSMD9/UBC/TNFRSF19/GAS6/PSMB5/PCK2/PSME1/PSME2/RNF31/PSMA6/NFKBIA/PSMC1/TNFRSF14/AKT1/PSMA4/ZFAND6/CDIP1/MAPK3/CYLD/CX3CL1/TRADD/NOL3/PSMD7/INPP5K/PRPF8/TXNDC17/VCAM1/TNFSF12/TNFSF13/UBB/RFFL/CCL5/CCL4/CCL4L1/CCL3L1/PSMD3/PSME3/PSMC5/HIPK1/SPHK1/CD58/TNFRSF25/PTPN2/CACTIN/CD70/UBA52/ZNF675/C…	114
GO:0009408	response to heat	74/5356	174/17653	0.000417154	0.00739011	0.00609076	HSPA14/CXCL12/SIRT1/CAMK2G/MYOF/NUP160/ANO1/CLPB/CHORDC1/HYOU1/HSPA8/FKBP4/ST8SIA1/AAAS/IGF1/TRPV4/EIF2B1/HSPH1/EIF2S1/ATXN3/HSP90AA1/BAG5/AKT1/STUB1/MLST8/DNAJA3/MAPK3/DNAJA2/HSF4/HSBP1/YWHAE/TRPV3/NUP88/TP53/NF1/DNAJC7/MAPT/RPS6KB1/NUP85/RPTOR/HSBP1L1/MAP2K7/PRKACA/AKT1S1/NUP62/EIF2B4/HTRA2/POLR2D/NUP35/SUMO1/RAE1/MAPK1/MTOR/IGFBP7/NUP54/CAMK2D/HSPA9/CDKN1A/HSP90AB1/BAG2/NUPL2/POM121/DNAJC2/TFE…	74
GO:0018393	internal peptidyl-lysine acetylation	66/5356	152/17653	0.000420574	0.00742933	0.00612308	TAF5L/EPC1/SIRT1/LDB1/APBB1/ELP4/TAF6L/NAA40/RPS6KA4/ARRB1/MEAF6/ING4/KANSL2/MCRS1/TEX30/RPS6KA5/MORF4L1/NAA60/MAPK3/BRD7/PER1/TRIM16/TADA2A/PCGF2/MSL1/KANSL1/WBP2/SMAD4/MBD3/RUVBL2/NCOA1/SUPT7L/KANSL3/IWS1/EPC2/HAT1/ATF2/ING5/PHF20/SMARCB1/LIF/BRD1/SETD5/RUVBL1/GATA2/CTBP1/TADA2B/PPARGC1A/SNCA/LEF1/TAF9/BRD8/BRPF3/SUPT3H/ZNF451/MAP3K7/ATG5/MUC1/AUTS2/POR/ING3/ELP3/KAT6A/MSL3/HDAC8/MORF4L2	66
GO:1901136	carbohydrate derivative catabolic process	79/5356	188/17653	0.000425812	0.00750038	0.00618164	MGEA5/CHID1/AMPD3/SDC3/CD44/PDE2A/NEU3/DERA/RAPGEF3/SMUG1/PDE1B/GNS/DCN/UNG/CDADC1/ADAL/DUT/HEXA/NEIL1/PDE8A/ACAN/PDE4B/AMDHD2/CTBS/DCTPP1/NUDT7/DPYD/NGLY1/CHI3L2/NT5C/SGSH/PDE4A/GSK3A/NAGK/LYG1/PDE1A/SAMHD1/ADA/PDE9A/UPB1/APOBEC3C/APOBEC3F/APOBEC3G/NAGA/TYMP/EDEM1/OGG1/HYAL3/HYAL1/HYAL2/ABHD10/MBD4/IDUA/PGM2/HPSE/NUDT9/PDE4D/HEXB/PDE8B/ARSB/VCAN/HINT1/GNPDA1/NT5E/FUCA2/NUDT1/NT5C3A/GUSB/GBA/NEIL…	79
GO:0007266	Rho protein signal transduction	84/5356	202/17653	0.000427213	0.0075036	0.0061843	CDC42/NET1/NRP1/STMN1/DNMBP/EPS8L2/PHACTR4/RHOG/CFL1/RHOD/ARAP1/ARRB1/ARHGEF12/EPS8/FGD4/FGD6/SPATA13/COL1A2/FARP1/ARHGEF7/MCF2L/ARHGAP5/PLEKHG3/ARHGEF16/AKAP13/RHOT2/KCTD13/PLEKHG4/ABR/VAV3/RHOT1/RHOC/ITGA3/ARHGDIA/PLEKHG5/VAV1/ARHGEF18/MYO9B/ARHGEF1/EPS8L1/ROCK2/ARHGEF33/SOS1/RHOQ/RTKN/ALS2/CUL3/NGEF/GPR35/FARP2/PREX1/ITSN1/BCR/RAF1/RHOA/ARHGEF3/KALRN/ECT2/BCL6/ARAP2/TRIO/CCDC125/ARAP3/PDGFRB/F…	84
GO:0006165	nucleoside diphosphate phosphorylation	53/5356	117/17653	0.000442077	0.00772069	0.00636322	PFKP/PFKFB3/PFKL/HKDC1/HK1/LDHA/NUP160/GAPDH/TPI1/ENO2/PKM/PFKM/PRKAG1/AAAS/IGF1/P2RX7/ENTPD5/CMPK1/PGM1/NME4/NME3/AK5/ALDOA/ENO3/NUP88/NCOR1/ALDOC/STAT3/NUP85/GALK1/SIRT6/INSR/NUP62/CMPK2/HK2/NUP35/HDAC4/EIF6/RAE1/NME6/PFKFB4/PPARGC1A/NUP54/ARNT/AK9/NUPL2/OGDH/POM121/MLXIPL/PRKAG2/AK1/NUP214/PGK1	53
GO:0050684	regulation of mRNA processing	53/5356	117/17653	0.000442077	0.00772069	0.00636322	SRSF4/RBM4/THRAP3/RBM7/HSPA8/CDK11B/HNRNPA1/CDK11A/SRSF9/PABPN1/SNW1/ZC3H14/PAPOLA/SLTM/CELF6/RNPS1/RNF40/SUPT6H/NSRP1/AHCYL1/DDX5/SRSF2/PTBP1/DAZAP1/SAFB2/RBM42/HNRNPL/PAF1/SNRNP70/U2AF2/SRSF7/TIA1/IWS1/SRSF6/SON/DYRK1A/RBFOX2/DDX17/RBM5/MBNL1/TRA2B/NCBP2/SREK1/PTCD2/SRPK1/WTAP/HNRNPA2B1/CPSF4/SRPK2/HSF1/HNRNPK/RBMX/FMR1	53
GO:0051973	positive regulation of telomerase activity	21/5356	36/17653	0.000449741	0.00781029	0.00643706	CCT2/MAPKAPK5/HSP90AA1/PARN/MAPK3/WRAP53/MAP2K7/PNKP/CCT4/MAPK1/CTNNB1/HNRNPD/NAF1/HSP90AB1/TCP1/MAP3K4/HNRNPA2B1/POT1/TNKS/PTGES3/NVL	21
GO:1904358	positive regulation of telomere maintenance via telomere lengthening	21/5356	36/17653	0.000449741	0.00781029	0.00643706	HNRNPA1/CCT2/MAPKAPK5/PARN/MAPK3/MAP2K7/PNKP/CCT4/CCT7/RTEL1/MAPK1/CTNNB1/NAF1/CCT5/FBXO4/TCP1/MAP3K4/HNRNPA2B1/POT1/CCT3/TNKS	21
GO:0009165	nucleotide biosynthetic process	142/5356	369/17653	0.000454661	0.00787355	0.0064892	PDZD3/GUK1/PFKP/PFKFB3/PFKL/HKDC1/HK1/PAPSS2/RNLS/RRM1/ADM/AMPD3/LDHA/NUP160/AK2/TCIRG1/NADSYN1/ACAT1/NNMT/GAPDH/TPI1/ENO2/CTPS1/PKM/PPCS/PTHLH/PFKM/ADCY6/PRKAG1/AAAS/NADK/IGF1/P2RX7/ATP6V0A2/EDNRB/ADCY4/PANK4/ENTPD5/TSHR/CALM1/CMPK1/ADSSL1/DUT/PPCDC/IDH2/PGM1/NME4/NME3/AK5/ALDOA/ADCY7/TK2/FUK/APRT/VPS9D1/ENO3/NUP88/ACOT7/PFAS/NCOR1/SHMT1/PRPSAP2/ALDOC/NF1/AMPD2/STAT3/ATP6V0A1/COASY/RAMP2/DCAKD/N…	142
GO:0022900	electron transport chain	76/5356	180/17653	0.000456643	0.00788572	0.00649923	SH3BGRL3/COX15/NDUFB8/GLRX3/NDUFS3/NDUFV1/NDUFS8/NOX4/SDHD/SDHA/NDUFA4L2/NDUFA12/TXNRD1/ALDH2/AKR1A1/NDUFB1/NDUFAF1/COX5A/ETFA/NDUFB10/COQ7/UQCRC2/NDUFAB1/COX4I1/CYB561/CYB5A/NDUFA7/NDUFA13/COX7A1/ETFB/NDUFA3/COX7A2L/NDUFB3/NDUFS1/NDUFA10/D2HGDH/BID/TXNRD2/UQCR10/NDUFA6/UQCRC1/NDUFB4/QDPR/PPARGC1A/UGDH/SNCA/NDUFC1/ETFDH/SRD5A1/DMGDH/COX7C/GLRX/P4HA2/UQCRQ/NDUFA2/CYCS/POR/SLC25A13/PMPCB/DLD/IMMP2L…	76
GO:0006631	fatty acid metabolic process	143/5356	372/17653	0.000459205	0.00790782	0.00651745	AKR1C1/AKR1C3/LYPLA2/PHYH/ACBD5/CREM/ALOX5/SIRT1/ERLIN1/GPAM/ACSL5/FABP3/PDHX/NR1H3/FADS2/FADS1/FADS3/ACAT1/PRKAG1/ELOVL1/ACACB/ACAD10/PRKAB1/ACADS/AACS/PCK2/ACOT2/CYP4A11/FAM213B/AKT1/PLA2G4B/ECHDC2/SCP2/MYO5A/LIPC/ETFA/DECR2/ACSM5/ACSM2B/ACSM3/ACADM/NDUFAB1/MAPK3/LONP2/PDP2/CES2/PLA2G15/PDPR/NUDT7/ACSF3/ABCD3/ACOT7/SREBF1/ALDH3A2/ACLY/STAT5A/ACOX1/CYGB/ABHD3/ACAA2/ZADH2/GCDH/TECR/SLC27A1/AKT2/C…	143
GO:0042773	ATP synthesis coupled electron transport	45/5356	96/17653	0.000467188	0.00802287	0.00661227	COX15/NDUFB8/NDUFS3/NDUFV1/NDUFS8/SDHD/SDHA/NDUFA12/NDUFB1/NDUFAF1/COX5A/NDUFB10/COQ7/UQCRC2/NDUFAB1/COX4I1/NDUFA7/NDUFA13/NDUFA3/COX7A2L/NDUFB3/NDUFS1/NDUFA10/BID/UQCR10/NDUFA6/UQCRC1/NDUFB4/SNCA/NDUFC1/COX7C/UQCRQ/NDUFA2/CYCS/PMPCB/DLD/NDUFA5/NDUFB2/UQCRB/COX6C/NDUFB9/NDUFS2/SDHC/NDUFB11/TAZ	45
GO:0018105	peptidyl-serine phosphorylation	114/5356	288/17653	0.000475647	0.00814545	0.00671329	CDC42/AKT3/SMYD3/CAMK1D/MAPK8/CAMK2G/INPP5F/TRIM6/ILK/CD44/TNKS1BP1/RPS6KA4/ARRB1/NTF3/RAPGEF3/VRK3/MAP3K12/CDK2/HMGA2/PRKCZ/PWP1/MAPKAPK5/CAMKK2/ULK1/SPRY2/GAS6/MAST2/MKNK1/RPS6KA5/AKT1/NTRK3/DOCK7/SMG1/MAPK3/PKN2/BCAR3/INPP5K/CAMKK1/ARRB2/GGNBP2/ERN1/PRKCA/RPTOR/CSNK1D/SMAD7/STK11/MKNK2/MAP2K2/PRKACA/MAP4K1/AKT2/DMPK/PRKD2/BAX/ROCK2/EIF2AK3/CLK1/CAB39/SRC/SGK2/STK4/APP/DYRK1A/MAPK1/PPM1F/CHEK2/…	114
GO:0002223	stimulatory C-type lectin receptor signaling pathway	55/5356	123/17653	0.000517252	0.0088334	0.00728029	BTRC/PSMB7/PSMD13/HRAS/PSMA1/RELA/CLEC7A/KRAS/UBE2N/PSMD9/UBC/PSMB5/PSME1/PSME2/PSMA6/NFKBIA/PSMC1/RPS6KA5/PSMA4/PRKACB/PSMD7/CLEC10A/UBB/PSMD3/PSME3/PSMC5/ICAM2/MALT1/ICAM3/PRKACA/UBA52/RPS27A/PSMD1/PSMF1/SRC/UBE2V1/PSMA7/RAF1/PSMD6/PSMD2/MUC20/NFKB1/SKP1/UBE2D2/PSMD4/MAP3K7/FYN/TAB2/PSMA2/MUC1/CUL1/IKBKB/SYK/TAB3/IKBKG	55
GO:1901293	nucleoside phosphate biosynthetic process	143/5356	373/17653	0.000524603	0.00891228	0.0073453	PDZD3/GUK1/PFKP/PFKFB3/PFKL/HKDC1/HK1/PAPSS2/RNLS/RRM1/ADM/AMPD3/LDHA/NUP160/AK2/TCIRG1/NADSYN1/ACAT1/NNMT/GAPDH/TPI1/ENO2/CTPS1/PKM/PPCS/PTHLH/PFKM/ADCY6/PRKAG1/AAAS/NADK/IGF1/P2RX7/ATP6V0A2/EDNRB/ADCY4/PANK4/ENTPD5/TSHR/CALM1/CMPK1/ADSSL1/DUT/PPCDC/IDH2/PGM1/NME4/NME3/AK5/ALDOA/ADCY7/TK2/FUK/APRT/VPS9D1/ENO3/NUP88/ACOT7/PFAS/NCOR1/SHMT1/PRPSAP2/ALDOC/NF1/AMPD2/STAT3/ATP6V0A1/COASY/RAMP2/DCAKD/N…	143
GO:0070646	protein modification by small protein removal	120/5356	306/17653	0.000526065	0.00891228	0.0073453	STAMBPL1/PSMB7/PSMD13/PSMA1/DDB2/UBXN1/OTUB1/RCE1/USP35/NFRKB/COPS7A/USP5/MCRS1/SHMT2/MBD6/USP15/MDM2/SART3/PSMD9/UBC/ACTB/PSMB5/PSME1/PSME2/NEDD8/PSMA6/NFKBIA/PSMC1/ATXN3/INO80/COPS2/USP8/USP3/SMAD3/SENP8/PSMA4/USP1/USP7/USP33/USP31/INO80E/CYLD/PSMD7/USP10/ARRB2/TP53/UBB/COPS3/RNF135/RHOT1/PSMD3/PSME3/PSMC5/SMURF2/USP36/GPS1/INO80C/SMAD2/SMAD7/SMAD4/KEAP1/RAD23A/BABAM1/UBA52/JOSD2/TFPT/RPS27A/ST…	120
GO:0007004	telomere maintenance via telomerase	34/5356	68/17653	0.000526655	0.00891228	0.0073453	TNKS1BP1/HNRNPA1/CCT2/MAPKAPK5/HNRNPC/TINF2/HSP90AA1/PARN/MAPK3/TERF2/SMG6/WRAP53/MAP2K7/PNKP/CCT4/CCT7/SRC/MAPK1/CTNNB1/EXOSC10/XRN1/RFC1/NAF1/CCT5/FBXO4/RAD50/HSP90AB1/TCP1/MAP3K4/POT1/CCT3/TNKS/TERF1/PTGES3	34
GO:0006101	citrate metabolic process	20/5356	34/17653	0.000527653	0.00891228	0.0073453	SDHD/SDHA/CS/SUCLA2/DLST/IDH3A/IDH2/ACLY/STAT5A/IDH1/ACO2/PDHB/SUCLG2/NNT/OGDH/MDH2/DLD/SDHC/PDHA1/IDH3G	20
GO:1901607	alpha-amino acid biosynthetic process	32/5356	63/17653	0.000533675	0.00898936	0.00740883	MTR/SEPHS1/GLUD1/OAT/GLS/APIP/BCAT1/GLS2/SHMT2/ASNSD1/GATM/CTH/GOT2/SHMT1/GAMT/BCAT2/ADI1/CAD/THNSL2/GGT1/PLOD2/MTHFD2L/ENOPH1/SERINC5/PSPH/ASL/ASNS/AASS/MTAP/GLUL/ATP2B4/MRI1	32
GO:0006997	nucleus organization	63/5356	145/17653	0.000549887	0.00923721	0.0076131	NOLC1/NUP160/SF1/NUMA1/ETS1/PARP11/AAAS/ANKLE2/CHMP4A/SYNE2/PML/RRN3/CNEP1R1/NUTF2/TMEM170A/CHMP1A/PAFAH1B1/NUP88/CTDNEP1/NDEL1/PRKCA/NUP85/USP36/VPS4B/AKAP8L/DMPK/NUP62/PPP2R1A/CHMP2A/UBXN2A/RTN4/DCTN1/KDM3A/BIN1/NUP35/SUMO1/AGFG1/NSFL1C/RAE1/PES1/SUN2/TARDBP/TMEM43/ATXN7/TMEM33/NUP54/ZNF354A/SRPK1/RNF8/SYNE1/SUN1/GPER1/NUPL2/POM121/SRPK2/LMNA/HIPK2/CHMP7/PPP2R2A/GOLM1/NEK6/NUP214/TOR1AIP2	63
GO:0061013	regulation of mRNA catabolic process	76/5356	181/17653	0.000556089	0.00931599	0.00767803	VIM/PSMB7/PSMD13/PUM1/PSMA1/THRAP3/PABPC4/HSPA8/TIRAP/YBX3/PSMD9/UBC/PCID2/APEX1/HNRNPC/METTL3/PSMB5/PSME1/PSME2/PSMA6/SAMD4A/ZC3H14/PSMC1/AKT1/ANP32A/PSMA4/CARHSP1/PARN/CNOT1/PSMD7/TNFSF13/UBB/PSMD3/PSME3/TOB1/PSMC5/PRKCA/CIRBP/UBA52/SAMD4B/ZFP36/PUM2/RPS27A/XPO1/PSMD1/GIGYF2/PSMF1/PSMA7/TARDBP/MYD88/MTOR/PCBP4/PDE12/PSMD6/XRN1/FXR1/PSMD2/EIF4G1/HNRNPD/EXOSC9/FASTKD3/PAIP1/TNPO1/CNOT8/PSMD4/QKI/…	76
GO:0008652	cellular amino acid biosynthetic process	39/5356	81/17653	0.000563416	0.00941317	0.00775812	MTR/SEPHS1/GLUD1/OAT/GLS/APIP/FOLH1/RIMKLB/BCAT1/GLS2/SHMT2/ASNSD1/GATM/ABAT/CTH/GOT2/DPYD/ASPA/SHMT1/GAMT/BCAT2/ADI1/CAD/THNSL2/UPB1/GGT1/PLOD2/MTHFD2L/ENOPH1/SERINC5/PSPH/ASL/ASNS/AASS/GPT/MTAP/GLUL/ATP2B4/MRI1	39
GO:0045732	positive regulation of protein catabolic process	87/5356	212/17653	0.000567906	0.00946254	0.00779881	SIRT2/IDE/CD81/PACSIN3/DDB1/STX5/RNF19B/RDX/USP5/RNF41/MDM2/CHFR/PSEN1/PSMC1/ATXN3/HSP90AA1/AKT1/NEDD4/SNX1/OAZ2/STUB1/RNF40/VPS35/HERPUD1/WWP2/RNF166/RILP/TNFSF12/SNF8/PSMC5/SMURF2/SUMO2/GGA3/CSNK1D/SMAD7/NEDD4L/TMEM259/OAZ1/KEAP1/RAD23A/NDUFA13/EGLN2/GSK3A/HSPBP1/LRP2/NFE2L2/HECW2/SUMO1/ATG4B/TRIB3/DDRGK1/ITCH/PTTG1IP/XBP1/GGA1/CSNK1E/SGSM3/EDEM1/ARIH2/RAB7A/TIPARP/RCHY1/SH3D19/FBXW7/LPCAT1/DAB…	87
GO:0006650	glycerophospholipid metabolic process	139/5356	362/17653	0.000577181	0.00959117	0.00790482	PIGV/GPAM/INPP5F/FGFR2/FGFR1/PLEKHA1/INPP5A/PTDSS2/OSBPL5/PGAP2/FAR1/FABP3/PTPMT1/LCK/RARRES3/PLA2G16/INPPL1/STARD10/INPP5B/LPCAT3/ETNK1/DGKA/ERBB3/PIP4K2C/NR1H4/PITPNM2/SCARB1/MTMR6/KL/AJUBA/PLCH2/PIK3R3/PIGH/ZFYVE21/PLA2G4B/FGF7/LIPC/PIGQ/SMG1/CDIPT/PLA2G15/VAC14/SLC44A3/INPP5K/PAFAH1B1/PLD2/PIGL/PIGS/PGAP3/ERBB2/CEPT1/PCTP/PGS1/PCYT2/MPPE1/IMPA2/ABHD3/PIK3C3/VAV1/SLC44A2/SLC27A1/PLA2G4C/PLEKHA…	139
GO:0030038	contractile actin filament bundle assembly	42/5356	89/17653	0.000597969	0.00988332	0.00814561	CDC42/ASAP3/NRP1/TPM1/STMN1/SORBS1/PPFIA1/ARAP1/ARRB1/NOX4/RAPGEF3/PXN/EVL/SMAD3/KCTD13/INPP5K/PFN1/ARHGAP28/ITGB1BP1/ROCK2/ALMS1/CLASP1/CUL3/SRC/PPM1F/NF2/CLASP2/RHOA/MTOR/PHLDB2/ITGB5/PFN2/PIK3R1/MET/ZYX/ARHGEF5/ARHGEF10/DLC1/SORBS3/PTK2B/ARHGEF10L/ARHGAP6	42
GO:0043149	stress fiber assembly	42/5356	89/17653	0.000597969	0.00988332	0.00814561	CDC42/ASAP3/NRP1/TPM1/STMN1/SORBS1/PPFIA1/ARAP1/ARRB1/NOX4/RAPGEF3/PXN/EVL/SMAD3/KCTD13/INPP5K/PFN1/ARHGAP28/ITGB1BP1/ROCK2/ALMS1/CLASP1/CUL3/SRC/PPM1F/NF2/CLASP2/RHOA/MTOR/PHLDB2/ITGB5/PFN2/PIK3R1/MET/ZYX/ARHGEF5/ARHGEF10/DLC1/SORBS3/PTK2B/ARHGEF10L/ARHGAP6	42
GO:0006979	response to oxidative stress	164/5356	436/17653	0.000604364	0.00996231	0.00821071	ARL6IP5/SIRT2/MTR/AKR1C3/NET1/MAPK8/TPM1/SIRT1/PSAP/PPIF/PLEKHA1/BNIP3/LDHA/BAD/PRDX5/RELA/CCS/ALDH3B1/NDUFS8/IL18BP/RPS3/NOX4/ETS1/RAD52/COL1A1/PYROXD1/CDK2/STAT6/MSRB3/MDM2/NDUFA12/TXNRD1/PXN/CAMKK2/DIABLO/STX2/HSPH1/APEX1/PSMB5/FUT8/PSEN1/FOS/FBLN5/GSKIP/BAG5/AKT1/PML/NEIL1/PDE8A/HBA2/HBA1/MSRB1/TRAP1/HMOX2/MAPK3/STX4/GNAO1/NOL3/NQO1/CRK/TP53/KDM6B/SLC25A24/PCGF2/MAPT/NFE2L1/CYGB/DNM2/PRDX2/TM…	164

## Sheet: GO_enrich_CC
ID	Description	GeneRatio	BgRatio	pvalue	p.adjust	qvalue	geneID	Count
GO:0005925	focal adhesion	222/5554	393/18698	6.30658e-29	4.63533e-26	3.04043e-26	CDC42/ASAP3/RSU1/VIM/APBB1IP/SVIL/NRP1/ARHGAP22/VCL/SORBS1/RPLP2/CD151/TSPAN4/CD81/RHOG/ILK/PARVA/RRAS2/RPS13/CD59/CD44/LPXN/ARL2/CAPN1/CFL1/CORO1B/PPFIA1/CTTN/RPS3/CAPN5/NOX4/RDX/LAYN/DIXDC1/REXO2/HYOU1/MCAM/THY1/HSPA8/HSP90B1/TSPAN9/KRAS/PPFIBP1/TWF1/PCBP2/LIMA1/CSRP2/CORO1C/TRPV4/GIT2/PPP1CC/RPL6/RPLP0/PXN/FLT1/LMO7/ARHGEF7/ACTB/RPL13A/AJUBA/FERMT2/SYNE2/ACTN1/NUMB/EVL/ZFYVE21/CYFIP1/SNAP23/B2…	222
GO:0005924	cell-substrate adherens junction	222/5554	396/18698	2.69382e-28	7.43217e-26	4.87495e-26	CDC42/ASAP3/RSU1/VIM/APBB1IP/SVIL/NRP1/ARHGAP22/VCL/SORBS1/RPLP2/CD151/TSPAN4/CD81/RHOG/ILK/PARVA/RRAS2/RPS13/CD59/CD44/LPXN/ARL2/CAPN1/CFL1/CORO1B/PPFIA1/CTTN/RPS3/CAPN5/NOX4/RDX/LAYN/DIXDC1/REXO2/HYOU1/MCAM/THY1/HSPA8/HSP90B1/TSPAN9/KRAS/PPFIBP1/TWF1/PCBP2/LIMA1/CSRP2/CORO1C/TRPV4/GIT2/PPP1CC/RPL6/RPLP0/PXN/FLT1/LMO7/ARHGEF7/ACTB/RPL13A/AJUBA/FERMT2/SYNE2/ACTN1/NUMB/EVL/ZFYVE21/CYFIP1/SNAP23/B2…	222
GO:0030055	cell-substrate junction	224/5554	401/18698	3.03354e-28	7.43217e-26	4.87495e-26	CDC42/ASAP3/RSU1/VIM/APBB1IP/SVIL/NRP1/ARHGAP22/VCL/SORBS1/RPLP2/CD151/TSPAN4/CD81/RHOG/ILK/PARVA/RRAS2/RPS13/CD59/CD44/LPXN/ARL2/CAPN1/CFL1/CORO1B/PPFIA1/CTTN/RPS3/CAPN5/NOX4/RDX/LAYN/DIXDC1/REXO2/HYOU1/MCAM/THY1/HSPA8/HSP90B1/TSPAN9/KRAS/PPFIBP1/TWF1/PCBP2/LIMA1/CSRP2/CORO1C/TRPV4/GIT2/PPP1CC/RPL6/RPLP0/PXN/FLT1/LMO7/ARHGEF7/ACTB/RPL13A/AJUBA/FERMT2/SYNE2/ACTN1/NUMB/EVL/ZFYVE21/CYFIP1/SNAP23/B2…	224
GO:0031252	cell leading edge	190/5554	385/18698	2.47812e-16	4.55354e-14	2.98678e-14	KSR1/CDC42/CDC42BPA/ASAP3/VIM/APBB1IP/ABI1/TPM1/LDB1/SLK/ABLIM1/PLEKHA1/EPS8L2/PHACTR4/SLC39A14/APBB1/ARFIP2/ILK/CD44/DGKZ/PTPRJ/CTNND1/STX3/RASGRP2/FAM89B/CFL1/CORO1B/CTTN/INPPL1/RPS3/RDX/LAYN/MACF1/THY1/TIRAP/GABARAPL1/PTPRO/EPS8/FGD4/TWF1/RAPGEF3/RAB3IP/ATP2B1/FGD6/PRKCZ/CORO1C/SSH1/TRPV4/PXN/CLIP1/STX2/SPATA13/SPRY2/ARHGEF7/AJUBA/FERMT2/SYNE2/ACTN1/EVL/HSP90AA1/CYFIP1/TRPM7/MYO5A/SNX1/EEF1A1/…	190
GO:0005759	mitochondrial matrix	211/5554	453/18698	1.40919e-14	2.07152e-12	1.35876e-12	MRPL55/MRPS18C/NUDT13/MRPS16/CHCHD1/VDAC2/PPIF/GLUD1/NDUFB8/MRPL43/OAT/SIRT3/GLS/PDHX/NDUFS3/GLYAT/PRDX5/ARL2/MRPL49/PC/NDUFS8/MRPL21/ATAD3A/PDE2A/MRPL48/RPS3/NARS2/ME3/ACAT1/BCO2/REXO2/TRIT1/ACAD8/MRPL51/BLOC1S1/SUOX/CS/GLS2/SHMT2/TSFM/ACSS3/ISCU/MMAB/ACAD10/ALDH2/ACADS/C12orf65/PUS1/SUCLA2/MRPL52/PCK2/NUBPL/KIAA0391/ACOT2/ALDH6A1/DLST/ATXN3/CLPX/ETFA/IDH3A/HYKK/MRPL46/MRPS11/IDH2/MPG/MRPL28/NME…	211
GO:0005840	ribosome	123/5554	242/18698	3.63589e-12	4.45397e-10	2.92147e-10	MRPL55/RPL34/MRPS18C/HSPA14/MRPS16/CHCHD1/RPS24/MRPL43/RPLP2/RPL27A/RPS13/SF1/MRPL49/MRPL21/MRPL48/RPS3/RPS25/MRPL51/RPL13/RPS6/LARP4/RPL6/RPLP0/C12orf65/RPL21/APEX1/METTL17/RPL13A/MRPL52/NEMF/EIF2S1/EIF2AK4/RPS27L/MRPL46/MRPS11/HBA2/HBA1/MRPL28/RSL1D1/RPS15A/RPL26/RPL23A/MRPL45/RPL23/RPL27/MRPL10/MRPL27/MRPS23/RPL38/MRPS7/MRPL38/SRP68/RPL17/RPS15/RPL36/NDUFA7/MRPL4/RPL18A/UBA52/RPS16/RPL18/RPS11…	123
GO:0022626	cytosolic ribosome	73/5554	123/18698	7.63484e-12	8.01658e-10	5.25828e-10	RPL34/MRPS18C/RPS24/RPLP2/RPL27A/RPS13/RPS3/RPS25/RPL13/RPS6/LARP4/RPL6/RPLP0/RPL21/RPL13A/EIF2AK4/RPS27L/HBA2/HBA1/RSL1D1/RPS15A/RPL26/RPL23A/RPL23/RPL27/RPL38/RPL17/RPS15/RPL36/MRPL4/RPL18A/UBA52/RPS16/RPL18/RPS11/RPS9/RPL28/RPS5/RPS7/RPS27A/RPL31/RPL37A/RPS21/RPL3/RPL32/RPL15/RPSA/RPL14/RPL29/EIF2A/RPL22L1/EIF4G1/RPL35A/PPARGC1A/RPL9/RPS3A/RPL37/RPS23/RPS14/RPL26L1/RPL7L1/RPS27/COA1/RPS20/RPL7…	73
GO:0016607	nuclear speck	175/5554	381/18698	1.09808e-11	1.00887e-09	6.61741e-10	TAF5L/SPRTN/SFMBT2/WAC/SRRM1/SPOP/ZMIZ1/NOC3L/APBB1/SRSF4/PUM1/SNRNP40/BDNF/API5/CCNL2/DGKZ/LPXN/TMEM179B/NXF1/FIBP/SART1/SF3B2/RBM14/RBM4/THRAP3/FAM76B/SF3A3/PPIE/C12orf57/DAZAP2/SARNP/BAZ2A/CPSF6/SART3/PPP1CC/RNF34/ARL6IP4/PSPC1/ZC3H13/OSGEP/APEX1/METTL3/ACIN1/PABPN1/NFATC4/PNN/SRSF5/YLPM1/SNW1/ZC3H14/NDUFB1/TRIM69/TCF12/CLK3/MORF4L1/SNRPA1/RNPS1/THOC6/SRSF11/GLYR1/ACADM/ATXN2L/KIF22/CD2BP2/HSF…	175
GO:0005635	nuclear envelope	202/5554	455/18698	1.39792e-11	1.14163e-09	7.48825e-10	PSEN2/IL15RA/SEPHS1/DNAJC1/EPC1/ALOX5/SIRT1/MYOF/BNIP3/RCC1/SLC22A18/RRM1/NUCB2/HTATIP2/KPNA6/NUP160/NXF1/EI24/PARP11/GAPDH/LRMP/IPO8/CERS5/NR4A1/AAAS/CBX5/STAT6/DPY19L2/TMPO/PRKCZ/P2RX7/P2RX4/TMEM120B/IPO13/CLIP1/IPO7/RAN/NOC4L/MTMR6/RNF6/PHF11/EDNRB/PCID2/IPO4/KLHDC2/SYNE2/ZBTB1/PSEN1/IFI27/SYNE3/FAF1/MTA1/GCHFR/POLR2M/BNIP2/SMAD3/SNUPN/UBE2I/ROGDI/PTGER3/DCTN5/MAPK3/CNEP1R1/NUTF2/DDX19B/DDX19A…	202
GO:0030027	lamellipodium	99/5554	187/18698	2.23622e-11	1.64362e-09	1.07809e-09	CDC42BPA/APBB1IP/ABI1/ABLIM1/PHACTR4/SLC39A14/APBB1/ILK/CD44/DGKZ/CTNND1/STX3/FAM89B/CFL1/CORO1B/CTTN/INPPL1/RDX/PTPRO/FGD4/RAPGEF3/RAB3IP/FGD6/CORO1C/SSH1/TRPV4/PXN/STX2/SPATA13/ARHGEF7/AJUBA/FERMT2/SYNE2/EVL/CYFIP1/SNX1/CORO1A/STX4/PKN2/CDH1/BCAR1/PIEZO1/FLOT2/ITGB3/PTPRM/CDH2/PLEKHG5/DNM2/KPTN/ITGB1BP1/NRBP1/PLEKHH2/CCDC88A/ACTR2/ANTXR1/DYSF/ACTG2/ACTR3/DPP4/ITGAV/ALS2/ABI2/RAPH1/ARPC2/APP/ITS…	99
GO:0005774	vacuolar membrane	185/5554	414/18698	5.20097e-11	3.44456e-09	2.25938e-09	TMEM63A/PSEN2/TPCN2/CUBN/MARCH8/PSAP/AP3M1/WDR11/AP2A2/ACP2/SLC15A3/CYB561A3/TMEM138/TMEM179B/TCIRG1/LAMTOR1/ATG16L2/ARRB1/SIDT2/HSPA8/ITFG2/GABARAPL1/LRMP/SLC11A2/BLOC1S1/CD63/MARCH9/C12orf66/RAP1B/GNB1/GLIPR1/DRAM1/TPCN1/P2RX4/VPS33A/ABCB9/ATP6V0B/ATP6V0A2/SCARB1/SLC15A4/ULK1/LAMP1/CD68/SLC22A17/TM9SF1/ATP6V1D/ZFYVE26/PSEN1/ABCD4/VPS18/SPG11/TMEM59/EEF1A1/NPRL3/ATP6V0C/CDIP1/CLEC16A/LITAF/ABCC1…	185
GO:0044445	cytosolic part	125/5554	255/18698	5.62377e-11	3.44456e-09	2.25938e-09	SNAP47/RPL34/MRPS18C/PFKL/RPS24/IDE/MMS19/HPS1/RPLP2/RRM1/RPL27A/RPS13/HPS5/RPS3/CASP1/RPS25/HSPA8/ERC1/ENO2/RPL13/PFKM/RPS6/ADCY6/LARP4/BLOC1S1/CCT2/APAF1/RPL6/RPLP0/RPL21/RPL13A/ADCY4/PSMC1/EIF2AK4/BLOC1S6/RPS27L/HBA2/HBA1/NARFL/TSC2/RSL1D1/RPS15A/ADCY7/ENO3/NLRP1/RPL26/RPL23A/CCT6B/RPL23/RPL27/PSMC5/RPL38/RPL17/RPS15/RPL36/MRPL4/RPL18A/KXD1/UBA52/RPS16/CARD8/RPL18/RPS11/RPS9/RPL28/RPS5/RPS7/AD…	125
GO:0044391	ribosomal subunit	99/5554	193/18698	2.33329e-10	1.3192e-08	8.653e-09	MRPL55/RPL34/MRPS18C/MRPS16/RPS24/MRPL43/RPLP2/RPL27A/RPS13/MRPL49/MRPL21/MRPL48/RPS3/RPS25/MRPL51/RPL13/RPS6/LARP4/RPL6/RPLP0/C12orf65/RPL21/RPL13A/MRPL52/RPS27L/MRPL46/MRPS11/HBA2/HBA1/MRPL28/RSL1D1/RPS15A/RPL26/RPL23A/MRPL45/RPL23/RPL27/MRPL10/MRPL27/RPL38/MRPS7/MRPL38/RPL17/RPS15/RPL36/MRPL4/RPL18A/UBA52/RPS16/RPL18/RPS11/RPS9/RPL28/RPS5/RPS7/MRPL33/RPS27A/MRPL53/MRPL35/RPL31/RPL37A/RPS21/MRP…	99
GO:0005813	centrosome	210/5554	490/18698	2.69385e-10	1.41427e-08	9.27658e-09	PSEN2/CDC42/DISC1/SIRT2/CEP170/SDCCAG8/PCGF5/SORBS1/BCCIP/TUBGCP2/EYA3/PSMA1/PLEKHA7/CKAP5/LCK/ARL2/DPF2/MAP3K11/BBS1/NUMA1/UVRAG/CEP57/TTC12/CEP164/HYLS1/CHD4/DDX11/BICD1/KRT18/AAAS/CDK2/DCTN2/MDM1/CEP290/POC1B/NEDD1/RIC8B/TCHP/IFT81/DYNLL1/CLIP1/CCDC92/TUBGCP3/CDC16/APEX1/HAUS4/PSMB5/PPP2R3C/NIN/KIAA0586/ATP6V1D/ZFYVE26/PSEN1/TTLL5/TTC8/CALM1/CCDC88C/HAUS2/TUBGCP4/TRIP4/WRAP73/RAB11FIP3/PDE4B/N…	210
GO:0015629	actin cytoskeleton	207/5554	487/18698	8.46065e-10	4.14572e-08	2.71928e-08	MYO1B/CDC42BPA/MYOM3/ARHGAP21/SVIL/TPM1/RTKN2/VCL/SORBS1/ABLIM1/LSP1/ILK/PARVA/TTC17/LPXN/MARK2/FERMT3/CFL1/CORO1B/CTTN/NOX4/RDX/ARHGAP32/TWF1/RAPGEF3/SLC2A1/KANSL2/LIMA1/POU6F1/BIN2/MYL6B/MYL6/DCTN2/PRKCZ/CORO1C/TRPV4/PXN/ZNF268/FLT1/INTS6/MYO16/ACTB/HNRNPC/CFL2/FERMT2/ACTR10/SPTB/ACTN1/FMN1/BMF/VPS18/TMOD2/TMOD3/MYO5C/MYO5A/POLR2M/MYO9A/EEF1A1/PEAK1/AKAP13/PGM1/MSRB1/ZNF174/DNAJA3/MYH11/TAOK2/A…	207
GO:0005938	cell cortex	136/5554	296/18698	2.08681e-09	9.5863e-08	6.2879e-08	PSEN2/CDC42/ARV1/PARD3/RTKN2/ADD3/FGFR2/GLRX3/EPB41/ARFIP2/CFL1/RHOD/CTTN/NUMA1/RDX/PHLDB1/ARHGAP32/EPS8/RAPGEF3/SLC2A1/BIN2/PRKCZ/RIC8B/TRPV4/TCHP/PXN/CABP1/ARHGEF7/ACTB/FERMT2/SPTB/PSEN1/NEDD4/POLR2M/EEF1A1/AKAP13/CORO1A/EXOC3L1/CDH1/FNBP1L/PAFAH1B1/PFN1/DLG4/FLOT2/WIPF2/FMNL1/RHOC/SEPT4/LLGL2/EXOC7/SEPT9/CDH2/TRIP10/GIPC1/TPM4/MYO9B/AKT2/PLA2G4C/KCNC3/MYADM/NRBP1/PLEKHH2/RHOQ/SPTBN1/WDPCP/ACTR…	136
GO:0005819	spindle	146/5554	324/18698	2.77798e-09	1.20107e-07	7.8781e-08	CDC42/SIRT2/CEP170/MMS19/BCCIP/TUBGCP2/CKAP5/CTTN/NUMA1/MAP7D1/RPS3/LRMP/KLHL42/DDX11/POC1B/NEDD1/DYNLL1/TUBGCP3/CDC16/HAUS4/PPP2R3C/NIN/CALM1/AKT1/KNSTRN/RMDN3/MAPKBP1/HAUS2/TUBGCP4/MAP2K5/NUBP2/E4F1/CEP104/KIF22/CYLD/PAFAH1B1/NDEL1/NCOR1/CENPV/UNC119/ZNF207/TUBG1/CDC27/SKA2/CLTC/CEP95/NUP85/FBF1/BIRC5/CSNK1D/HAUS1/VPS4B/CTDP1/KLHL21/HAUS8/MAP1S/HAUS5/WDR62/EML2/NUP62/AGBL5/RMDN2/FAM161A/ALMS1/D…	146
GO:0099568	cytoplasmic region	198/5554	468/18698	3.09028e-09	1.26187e-07	8.2769e-08	PSEN2/CDC42/ARV1/ARMC4/PARD3/RTKN2/AP3M1/ADD3/FGFR2/GLRX3/EPB41/ARFIP2/AMBRA1/CFL1/BBS1/RHOD/CTTN/NUMA1/DNAJB13/RDX/PHLDB1/ARHGAP32/TULP3/GABARAPL1/EPS8/RAPGEF3/SLC2A1/BIN2/BLOC1S1/PRKCZ/RIC8B/TRPV4/TCHP/PXN/DYNLL1/CABP1/ARHGEF7/ACTB/FERMT2/SPTB/PSEN1/SPATA7/ZC3H14/BLOC1S6/NEDD4/POLR2M/EEF1A1/AKAP13/AP3S2/WDR78/WLS/CORO1A/EXOC3L1/CDH1/HYDIN/DYNLRB2/FNBP1L/MAP1LC3B/GAS8/PAFAH1B1/PFN1/DLG4/GABARAP/…	198
GO:0005765	lysosomal membrane	157/5554	355/18698	3.61542e-09	1.32867e-07	8.71505e-08	TMEM63A/PSEN2/TPCN2/CUBN/MARCH8/PSAP/AP3M1/WDR11/AP2A2/ACP2/SLC15A3/CYB561A3/TMEM179B/TCIRG1/LAMTOR1/ARRB1/SIDT2/HSPA8/ITFG2/LRMP/SLC11A2/BLOC1S1/CD63/MARCH9/C12orf66/RAP1B/GNB1/GLIPR1/DRAM1/TPCN1/P2RX4/VPS33A/ABCB9/ATP6V0A2/SCARB1/SLC15A4/LAMP1/CD68/TM9SF1/ATP6V1D/ZFYVE26/PSEN1/ABCD4/VPS18/SPG11/TMEM59/EEF1A1/NPRL3/ATP6V0C/CDIP1/CLEC16A/LITAF/CLN3/VPS35/ATP6V0D1/SLC12A4/AP1G1/RILP/CTNS/AP2B1/STA…	157
GO:0098852	lytic vacuole membrane	157/5554	355/18698	3.61542e-09	1.32867e-07	8.71505e-08	TMEM63A/PSEN2/TPCN2/CUBN/MARCH8/PSAP/AP3M1/WDR11/AP2A2/ACP2/SLC15A3/CYB561A3/TMEM179B/TCIRG1/LAMTOR1/ARRB1/SIDT2/HSPA8/ITFG2/LRMP/SLC11A2/BLOC1S1/CD63/MARCH9/C12orf66/RAP1B/GNB1/GLIPR1/DRAM1/TPCN1/P2RX4/VPS33A/ABCB9/ATP6V0A2/SCARB1/SLC15A4/LAMP1/CD68/TM9SF1/ATP6V1D/ZFYVE26/PSEN1/ABCD4/VPS18/SPG11/TMEM59/EEF1A1/NPRL3/ATP6V0C/CDIP1/CLEC16A/LITAF/CLN3/VPS35/ATP6V0D1/SLC12A4/AP1G1/RILP/CTNS/AP2B1/STA…	157
GO:0044440	endosomal part	204/5554	496/18698	2.67582e-08	9.36537e-07	6.14299e-07	MYO1B/TPCN2/OPTN/CUBN/MARCH8/VPS26A/ZFYVE27/VTI1A/INPP5F/IRF7/AP2A2/CYB561A3/VPS51/RHOD/TCIRG1/LAMTOR1/INPP5B/BACE1/ARHGAP32/SNX19/IRAK4/SLC11A2/CD63/RAB5B/APPL2/VPS29/TPCN1/RAB35/VPS33A/ATP6V0B/ATP6V0A2/UBC/LAMP1/CD68/AP1G2/CHMP4A/AP4S1/SNX6/LGMN/ZFYVE21/OSBPL9/VPS18/PLA2G4B/B2M/USP8/YIPF1/RAB27A/RAB8B/TMEM59/SNX1/SPG21/STOML1/PML/SCAMP5/CTSH/RAB11FIP3/ATP6V0C/WLS/CDIP1/CLEC16A/LITAF/GGA2/VPS35/…	204
GO:0010008	endosome membrane	188/5554	451/18698	2.91744e-08	9.74689e-07	6.39323e-07	MYO1B/TPCN2/OPTN/CUBN/MARCH8/VPS26A/ZFYVE27/VTI1A/INPP5F/IRF7/AP2A2/CYB561A3/RHOD/TCIRG1/LAMTOR1/INPP5B/BACE1/ARHGAP32/SNX19/IRAK4/SLC11A2/CD63/RAB5B/APPL2/VPS29/TPCN1/RAB35/VPS33A/ATP6V0B/ATP6V0A2/UBC/LAMP1/CD68/AP1G2/CHMP4A/SNX6/ZFYVE21/OSBPL9/VPS18/PLA2G4B/B2M/USP8/YIPF1/RAB27A/RAB8B/TMEM59/SNX1/SPG21/STOML1/PML/SCAMP5/RAB11FIP3/ATP6V0C/WLS/CDIP1/CLEC16A/LITAF/GGA2/VPS35/SNX20/ATP6V0D1/VAC14/C…	188
GO:0001726	ruffle	82/5554	164/18698	3.54214e-08	1.13194e-06	7.42471e-07	KSR1/ASAP3/TPM1/PLEKHA1/EPS8L2/ARFIP2/PTPRJ/RASGRP2/CFL1/CTTN/RPS3/RDX/LAYN/MACF1/TIRAP/EPS8/FGD4/TWF1/FGD6/TRPV4/CLIP1/SPATA13/SPRY2/ARHGEF7/ACTN1/HSP90AA1/CYFIP1/TRPM7/MYO5A/EEF1A1/BCAR1/MYO1C/INPP5K/ITGB3/SLC9A3R1/PDE4A/DNM2/AKT2/MYADM/EPS8L1/SH3YL1/ITGB1BP1/ADAM17/EPB41L5/WIPF1/ITGAV/ALS2/SNX5/SRC/PDE9A/NF2/PACSIN2/MTMR14/RAB5A/CLASP2/RHOA/KLHL2/PALLD/RASA1/DIAPH1/ARAP3/WWC1/PDLIM7/PIP5K1A/FG…	82
GO:0030117	membrane coat	53/5554	98/18698	3.87868e-07	1.14033e-05	7.47973e-06	SEC31A/SAR1A/AP3M1/AP2A2/COPB1/PEF1/ARFGAP2/SCYL1/PICALM/ARCN1/NECAP1/COPZ1/VPS33A/AP1G2/CHMP4A/AP4S1/SEC23A/VPS18/TMED3/AP3S2/SGIP1/GGA2/AP1G1/AP2B1/SYNRG/CLTC/GGA3/AP3D1/AP1M1/EPS15L1/COPE/AP2S1/AP2A1/CHMP2A/AFTPH/AP1S3/SEC23B/SYNJ1/GGA1/ARFGAP3/TBC1D5/ARL6/COPG1/AP2M1/SEC24D/SCLT1/SEC24A/CLTB/VPS41/EGFR/AP4M1/AP3M2/KLHL12	53
GO:0048475	coated membrane	53/5554	98/18698	3.87868e-07	1.14033e-05	7.47973e-06	SEC31A/SAR1A/AP3M1/AP2A2/COPB1/PEF1/ARFGAP2/SCYL1/PICALM/ARCN1/NECAP1/COPZ1/VPS33A/AP1G2/CHMP4A/AP4S1/SEC23A/VPS18/TMED3/AP3S2/SGIP1/GGA2/AP1G1/AP2B1/SYNRG/CLTC/GGA3/AP3D1/AP1M1/EPS15L1/COPE/AP2S1/AP2A1/CHMP2A/AFTPH/AP1S3/SEC23B/SYNJ1/GGA1/ARFGAP3/TBC1D5/ARL6/COPG1/AP2M1/SEC24D/SCLT1/SEC24A/CLTB/VPS41/EGFR/AP4M1/AP3M2/KLHL12	53
GO:0043209	myelin sheath	79/5554	164/18698	4.54559e-07	1.285e-05	8.42867e-06	CDC42/SIRT2/VDAC2/NDUFS3/STIP1/RDX/THY1/HSPA8/JAM3/ENO2/PKM/TUBA1A/SDHA/GNB1/CCT2/SLC25A3/PRKCZ/SUCLA2/ACTB/DLST/FAM213B/HSP90AA1/GNB5/COX5A/EEF1A1/IDH3A/UQCRC2/TUFM/STX4/GNAO1/PLLP/GOT2/PMP22/UBB/MYO1D/ERBB2/GFAP/SEPT4/ATP1A1/ACTG1/MBP/TUBB4A/NAPA/RPS27A/IMMT/NDUFS1/NDUFA10/SEPT2/PLCB1/ACO2/PDCD6IP/MOBP/UQCRC1/CLDN11/DLG1/UCHL1/SLC25A4/SRD5A1/CCT5/SERINC5/HSPA9/CANX/EZR/TCP1/MDH2/GNB2/DLD/EXOC4/…	79
GO:0034399	nuclear periphery	66/5554	131/18698	5.17854e-07	1.40971e-05	9.24667e-06	SRRM1/ALOX5/SORBS1/SNRNP40/CFL1/NUMA1/PHB2/KRT8/ATF7/PRKCZ/NCOR2/PSPC1/TEP1/IPO4/TINF2/CFL2/PSMA6/SNW1/ATXN3/PML/PRR14/ZNF326/CHMP1A/TP53/LRIF1/MAPT/DCAF7/NARF/THOC1/MBD1/HNRNPM/TNPO2/AKAP8L/RUVBL2/DNMT3A/CAD/PRPF40A/PPIG/HAT1/NUP35/MAP2/HLCS/ATF4/OGG1/SATB1/DAG1/ATXN7/RUVBL1/STAG1/MAEA/RGS12/SMARCAD1/ERCC8/TNPO1/MATR3/SRPK1/HNRNPA2B1/LMNA/ARFGEF1/RUNX1T1/RAD21/NSMF/CASK/KIF4A/NONO/STAG2	66
GO:0035770	ribonucleoprotein granule	92/5554	200/18698	7.46376e-07	1.95924e-05	1.28511e-05	CDC42/TAF5L/BLNK/TIAL1/TRIM5/PUM1/CAPRIN1/RBM4/AGO3/PIWIL4/PABPC4/DDX6/RPS6/TUBA1A/LARP4/SARNP/PAN2/CNOT2/ATXN2/RPL6/RPLP0/ACTB/AJUBA/PSMA6/SAMD4A/EIF2S1/GABPB1/USP3/EDC3/PSMA4/CTSH/CARHSP1/TNRC6A/ATXN2L/OGFOD1/CNOT1/GRB7/MAPT/MOV10/RPTOR/CIRBP/LSM4/HNRNPL/SAMD4B/ZFP36/SYMPK/RPL28/ROCK2/PUM2/TIA1/POLR2D/SUMO1/DIS3L2/GIGYF2/STAU1/ICOSLG/EIF4ENIF1/APOBEC3C/APOBEC3D/APOBEC3F/APOBEC3G/POLDIP3/DHX30/X…	92
GO:0005681	spliceosomal complex	88/5554	190/18698	8.97692e-07	2.27519e-05	1.49235e-05	WAC/SRRM1/HNRNPF/SNRPD2/HNRNPH3/PPIL3/DHX32/SNRNP40/API5/SF1/SART1/SF3B2/SF3A3/PPIE/HSPA8/HNRNPA1/DDX23/ZCCHC8/SNRNP35/HNRNPA1L2/TEP1/HNRNPC/GEMIN2/PNN/PRPF39/DCAF4/SNW1/SNRPN/AQR/MAPKBP1/SNRPA1/SNRNP25/LUC7L/ZNF326/DDX19B/DDX19A/PTBP2/PRPF8/PRPF38B/NSRP1/DHX8/LUC7L3/SRSF1/DHX40/DDX5/SRSF2/TXNL4A/CACTIN/HNRNPM/WDR83/DDX39A/LSM4/SUGP1/U2AF1L4/WDR62/SNRNP70/U2AF2/USP39/SNRNP200/PRPF40A/HNRNPA3/SF3B…	88
GO:0015934	large ribosomal subunit	61/5554	121/18698	1.33987e-06	3.05775e-05	2.00565e-05	MRPL55/RPL34/MRPL43/RPLP2/RPL27A/MRPL49/MRPL21/MRPL48/MRPL51/RPL13/RPL6/RPLP0/C12orf65/RPL21/RPL13A/MRPL52/MRPL46/MRPL28/RSL1D1/RPL26/RPL23A/MRPL45/RPL23/RPL27/MRPL10/MRPL27/RPL38/MRPL38/RPL17/RPL36/MRPL4/RPL18A/UBA52/RPL18/RPL28/MRPL33/MRPL53/MRPL35/RPL31/RPL37A/MRPL39/RPL3/RPL32/RPL15/RPL14/RPL29/RPL22L1/RPL35A/RPL9/RPL37/MRPL22/RPL26L1/RPL7L1/MRPL32/COA1/RPL7/RPL30/RPL8/RPL35/RBM3/RPL10	61
GO:0031965	nuclear membrane	129/5554	304/18698	1.37126e-06	3.05775e-05	2.00565e-05	PSEN2/IL15RA/SEPHS1/DNAJC1/EPC1/ALOX5/SIRT1/MYOF/RCC1/EI24/GAPDH/CERS5/NR4A1/AAAS/STAT6/DPY19L2/P2RX7/P2RX4/TMEM120B/IPO13/NOC4L/RNF6/PHF11/EDNRB/IPO4/KLHDC2/SYNE2/ZBTB1/PSEN1/IFI27/SYNE3/GCHFR/SMAD3/DCTN5/CNEP1R1/NUTF2/DDX19B/DDX19A/PAFAH1B1/P2RX5/CTDNEP1/TMEM97/RBM15/CEPT1/MRPS23/ERN1/NUP85/TMC6/SLC16A3/TXNL4A/CERS4/TNPO2/HPN/ZNF383/DMPK/NUP62/TFPT/TMEM18/PUM2/LRPPRC/XPO1/ANXA4/RETSAT/UNC50/TSG…	129
GO:0042470	melanosome	55/5554	106/18698	1.37287e-06	3.05775e-05	2.00565e-05	SYTL1/TPP1/STX3/SLC3A2/SYTL2/HSPA8/HSP90B1/SLC2A1/CD63/RAB5B/NAP1L1/ERP29/RAB35/RAN/LAMP1/HSP90AA1/GCHFR/MYO5A/RAB27A/MYH11/YWHAE/SERPINF1/SGSM2/CTNS/RAB5C/ATP6V0A1/ITGB3/CLTC/ATP1A1/BSG/ANKRD27/SLC1A5/CCT4/RAB1A/RAB17/HPS4/SYNGR1/RAB5A/PDCD6IP/RAB7A/ATP1B3/TMEM33/ANXA6/CANX/DTNBP1/HSP90AB1/GPNMB/SYPL1/CALU/CTSB/ATP6V1B2/SDCBP/YWHAZ/STOM/RAB9A	55
GO:0048770	pigment granule	55/5554	106/18698	1.37287e-06	3.05775e-05	2.00565e-05	SYTL1/TPP1/STX3/SLC3A2/SYTL2/HSPA8/HSP90B1/SLC2A1/CD63/RAB5B/NAP1L1/ERP29/RAB35/RAN/LAMP1/HSP90AA1/GCHFR/MYO5A/RAB27A/MYH11/YWHAE/SERPINF1/SGSM2/CTNS/RAB5C/ATP6V0A1/ITGB3/CLTC/ATP1A1/BSG/ANKRD27/SLC1A5/CCT4/RAB1A/RAB17/HPS4/SYNGR1/RAB5A/PDCD6IP/RAB7A/ATP1B3/TMEM33/ANXA6/CANX/DTNBP1/HSP90AB1/GPNMB/SYPL1/CALU/CTSB/ATP6V1B2/SDCBP/YWHAZ/STOM/RAB9A	55
GO:0022625	cytosolic large ribosomal subunit	39/5554	68/18698	1.87901e-06	4.06198e-05	2.66436e-05	RPL34/RPLP2/RPL27A/RPL13/RPL6/RPLP0/RPL21/RPL13A/RSL1D1/RPL26/RPL23A/RPL23/RPL27/RPL38/RPL17/RPL36/RPL18A/UBA52/RPL18/RPL28/RPL31/RPL37A/RPL3/RPL32/RPL15/RPL14/RPL29/RPL22L1/RPL35A/RPL9/RPL37/RPL26L1/RPL7L1/COA1/RPL7/RPL30/RPL8/RPL35/RPL10	39
GO:0022627	cytosolic small ribosomal subunit	30/5554	48/18698	2.50162e-06	5.25341e-05	3.44585e-05	MRPS18C/RPS24/RPS13/RPS3/RPS25/RPS6/LARP4/RPS27L/HBA2/HBA1/RPS15A/RPS15/RPS16/RPS11/RPS9/RPS5/RPS7/RPS27A/RPS21/RPSA/EIF2A/EIF4G1/RPS3A/RPS23/RPS14/RPS27/RPS20/DDX3X/RPS4X/MCTS1	30
GO:0030120	vesicle coat	33/5554	55/18698	2.94417e-06	6.01101e-05	3.94278e-05	SEC31A/SAR1A/AP2A2/COPB1/PEF1/ARFGAP2/SCYL1/PICALM/ARCN1/NECAP1/COPZ1/AP1G2/SEC23A/TMED3/SGIP1/AP1G1/AP2B1/SYNRG/CLTC/COPE/AP2S1/AP2A1/AFTPH/SEC23B/ARFGAP3/TBC1D5/COPG1/AP2M1/SEC24D/SEC24A/CLTB/EGFR/KLHL12	33
GO:0016363	nuclear matrix	54/5554	106/18698	3.53539e-06	7.023e-05	4.60657e-05	SRRM1/ALOX5/SORBS1/SNRNP40/CFL1/NUMA1/PHB2/KRT8/PRKCZ/NCOR2/PSPC1/TEP1/TINF2/CFL2/PSMA6/SNW1/ATXN3/PML/ZNF326/CHMP1A/TP53/LRIF1/DCAF7/THOC1/MBD1/HNRNPM/AKAP8L/RUVBL2/DNMT3A/CAD/PRPF40A/PPIG/HAT1/HLCS/OGG1/SATB1/ATXN7/RUVBL1/STAG1/MAEA/RGS12/SMARCAD1/ERCC8/MATR3/SRPK1/HNRNPA2B1/ARFGEF1/RUNX1T1/RAD21/NSMF/CASK/KIF4A/NONO/STAG2	54
GO:0036464	cytoplasmic ribonucleoprotein granule	86/5554	191/18698	4.90569e-06	9.48864e-05	6.22384e-05	CDC42/TAF5L/BLNK/TIAL1/TRIM5/PUM1/CAPRIN1/RBM4/AGO3/PIWIL4/PABPC4/DDX6/RPS6/TUBA1A/LARP4/SARNP/PAN2/CNOT2/ATXN2/RPL6/RPLP0/ACTB/AJUBA/PSMA6/SAMD4A/EIF2S1/GABPB1/USP3/EDC3/PSMA4/CTSH/CARHSP1/TNRC6A/ATXN2L/OGFOD1/CNOT1/GRB7/MAPT/MOV10/RPTOR/CIRBP/LSM4/SAMD4B/ZFP36/RPL28/ROCK2/PUM2/TIA1/POLR2D/DIS3L2/GIGYF2/STAU1/ICOSLG/EIF4ENIF1/APOBEC3C/APOBEC3D/APOBEC3F/APOBEC3G/POLDIP3/XRN1/MBNL1/FXR1/EIF4E/NSUN…	86
GO:0005874	microtubule	163/5554	408/18698	5.11903e-06	9.6474e-05	6.32797e-05	DISC1/SIRT2/TBCE/CEP170/SVIL/STMN1/LZTS2/EIF3A/TUBGCP2/TCP11L1/CKAP5/EML3/MAP3K11/KLC2/CDK2AP2/NUMA1/CEP57/MACF1/FKBP4/GABARAPL1/BICD1/DNM1L/KIF21A/TUBA1A/DCTN2/MDM1/CCT2/TRPV4/DYNLL1/CLIP1/HSPH1/SPRY2/TUBGCP3/CDC16/HAUS4/NIN/TTLL5/CALM1/KLC1/MTA1/KNSTRN/RMDN3/INO80/HAUS2/TUBGCP4/MYO5A/LRRC49/KIF22/CYLD/KIFC3/KCNAB2/DYNC1LI2/SNTB2/DYNLRB2/MAP1LC3B/TUBB3/GAS8/PAFAH1B1/GABARAP/NDEL1/NCOR1/ZNF207/TU…	163
GO:0000790	nuclear chromatin	144/5554	354/18698	5.82056e-06	0.000106953	7.01531e-05	SIRT2/SIRT1/ARID1A/LDB1/SFR1/TCF7L2/RCC1/NR1H3/TNKS1BP1/RBBP4/MTA2/DPF2/RELA/EED/NFRKB/CHD4/DDX11/MCRS1/SMARCD1/RARG/CALCOCO1/CBX5/SMARCC2/STAT6/CPSF6/NR1H4/APPL2/NCOR2/MPHOSPH8/ACTB/HNRNPC/IPO4/NASP/MAX/SETD3/INO80/TCF12/USP3/TIPIN/SMAD3/MORF4L1/INO80E/SALL1/E2F4/CENPT/C17orf49/TP53/KDM6B/CHD3/NCOR1/PHF12/SUZ12/PCGF2/RARA/STAT3/SMARCD2/H3F3B/WBP2/SIRT7/SS18/INO80C/SMAD2/SMAD4/MBD2/TCF4/NFATC1/MB…	144
GO:0005770	late endosome	103/5554	240/18698	8.47789e-06	0.000151982	9.96887e-05	VTI1A/CHID1/CYB561A3/ANKRD13D/LAMTOR1/UVRAG/BACE1/HSPA8/SLC11A2/CD63/DDIT3/VPS29/VPS33A/ANKRD13A/TPT1/ATP7B/LAMP1/CHMP4A/LGMN/OSBPL9/VPS18/MYO5A/YIPF1/RAB27A/TMEM59/STOML1/CTSH/CDIP1/CLEC16A/LITAF/CLN3/MAPK3/VPS35/DYNC1LI2/VAC14/RILP/CTNS/ANKRD13B/STARD3/SDF4/LAMTOR5/NBR1/CD300LG/GOSR2/SNF8/ABCA5/OSBPL1A/PIK3C3/NEDD4L/VPS4B/MAP2K2/UBXN6/YIPF2/ANKRD27/NAPSA/CHMP2A/KIDINS220/DYSF/CHMP3/STEAP3/CXCR4…	103
GO:0071013	catalytic step 2 spliceosome	51/5554	101/18698	9.02402e-06	0.00015792	0.000103584	SRRM1/HNRNPF/SNRPD2/PPIL3/SNRNP40/SART1/SF3B2/SF3A3/PPIE/HNRNPA1/DDX23/ZCCHC8/TEP1/HNRNPC/PNN/DCAF4/SNW1/SNRPN/AQR/MAPKBP1/SNRPA1/DDX19B/DDX19A/PRPF8/NSRP1/DHX8/SRSF1/DDX5/CACTIN/HNRNPM/WDR83/WDR62/SNRNP200/HNRNPA3/SF3B1/SNRPB/RALY/PRPF6/U2AF1/SNRPD3/TFIP11/ISY1/PLRG1/PPWD1/DDX41/HNRNPH1/HNRNPA2B1/BUD31/NAA38/HNRNPK/RBMX	51
GO:1990204	oxidoreductase complex	55/5554	112/18698	1.18539e-05	0.000202618	0.000132903	P4HA1/NDUFB8/RRM1/PDHX/NDUFS3/NDUFV1/NDUFS8/NOX4/SDHD/FOXRED1/SDHA/NDUFA12/DLST/NDUFB1/NDUFAF1/NDUFB10/UQCRC2/NDUFAB1/BCKDK/DBT/NDUFA7/NDUFA13/BCKDHA/NDUFA3/PDK1/NDUFB3/NDUFS1/BCS1L/NDUFA10/UQCR10/NCF4/NDUFA6/UQCRC1/PDHB/NDUFB4/SNCA/NDUFC1/ETFDH/CBR4/UQCRQ/NDUFA2/BCKDHB/OGDH/PMPCB/DLD/NDUFA5/NDUFB2/UQCRB/RRM2B/NDUFB9/NDUFS2/SDHC/PDHA1/CYBB/NDUFB11	55
GO:0030863	cortical cytoskeleton	52/5554	105/18698	1.50174e-05	0.000250859	0.000164545	RTKN2/EPB41/CFL1/CTTN/NUMA1/RDX/RAPGEF3/SLC2A1/TRPV4/ACTB/SPTB/POLR2M/EEF1A1/AKAP13/CORO1A/CDH1/DLG4/FLOT2/WIPF2/LLGL2/CDH2/TPM4/MYADM/PLEKHH2/SPTBN1/ACTR2/RTKN/CLASP1/WIPF1/MLPH/DSTN/CLDN5/NF2/TRIOBP/MOBP/MAEA/SHROOM1/DBN1/HFE/EPB41L2/EZR/PCLO/CAPZA2/CALD1/DLC1/DMTN/GSN/SPTAN1/NSMF/SHROOM4/FLNA/CAPN2	52
GO:0044448	cell cortex part	75/5554	166/18698	1.65841e-05	0.000270873	0.000177673	ARV1/RTKN2/EPB41/CFL1/CTTN/NUMA1/RDX/PHLDB1/RAPGEF3/SLC2A1/PRKCZ/TRPV4/TCHP/ACTB/SPTB/POLR2M/EEF1A1/AKAP13/CORO1A/EXOC3L1/CDH1/DLG4/FLOT2/WIPF2/SEPT4/LLGL2/EXOC7/SEPT9/CDH2/TPM4/MYADM/PLEKHH2/SPTBN1/ACTR2/DCTN1/RTKN/SEPT10/CLASP1/WIPF1/MLPH/SEPT2/DSTN/CLDN5/NF2/SH3BP1/TRIOBP/CLASP2/MOBP/PHLDB2/MAEA/EXOC1/SEPT11/EXOC3/SEPT8/SHROOM1/CLTB/DBN1/HFE/EPB41L2/EZR/SEPT7/PCLO/CAPZA2/EXOC4/CALD1/DLC1/DMTN/…	75
GO:0010494	cytoplasmic stress granule	27/5554	45/18698	2.33313e-05	0.000372794	0.000244525	TIAL1/PUM1/CAPRIN1/RBM4/PABPC4/DDX6/LARP4/ATXN2/EIF2S1/ATXN2L/OGFOD1/GRB7/RPTOR/CIRBP/ZFP36/PUM2/TIA1/GIGYF2/STAU1/MBNL1/EIF4E/G3BP1/RBPMS/HABP4/DDX3X/PQBP1/FMR1	27
GO:0030131	clathrin adaptor complex	20/5554	30/18698	3.09608e-05	0.000484175	0.000317583	AP3M1/AP2A2/PICALM/AP1G2/SGIP1/GGA2/AP1G1/AP2B1/SYNRG/GGA3/AP1M1/AP2S1/AP2A1/AFTPH/GGA1/TBC1D5/AP2M1/EGFR/AP4M1/AP3M2	20
GO:0044438	microbody part	46/5554	92/18698	3.35817e-05	0.000503725	0.000330406	PHYH/ACBD5/IDE/PAOX/FAR1/PEX16/PLA2G16/PRDX5/TMEM135/PEX5/PEX10/ABCD4/SCP2/RAB8B/DECR2/LONP2/NUDT7/ABCD3/ALDH3A2/ACOX1/MAP2K2/PEX13/AGPS/IDH1/PXMP4/ACOT8/PEX26/SLC25A17/HACL1/ACAA1/EHHADH/ACOX3/ACSL1/AMACR/HSD17B4/ACSL6/ECI2/DDO/PEX7/CROT/PEX1/FIS1/PEX2/PEX19/GRHPR/CRAT	46
GO:0044439	peroxisomal part	46/5554	92/18698	3.35817e-05	0.000503725	0.000330406	PHYH/ACBD5/IDE/PAOX/FAR1/PEX16/PLA2G16/PRDX5/TMEM135/PEX5/PEX10/ABCD4/SCP2/RAB8B/DECR2/LONP2/NUDT7/ABCD3/ALDH3A2/ACOX1/MAP2K2/PEX13/AGPS/IDH1/PXMP4/ACOT8/PEX26/SLC25A17/HACL1/ACAA1/EHHADH/ACOX3/ACSL1/AMACR/HSD17B4/ACSL6/ECI2/DDO/PEX7/CROT/PEX1/FIS1/PEX2/PEX19/GRHPR/CRAT	46
GO:0000922	spindle pole	69/5554	153/18698	3.80477e-05	0.000559301	0.00036686	BCCIP/TUBGCP2/CKAP5/NUMA1/LRMP/DDX11/POC1B/NEDD1/TUBGCP3/NIN/CALM1/KNSTRN/RMDN3/MAPKBP1/TUBGCP4/NUBP2/CEP104/UNC119/TUBG1/CEP95/FBF1/HAUS1/VPS4B/CTDP1/KLHL21/HAUS8/WDR62/NUP62/RMDN2/FAM161A/ALMS1/DCTN1/PKP4/TMEM201/CUL3/FAM110A/CDC25B/DSN1/RAE1/RANGAP1/TUBGCP6/CTNNB1/RASSF1/STAG1/TCTEX1D2/CEP44/KIF2A/IK/DCTN4/BOD1/RGS14/NEDD9/EFHC1/LATS1/MAD1L1/SBDS/DYNC1I1/TNKS/RMDN1/HSF1/TOPORS/CDC14B/CDK5RAP2/…	69
GO:0032587	ruffle membrane	45/5554	90/18698	4.07004e-05	0.000586564	0.000384743	KSR1/TPM1/PLEKHA1/EPS8L2/PTPRJ/RASGRP2/CFL1/RPS3/MACF1/TIRAP/EPS8/TWF1/TRPV4/SPATA13/SPRY2/HSP90AA1/EEF1A1/MYO1C/INPP5K/ITGB3/PDE4A/DNM2/AKT2/EPS8L1/SH3YL1/ADAM17/EPB41L5/ITGAV/SRC/PDE9A/NF2/PACSIN2/CLASP2/RHOA/DIAPH1/WWC1/PIP5K1A/FGD2/THEM4/MYO6/EZR/ARHGEF2/DLC1/KANK1/DDX58	45
GO:0030175	filopodium	48/5554	98/18698	4.52158e-05	0.000639107	0.000419207	CDC42/MYO1B/ABI1/MORN4/APBB1/TBC1D10C/INPPL1/RDX/FGD4/TWF1/RAPGEF3/TRPV4/SPATA13/FARP1/NGDN/SYNE2/CYFIP1/MYO5A/VCAM1/ITGB3/ITGA3/SLC9A3R1/PALM/AP2A1/ANTXR1/ACTG2/CD302/ITGA6/ITGAV/ABI2/RAPH1/ARL4C/CXADR/APP/NF2/DAG1/UBE2K/RUFY3/GPM6A/FAT1/EZR/OSBPL3/PODXL/B4GALT1/DMD/FMR1/MTM1/ENAH	48
GO:0015935	small ribosomal subunit	38/5554	73/18698	5.14948e-05	0.000714126	0.000468414	MRPS18C/MRPS16/RPS24/RPS13/RPS3/RPS25/RPS6/LARP4/RPS27L/MRPS11/HBA2/HBA1/RPS15A/MRPS7/RPS15/RPS16/RPS11/RPS9/RPS5/RPS7/RPS27A/RPS21/RPSA/EIF2A/EIF4G1/RPS3A/MRPS27/RPS23/RPS14/MRPS21/RPS27/MRPS24/DAP3/RPS20/MRPS28/DDX3X/RPS4X/MCTS1	38
GO:0030118	clathrin coat	28/5554	49/18698	5.73753e-05	0.000780942	0.00051224	AP3M1/AP2A2/PICALM/NECAP1/VPS33A/AP1G2/SGIP1/GGA2/AP1G1/AP2B1/SYNRG/CLTC/GGA3/AP1M1/EPS15L1/AP2S1/AP2A1/AFTPH/SYNJ1/GGA1/TBC1D5/AP2M1/SCLT1/CLTB/VPS41/EGFR/AP4M1/AP3M2	28
GO:0005777	peroxisome	60/5554	131/18698	6.87359e-05	0.000890654	0.000584203	PHYH/VIM/ACBD5/IDE/PAOX/FAR1/PEX16/PLA2G16/PRDX5/TMEM135/PEX5/DNM1L/AKAP11/LACC1/PEX10/ABCD4/SCP2/MYO5A/RAB8B/IDH2/DECR2/LONP2/NUDT7/ABCD3/ALDH3A2/ACOX1/PIK3C3/ZADH2/MAP2K2/MPV17/PEX13/AGPS/IDH1/MFF/PXMP4/ACOT8/PEX26/SLC25A17/HACL1/ACAA1/ACAD11/EHHADH/ACOX3/ACSL1/AMACR/HSD17B4/ACSL6/ECI2/DDO/PEX7/CROT/PEX1/FIS1/GSTK1/EPHX2/PEX2/PEX19/GRHPR/CRAT/MARC2	60
GO:0042579	microbody	60/5554	131/18698	6.87359e-05	0.000890654	0.000584203	PHYH/VIM/ACBD5/IDE/PAOX/FAR1/PEX16/PLA2G16/PRDX5/TMEM135/PEX5/DNM1L/AKAP11/LACC1/PEX10/ABCD4/SCP2/MYO5A/RAB8B/IDH2/DECR2/LONP2/NUDT7/ABCD3/ALDH3A2/ACOX1/PIK3C3/ZADH2/MAP2K2/MPV17/PEX13/AGPS/IDH1/MFF/PXMP4/ACOT8/PEX26/SLC25A17/HACL1/ACAA1/ACAD11/EHHADH/ACOX3/ACSL1/AMACR/HSD17B4/ACSL6/ECI2/DDO/PEX7/CROT/PEX1/FIS1/GSTK1/EPHX2/PEX2/PEX19/GRHPR/CRAT/MARC2	60
GO:0005793	endoplasmic reticulum-Golgi intermediate compartment	57/5554	123/18698	6.90712e-05	0.000890654	0.000584203	COPB1/NUCB2/CD59/ERGIC1/ARFGAP2/STX5/SCYL1/YIF1A/SERPINH1/INPP5B/TMED2/HMGB1/RER1/UGGT2/CNIH1/SERPINA1/DICER1/TMED3/IST1/TMED5/PIEZO1/TMEM199/MYO18A/GOSR2/VMP1/RAB37/ASPSCR1/CSNK1D/MPPE1/PTPN2/TMED1/YIF1B/KDELR1/MCFD2/LMAN2L/UGGT1/CCDC115/FN1/SLC35C2/ARFGAP3/GORASP1/GOLGB1/COPG1/LRPAP1/TICAM2/LMAN2/TMED4/BET1/DDHD2/STX17/GOLGA2/SURF4/TRAPPC2/BCAP31/ATP6AP1/F8/CNIH4	57
GO:0019867	outer membrane	86/5554	203/18698	7.88222e-05	0.00099795	0.000654581	LETMD1/HK1/VDAC2/GPAM/ACSL5/BNIP3/AMBRA1/BAD/PDE2A/PHB2/DNM1L/SLC11A2/ACACB/PPP1CC/MLXIP/UBC/ULK1/PGAM5/SYNE2/PSEN1/IFI27/SYNE3/BMF/RMDN3/SLC24A1/BCL2A1/RHOT2/NUTF2/UBB/MIEF2/RHOT1/MYO19/COASY/AKAP1/RPS6KB1/CYB5A/QTRT1/UBA52/DNAJC11/DMPK/BAX/RSAD2/HADHB/LRPPRC/RPS27A/HK2/RETSAT/GPAT2/BCL2L11/ATF2/CASP8/MFF/BCL2L1/BID/MIEF1/CYB5R3/TSPO/RAF1/MTOR/MFN1/OPA1/SPATA18/SNCA/CISD2/ACSL1/SLC25A46/ACSL6/MC…	86
GO:0005741	mitochondrial outer membrane	77/5554	178/18698	8.01075e-05	0.00099795	0.000654581	LETMD1/HK1/VDAC2/GPAM/ACSL5/BNIP3/AMBRA1/BAD/PDE2A/PHB2/DNM1L/SLC11A2/ACACB/PPP1CC/MLXIP/UBC/ULK1/PGAM5/IFI27/BMF/RMDN3/BCL2A1/RHOT2/UBB/MIEF2/RHOT1/MYO19/COASY/AKAP1/RPS6KB1/CYB5A/QTRT1/UBA52/DNAJC11/DMPK/BAX/RSAD2/HADHB/RPS27A/HK2/GPAT2/BCL2L11/ATF2/CASP8/MFF/BCL2L1/BID/MIEF1/CYB5R3/TSPO/RAF1/MTOR/MFN1/OPA1/SPATA18/CISD2/ACSL1/SLC25A46/ACSL6/MCL1/BPHL/PI4KB/RTN4IP1/HAX1/TOMM7/MTX1/MSTO1/FIS1/AG…	77
GO:0005682	U5 snRNP	16/5554	23/18698	9.08324e-05	0.00109351	0.000717262	SNRPD2/SNRNP40/DDX23/TEP1/DCAF4/SNRPN/MAPKBP1/CD2BP2/PRPF8/TXNL4A/WDR62/SNRNP200/SNRPB/PRPF6/SNRPD3/NAA38	16
GO:0005905	clathrin-coated pit	35/5554	67/18698	9.15756e-05	0.00109351	0.000717262	CUBN/INPP5F/AP2A2/CTTN/ARRB1/PICALM/NECAP1/DNM1L/RAB35/SGIP1/ARRB2/AP2B1/RAMP2/CLTC/DNM2/EPS15L1/AP2S1/AP2A1/AAK1/LRP2/AP1S3/APP/SYNJ1/ITSN1/TBC1D5/AP2M1/TNK2/DAB2/CLTB/MYO6/REPS1/EGFR/VLDLR/FNBP1/CDHR5	35
GO:0031968	organelle outer membrane	85/5554	201/18698	9.31838e-05	0.00109351	0.000717262	LETMD1/HK1/VDAC2/GPAM/ACSL5/BNIP3/AMBRA1/BAD/PDE2A/PHB2/DNM1L/SLC11A2/ACACB/PPP1CC/MLXIP/UBC/ULK1/PGAM5/SYNE2/PSEN1/IFI27/SYNE3/BMF/RMDN3/BCL2A1/RHOT2/NUTF2/UBB/MIEF2/RHOT1/MYO19/COASY/AKAP1/RPS6KB1/CYB5A/QTRT1/UBA52/DNAJC11/DMPK/BAX/RSAD2/HADHB/LRPPRC/RPS27A/HK2/RETSAT/GPAT2/BCL2L11/ATF2/CASP8/MFF/BCL2L1/BID/MIEF1/CYB5R3/TSPO/RAF1/MTOR/MFN1/OPA1/SPATA18/SNCA/CISD2/ACSL1/SLC25A46/ACSL6/MCL1/BPHL/…	85
GO:0031256	leading edge membrane	72/5554	165/18698	9.64623e-05	0.00109351	0.000717262	KSR1/CDC42/TPM1/PLEKHA1/EPS8L2/CD44/PTPRJ/RASGRP2/CFL1/RPS3/MACF1/THY1/TIRAP/GABARAPL1/EPS8/TWF1/ATP2B1/TRPV4/SPATA13/SPRY2/FERMT2/SYNE2/HSP90AA1/EEF1A1/WLS/SHISA9/PIEZO1/MYO1C/INPP5K/SCIMP/ARHGAP44/MYO1D/MAPT/ITGB3/EPB41L3/PALM/INSR/PDE4A/DNM2/AKT2/KCNC3/EPS8L1/SH3YL1/ADAM17/SPTBN1/ANTXR1/EPB41L5/DPP4/ITGAV/SRC/PDE9A/NF2/ATF4/PACSIN2/CLASP2/RHOA/PLXND1/DIAPH1/WWC1/PIP5K1A/FGD2/THEM4/MYO6/PTPRK/E…	72
GO:0005782	peroxisomal matrix	25/5554	43/18698	9.6705e-05	0.00109351	0.000717262	PHYH/IDE/PAOX/FAR1/PRDX5/SCP2/LONP2/NUDT7/ABCD3/ACOX1/AGPS/IDH1/ACOT8/HACL1/ACAA1/EHHADH/ACOX3/AMACR/HSD17B4/ECI2/DDO/PEX7/CROT/GRHPR/CRAT	25
GO:0031907	microbody lumen	25/5554	43/18698	9.6705e-05	0.00109351	0.000717262	PHYH/IDE/PAOX/FAR1/PRDX5/SCP2/LONP2/NUDT7/ABCD3/ACOX1/AGPS/IDH1/ACOT8/HACL1/ACAA1/EHHADH/ACOX3/AMACR/HSD17B4/ECI2/DDO/PEX7/CROT/GRHPR/CRAT	25
GO:0002102	podosome	21/5554	34/18698	0.000104729	0.0011663	0.000765008	SVIL/VCL/LPXN/FERMT3/CTTN/BIN2/VCAM1/SH3GL1/TPM4/ACTR2/SRC/KIF9/PALLD/SCIN/DBNL/PTPN12/ARHGEF2/ARHGEF5/ASAP1/HNRNPK/GSN	21
GO:0030864	cortical actin cytoskeleton	38/5554	75/18698	0.000109826	0.00118589	0.000777856	RTKN2/CFL1/RDX/RAPGEF3/SLC2A1/TRPV4/SPTB/POLR2M/EEF1A1/AKAP13/CORO1A/CDH1/FLOT2/WIPF2/LLGL2/CDH2/MYADM/PLEKHH2/SPTBN1/ACTR2/RTKN/WIPF1/MLPH/DSTN/CLDN5/NF2/TRIOBP/MOBP/MAEA/SHROOM1/HFE/EPB41L2/CALD1/DLC1/GSN/SPTAN1/SHROOM4/CAPN2	38
GO:0101002	ficolin-1-rich granule	79/5554	185/18698	0.000109977	0.00118589	0.000777856	ALOX5/PFKL/VCL/PSMB7/PSMD13/AP2A2/AMPD3/COPB1/FTH1/TMEM179B/CAPN1/TBC1D10C/TCIRG1/LAMTOR1/PPIE/HSPA8/SLC2A3/PKM/DERA/BIN2/NCKAP1L/GNS/LTA4H/APAF1/DYNLL1/HMGB1/LAMP1/ACTR10/SERPINA1/HSP90AA1/EEF1A1/CTSH/PGM1/ATP6V0C/ALDOA/PSMD7/CRISPLD2/AGL/ALDOC/PSMD3/JUP/ACLY/ATP6V0A1/CD300A/CD58/TIMP2/CANT1/GAA/GMFG/LILRB2/YPEL5/ACTR2/IDH1/CAB39/ITGB2/MAPK1/RHOA/PSMD6/PSMD2/PGM2/ARSB/DIAPH1/SERPINB6/HSP90AB1/DY…	79
GO:0005746	mitochondrial respiratory chain	45/5554	93/18698	0.000111329	0.00118589	0.000777856	COX15/NDUFB8/NDUFS3/NDUFV1/NDUFS8/SDHD/FOXRED1/SDHA/NDUFA4L2/NDUFA12/OXA1L/NDUFB1/NDUFAF1/COX5A/NDUFB10/UQCRC2/NDUFAB1/COX4I1/NDUFA7/NDUFA13/COX7A1/NDUFA3/COX7A2L/NDUFB3/NDUFS1/BCS1L/NDUFA10/UQCR10/NDUFA6/UQCRC1/NDUFB4/SNCA/NDUFC1/NNT/COX7C/UQCRQ/NDUFA2/PMPCB/NDUFA5/NDUFB2/UQCRB/NDUFB9/NDUFS2/SDHC/NDUFB11	45
GO:0005758	mitochondrial intermembrane space	39/5554	78/18698	0.000129517	0.00134661	0.000883277	MICU1/TIMM10B/TIMM10/AK2/ARL2/COA4/REXO2/BLOC1S1/SUOX/SHMT2/DIABLO/TIMM9/GATM/NME4/TRAP1/CIAPIN1/TIMM13/THOP1/HTRA2/CHCHD5/NDUFS1/CHCHD10/CPOX/COX17/OPA1/NLN/PRELID2/PRELID1/SIRT5/THEM4/HAX1/COX19/CYCS/AGK/CHCHD7/PPOX/STOML2/AIFM1/CMC4	39
GO:0098858	actin-based cell projection	83/5554	197/18698	0.000130081	0.00134661	0.000883277	CDC42/MYO1B/ABI1/MORN4/SYTL1/EPS8L2/APBB1/USH1C/CD44/TBC1D10C/INPPL1/STARD10/RDX/PDZK1/EPS8/FGD4/TWF1/RAPGEF3/TRPV4/SCARB1/SPATA13/FARP1/NGDN/SYNE2/CYFIP1/MYO5A/WWOX/MYO1C/PAFAH1B1/VCAM1/IFT20/ITGB3/RHOC/ITGA3/ICAM2/SLC9A3R1/PALM/CEACAM1/KPTN/AP2A1/ANTXR1/ACTG2/ELMOD3/CD302/ITGA6/ITGAV/ABI2/RAPH1/ARL4C/CXADR/APP/NF2/TBC1D10A/TRIOBP/SLC4A7/CTNNB1/DAG1/HYAL2/MUC20/UBE2K/RUFY3/GPM6A/FAT1/MYO6/EZR/PD…	83
GO:0031970	organelle envelope lumen	42/5554	86/18698	0.00014325	0.00146234	0.000959186	ALOX5/MICU1/TIMM10B/TIMM10/AK2/ARL2/COA4/REXO2/BLOC1S1/SUOX/SHMT2/DIABLO/TIMM9/GATM/NME4/TRAP1/CIAPIN1/TIMM13/THOP1/HTRA2/CHCHD5/NDUFS1/APP/CHCHD10/CPOX/COX17/OPA1/NLN/PRELID2/PRELID1/SIRT5/THEM4/HAX1/COX19/CYCS/AGK/CHCHD7/PPOX/STOML2/AIFM1/CACYBP/CMC4	42
GO:0030135	coated vesicle	110/5554	276/18698	0.000182844	0.00184096	0.00120753	SEC31A/SAR1A/VTI1A/INPP5F/AP2A2/COPB1/PEF1/CD59/ARFGAP2/STX5/SCYL1/PACS1/YIF1A/PICALM/CD3D/ARCN1/HSPA8/VWF/CD4/NECAP1/COPZ1/RAB35/VPS33A/TMED2/AP1G2/SEC23A/CNIH1/NUMB/SERPINA1/VPS18/B2M/RAB27A/RAB8B/SPG21/TMED3/SGIP1/GGA2/AP1G1/TMED5/VAMP2/SREBF1/TMEM199/AP2B1/SYNRG/GOSR2/CLTC/WIPI1/FCGR1B/IER3IP1/DENND1C/DNM2/TMED1/AP1M1/COPE/YIF1B/AP2S1/KDELR1/VAMP3/AP2A1/APOB/MCFD2/AFTPH/AAK1/TGOLN2/LMAN2L/MAL…	110
GO:0098687	chromosomal region	134/5554	347/18698	0.000207482	0.0020608	0.00135173	PSEN2/SIRT2/DCLRE1C/ZWINT/NSMCE4A/BUB3/CKAP5/NUP160/DDB1/PPP1CA/UVRAG/MEAF6/SCMH1/CBX5/CDK2/NABP2/MBD6/DCTN2/PPP1CC/DYNLL1/CLIP1/SUGT1/TEP1/APEX1/TOX4/NGDN/REC8/TINF2/MIS18BP1/PSEN1/PPP2R5C/KNSTRN/TP53BP1/PML/ITGB3BP/THOC6/ERCC4/DCTN5/NSMCE1/KIF22/SALL1/DYNC1LI2/CENPT/TERF2/CENPN/ZNF276/SMG6/PAFAH1B1/MIS12/NDEL1/CENPV/ZNF207/RAD51D/LRIF1/KANSL1/SKA2/NUP85/H3F3B/BIRC5/THOC1/SMCHD1/SIRT6/DNMT1/ERCC…	134
GO:0030119	AP-type membrane coat adaptor complex	26/5554	47/18698	0.000216323	0.00211996	0.00139054	AP3M1/AP2A2/PICALM/VPS33A/AP1G2/AP4S1/VPS18/AP3S2/SGIP1/GGA2/AP1G1/AP2B1/SYNRG/GGA3/AP3D1/AP1M1/AP2S1/AP2A1/AFTPH/GGA1/TBC1D5/AP2M1/VPS41/EGFR/AP4M1/AP3M2	26
GO:0000776	kinetochore	59/5554	133/18698	0.000231628	0.00224009	0.00146933	PSEN2/ZWINT/BUB3/CKAP5/NUP160/MEAF6/CBX5/DCTN2/PPP1CC/DYNLL1/CLIP1/SUGT1/REC8/MIS18BP1/PSEN1/KNSTRN/TP53BP1/ITGB3BP/DCTN5/KIF22/DYNC1LI2/CENPT/CENPN/ZNF276/PAFAH1B1/MIS12/NDEL1/CENPV/ZNF207/KANSL1/SKA2/NUP85/BIRC5/XPO1/DCTN1/CLASP1/SEPT2/DSN1/SS18L1/SUMO3/RANGAP1/CLASP2/CENPC/CENPH/CSNK1A1/DCTN4/BOD1/MAD1L1/SEPT7/DYNC1I1/PMF1/DCTN6/HSF1/DCTN3/DYNLT3/CENPI/SEPT6/PHF6/NSL1	59
GO:0000151	ubiquitin ligase complex	121/5554	311/18698	0.000289488	0.00276329	0.00181251	SPOP/ZSWIM8/UBR2/BTRC/MED18/PEF1/DDB2/KBTBD4/DDB1/RNF19B/SYVN1/DCUN1D5/KBTBD3/MIB2/HSPA8/SPSB2/PHC1/MED21/KLHL42/OS9/UBE2N/KCTD10/ANAPC7/ANAPC5/MPHOSPH8/SUGT1/LMO7/DCUN1D2/CDC16/DCAF11/RNF31/DCAF5/DCAF4/ZYG11B/NEDD4/STUB1/SPSB3/USP33/KCTD13/RNF40/FBXL19/WWP2/MED11/PCGF2/MED1/CDC27/DCAF7/SMURF2/ANAPC11/FBXL12/KEAP1/KLHL21/DDA1/KLHL26/FBXO17/FBXO11/AUP1/ANAPC1/SPOPL/UBR3/SPSB1/CUL3/ASB1/RBCK1/BTBD3…	121
GO:0000792	heterochromatin	36/5554	73/18698	0.000327578	0.00304772	0.00199908	SIRT2/SIRT1/RRP8/TNKS1BP1/EED/DDX6/CBX5/BAZ2A/HMGA2/MPHOSPH8/PML/RNF40/SALL1/SUZ12/PCGF2/MBD2/MBD3/SIRT6/DNMT1/DNMT3A/SUMO1/SATB1/TOP2B/CENPC/SMARCAD1/UBE2B/H2AFY/TCP1/CBX3/ESCO2/HSF1/UHRF2/KDM4C/CDKN2A/UBA1/UBE2A	36
GO:0070603	SWI/SNF superfamily-type complex	36/5554	73/18698	0.000327578	0.00304772	0.00199908	ARID1A/RBBP4/MTA2/NFRKB/CHD4/MCRS1/SMARCD1/SMARCC2/APPL2/INO80/INO80E/SALL1/C17orf49/CHD3/SUZ12/SMARCD2/SS18/INO80C/MBD3/SMARCA4/RUVBL2/TFPT/INO80B/SS18L1/SMARCB1/PBRM1/RUVBL1/BRD8/ANP32E/ARID1B/YY1AP1/ING3/SMARCD3/SMARCA2/SMARCA1/UCHL5	36
GO:0090575	RNA polymerase II transcription factor complex	67/5554	157/18698	0.000358623	0.00329485	0.00216117	TAF5L/MMS19/LDB1/MXI1/TCF7L2/MED18/TEAD1/GTF2H1/NR1H3/TAF6L/MED17/YAP1/NFYC/MED8/RARG/DDIT3/NR1H4/NFYB/ERCC5/TFDP1/MAX/FOS/TCF12/GTF2A2/TLE3/ERCC4/WWOX/TP53/TAF13/RARA/STAT3/SMAD2/SMAD4/TCF4/TCF3/CARM1/ERCC1/TEAD2/E2F6/ERCC3/CREB1/PRMT2/ATF4/PPARG/CTNNB1/HYAL2/LEF1/CDK7/TAF9/GTF2H2C/GTF2H2/CCNH/HNRNPAB/ARNT/PPARD/NFYA/TAF8/SUPT3H/TAF6/HIPK2/TCEA1/NR1I3/PBX1/RXRA/EDF1/NONO/NR5A2	67
GO:1904813	ficolin-1-rich granule lumen	55/5554	124/18698	0.000372033	0.00337586	0.00221431	ALOX5/PFKL/VCL/PSMB7/PSMD13/AMPD3/FTH1/CAPN1/PPIE/HSPA8/PKM/DERA/BIN2/GNS/LTA4H/APAF1/HMGB1/ACTR10/SERPINA1/HSP90AA1/EEF1A1/CTSH/PGM1/ALDOA/PSMD7/CRISPLD2/AGL/ALDOC/PSMD3/JUP/ACLY/TIMP2/CANT1/GMFG/YPEL5/ACTR2/IDH1/CAB39/MAPK1/PSMD6/PSMD2/PGM2/ARSB/HSP90AB1/DYNLT1/PSMA2/DBNL/PPIA/GUSB/IMPDH1/CTSB/GSN/ALAD/DDX3X/HUWE1	55
GO:0098798	mitochondrial protein complex	104/5554	263/18698	0.000377548	0.00338412	0.00221973	MRPL55/MRPS18C/MICU1/MRPS16/CHCHD1/PPIF/NDUFB8/MRPL43/TIMM10B/IMMP1L/NDUFS3/TIMM10/MRPL49/NDUFV1/NDUFS8/MRPL21/MRPL48/SDHD/FOXRED1/MRPL51/AFG3L2/SDHA/NDUFA4L2/NDUFA12/C12orf65/MRPL52/KIAA0391/TIMM9/NDUFB1/NDUFAF1/CLPX/COX5A/MRPL46/MRPS11/MRPL28/NDUFB10/PAM16/UQCRC2/NDUFAB1/BCKDK/COX4I1/DBT/MRPL45/MRPL10/MRPL27/MRPS7/MRPL38/POLRMT/TIMM13/C19orf70/NDUFA7/MRPL4/NDUFA13/DNAJC11/TIMM50/BCKDHA/BAX/NDUF…	104
GO:0030496	midbody	70/5554	166/18698	0.000406892	0.0035694	0.00234126	CDC42/SIRT2/SVIL/CTNND1/UVRAG/RDX/HSP90B1/DDX11/SLC2A1/SSH1/PPP1CC/RAN/CHMP4A/ZFYVE26/USP8/USP3/RAB11FIP3/LYRM1/CYLD/PKN2/IST1/EXOC7/BIRC5/PIK3C3/VPS4B/CTDP1/PIN1/KEAP1/DNM2/WIZ/CCDC124/NUP62/AGBL5/TXNDC9/PKP4/SEPT2/MICAL3/TRIOBP/ANKRD54/ARL8B/PDCD6IP/RHOA/GNAI2/PIK3CB/ECT2/EXOC1/CENPC/RASGEF1B/TBCK/ZNF330/CEP44/EXOC3/TTC23L/CCDC69/DTNBP1/KIF13A/RNF8/JTB/SEPT7/EXOC4/TACC1/RCC2/TOPORS/DCTN3/CNTRL/…	70
GO:0070469	respiratory chain	46/5554	100/18698	0.000407932	0.0035694	0.00234126	COX15/NDUFB8/NDUFS3/NDUFV1/NDUFS8/SDHD/FOXRED1/SDHA/NDUFA4L2/NDUFA12/OXA1L/NDUFB1/NDUFAF1/COX5A/NDUFB10/UQCRC2/NDUFAB1/COX4I1/NDUFA7/NDUFA13/COX7A1/NDUFA3/COX7A2L/NDUFB3/NDUFS1/BCS1L/NDUFA10/UQCR10/NDUFA6/UQCRC1/NDUFB4/SNCA/NDUFC1/NNT/COX7C/UQCRQ/NDUFA2/CYCS/PMPCB/NDUFA5/NDUFB2/UQCRB/NDUFB9/NDUFS2/SDHC/NDUFB11	46
GO:0042641	actomyosin	33/5554	66/18698	0.00041581	0.00359554	0.0023584	CDC42BPA/TPM1/SORBS1/ABLIM1/ILK/CORO1B/NOX4/LIMA1/PXN/FERMT2/ACTN1/MYO5A/MYO18A/SEPT9/CNN2/TPM4/HDAC4/PDCD6IP/FLNB/MYLK/SEPT11/SYNPO2/ABLIM3/DCTN4/DBN1/PDLIM7/FBLIM1/TPM3/MICALL2/SEPT7/ZYX/PTK2/SHROOM4	33
GO:0044798	nuclear transcription factor complex	77/5554	187/18698	0.000515806	0.00440834	0.00289154	TAF5L/MMS19/LDB1/MXI1/TCF7L2/MED18/TEAD1/GTF2H1/NR1H3/TAF6L/TAF1D/MED17/YAP1/NFYC/MED8/RARG/DDIT3/NR1H4/NFYB/ERCC5/TFDP1/NFATC4/MAX/FOS/BRF1/TCF12/GTF2A2/SMAD3/TLE3/ERCC4/NFAT5/WWOX/TAF1C/TP53/TAF13/RARA/STAT3/SMAD2/SMAD4/TCF4/NFATC1/TCF3/CARM1/ERCC1/TEAD2/E2F6/GTF3C2/ERCC3/GTF3C3/CREB1/PRMT2/ATF4/PPARG/CTNNB1/HYAL2/LEF1/CDK7/TAF9/GTF2H2C/GTF2H2/CCNH/HNRNPAB/ARNT/PPARD/NFYA/TAF8/SUPT3H/TAF6/HIPK2…	77
GO:0098803	respiratory chain complex	40/5554	85/18698	0.000537849	0.0045439	0.00298046	NDUFB8/NDUFS3/NDUFV1/NDUFS8/SDHD/FOXRED1/SDHA/NDUFA4L2/NDUFA12/NDUFB1/NDUFAF1/COX5A/NDUFB10/UQCRC2/NDUFAB1/COX4I1/NDUFA7/NDUFA13/NDUFA3/NDUFB3/NDUFS1/BCS1L/NDUFA10/UQCR10/NDUFA6/UQCRC1/NDUFB4/SNCA/NDUFC1/COX7C/UQCRQ/NDUFA2/PMPCB/NDUFA5/NDUFB2/UQCRB/NDUFB9/NDUFS2/SDHC/NDUFB11	40
GO:0031300	intrinsic component of organelle membrane	79/5554	193/18698	0.000545329	0.00455325	0.00298659	SGMS1/MAN1C1/MICU1/SAMD8/BNIP3/FAR1/PEX16/SLC39A13/YIF1A/ACER3/PCSK7/AFG3L2/RAB5B/B4GALNT1/SLC8B1/RAB35/P2RX7/P2RX4/RER1/OXA1L/SLC22A17/PEX10/L2HGDH/COX16/RHOT2/WLS/P2RX5/SCO1/TVP23C/TVP23B/RHOT1/RAB5C/SLC25A19/RFNG/IER3IP1/PTPRS/C19orf70/PET100/YIF1B/DNAJC11/DMPK/PEX13/IMMT/UNC50/TMEM177/TMEM201/MFF/SYS1/BID/PEX26/SUN2/SLC25A17/SMDT1/SCO2/RAB5A/MFN1/ETFDH/SLC25A4/SLC35B2/SUN1/LFNG/TOMM7/COA1/VOP…	79
GO:0030132	clathrin coat of coated pit	13/5554	19/18698	0.000551346	0.00455325	0.00298659	AP2A2/PICALM/SGIP1/AP2B1/CLTC/EPS15L1/AP2S1/AP2A1/SYNJ1/TBC1D5/AP2M1/CLTB/EGFR	13
GO:0005875	microtubule associated complex	63/5554	148/18698	0.000572538	0.00467572	0.00306693	KLC2/KIF21A/DCTN2/PXN/DYNLL1/HAUS4/ACTR10/FNTB/KLC1/HAUS2/WDR78/KIF22/KIFC3/DYNC1LI2/DYNLRB2/YWHAE/PAFAH1B1/GABARAP/NDEL1/MAPT/BIRC5/HAUS1/HAUS8/MAP1S/HAUS5/EML2/KIF3C/DYNC2LI1/DCTN1/BCL2L11/DYNC1I2/MAP2/KIF16B/STAU1/KIF1B/DNAL4/KIF9/MAP4/SNX4/TCTEX1D2/KIF2A/DCTN4/KIF13A/KIF6/KLC4/MAP7/DYNLT1/CLIP2/DYNC1I1/KIF13B/DCTN6/FNTA/TOPORS/DCTN3/KIF27/KIF12/RABGAP1/MID1/DYNLT3/HDAC6/KIF4A/KIFAP3/HAUS7	63
GO:0031011	Ino80 complex	11/5554	15/18698	0.000608625	0.00486239	0.00318936	NFRKB/MCRS1/INO80/INO80E/INO80C/RUVBL2/TFPT/INO80B/RUVBL1/YY1AP1/UCHL5	11
GO:0033202	DNA helicase complex	11/5554	15/18698	0.000608625	0.00486239	0.00318936	NFRKB/MCRS1/INO80/INO80E/INO80C/RUVBL2/TFPT/INO80B/RUVBL1/YY1AP1/UCHL5	11
GO:0016605	PML body	45/5554	99/18698	0.000645102	0.00509838	0.00334416	SIRT1/TCF7L2/CBX5/NR2C1/CHFR/ZMYM2/RNF6/MAX/RNF111/PML/UBE2I/UBN1/USP7/CIITA/RPAIN/TP53/TRIM16/HIPK1/SUMO2/PIAS2/MKNK2/AKAP8L/SMC6/SUMO1/SP140/SP100/SUMO3/HIRA/CHEK2/EIF4ENIF1/SATB1/MTOR/RNF4/PPARGC1A/WDFY3/RGS14/SQSTM1/TDP2/ZNF451/HIPK2/KAT6A/EIF3E/HSF1/TOPORS/SMC5	45
GO:0000775	chromosome, centromeric region	79/5554	194/18698	0.000655473	0.00512524	0.00336178	PSEN2/ZWINT/BUB3/CKAP5/NUP160/UVRAG/MEAF6/CBX5/DCTN2/PPP1CC/DYNLL1/CLIP1/SUGT1/NGDN/REC8/MIS18BP1/PSEN1/PPP2R5C/KNSTRN/TP53BP1/ITGB3BP/DCTN5/KIF22/DYNC1LI2/CENPT/CENPN/ZNF276/PAFAH1B1/MIS12/NDEL1/CENPV/ZNF207/KANSL1/SKA2/NUP85/BIRC5/DNMT1/PPP2R1A/DNMT3A/XPO1/DCTN1/CLASP1/SEPT2/DSN1/SS18L1/SUMO3/RANGAP1/CLASP2/STAG1/CENPC/ZNF330/CENPH/FAM172A/H2AFY/CSNK1A1/DCTN4/BOD1/MAD1L1/CBX3/SEPT7/DYNC1I1/STAG…	79
GO:0031301	integral component of organelle membrane	73/5554	177/18698	0.000671486	0.00519518	0.00340765	SGMS1/MAN1C1/MICU1/SAMD8/BNIP3/FAR1/PEX16/SLC39A13/YIF1A/ACER3/PCSK7/AFG3L2/B4GALNT1/SLC8B1/P2RX7/P2RX4/RER1/OXA1L/SLC22A17/PEX10/L2HGDH/COX16/RHOT2/WLS/P2RX5/SCO1/TVP23C/TVP23B/RHOT1/SLC25A19/RFNG/IER3IP1/PTPRS/C19orf70/PET100/YIF1B/DNAJC11/DMPK/PEX13/IMMT/UNC50/TMEM177/TMEM201/MFF/SYS1/BID/PEX26/SUN2/SLC25A17/SMDT1/SCO2/MFN1/ETFDH/SLC25A4/SLC35B2/SUN1/LFNG/TOMM7/COA1/VOPP1/FIS1/SYPL1/CHCHD3/AGK…	73
GO:0000803	sex chromosome	16/5554	26/18698	0.000747899	0.0057261	0.00375589	PCGF5/EED/CDK2/SUZ12/PCGF2/SMCHD1/SIN3B/SMC6/DNMT3A/SUMO1/PCGF3/UBE2B/H2AFY/ESCO2/SMC5/UBE2A	16
GO:0031983	vesicle lumen	128/5554	339/18698	0.000808243	0.00612431	0.00401709	ALOX5/PFKL/VCL/PSMB7/PSMD13/TOLLIP/AMPD3/SERPING1/FERMT3/VEGFB/BACE1/PPIE/HYOU1/HSPA8/HSP90B1/VWF/PTPN6/PKM/DERA/BIN2/ARHGAP9/GNS/LYZ/CCT2/LGALS3BP/CEP290/APAF1/IGF1/HMGB1/HSPH1/DNAJC3/GAS6/ACTR10/ACTN1/NPC2/SERPINA1/HSP90AA1/CYFIP1/B2M/RAB27A/ISLR/EEF1A1/CTSH/HBA2/HBA1/ALDOA/IST1/PSMD7/CRISPLD2/APRT/AGL/ALDOC/PSMD3/JUP/ACLY/GHDC/TIMP2/CANT1/CNN2/GMFG/APOB/ACTR2/GCA/OLA1/IDH1/FN1/GRN/CAB39/PSMD1/…	128
GO:1905368	peptidase complex	42/5554	92/18698	0.000862547	0.0064691	0.00424325	IDE/PSMB7/PSMD13/PSMA1/UBXN1/TAF6L/PAAF1/SPCS2/AFG3L2/PSMD9/SUPT20H/PSMB5/PSME1/PSME2/PSMA6/PSMC1/UBE3A/PSMA4/SEC11A/PSMD7/F3/PSMD3/PSME3/PSMC5/PSMG2/RAD23A/HTRA2/PSMD1/PSMF1/PSMA7/PSMD6/PSMD2/TAF9/PSMD4/SUPT3H/ZFAND2A/PSMA2/HSPB1/TAF6/ENY2/ALAD/UCHL5	42
GO:0005769	early endosome	126/5554	334/18698	0.000918536	0.00681944	0.00447304	MYO1B/NRP1/MARCH8/VPS26A/INPP5F/TRIM3/RHOD/UVRAG/PICALM/INPP5B/BACE1/MIB2/SNX19/CD4/SLC11A2/RAB5B/APPL2/VPS29/VPS33A/SNX6/NUMB/NIPA2/NIPA1/VPS18/PLA2G4B/B2M/USP8/MYO5A/SNX1/PML/WLS/MGRN1/LITAF/GGA2/CLN3/RABEP2/MAPK3/CORO1A/VPS35/SIAH1/SNX20/ATP6V0D1/VAC14/USP10/CHMP1A/RABEP1/VCAM1/ANKRD13B/TBC1D3/RAB5C/GGA3/TBC1D16/FCGR1B/LDLRAD4/PLEKHJ1/MAP2K2/SH3GL1/UBXN6/ANKRD27/CLIP3/AKT2/APOB/SNX17/RAB1A/DYS…	126
GO:0030139	endocytic vesicle	111/5554	290/18698	0.000998416	0.00733836	0.00481341	HEATR5B/CDC42/CUBN/VIM/CAMK2G/INPP5F/AP2A2/AMBRA1/UNC93B1/TCIRG1/UVRAG/PICALM/INPP5B/HYOU1/HSP90B1/TIRAP/CD163/RAB5B/MDM2/RAB35/ATP6V0B/ATP6V0A2/SCARB1/UBC/HSPH1/LAMP1/HEATR5A/EVL/HSP90AA1/SNAP23/B2M/RAB8B/HBA2/HBA1/RAB11FIP3/SGIP1/ATP6V0C/WLS/CORO1A/STX4/ATP6V0D1/MYO1C/RILP/ARRB2/RABEP1/DLG4/UBB/RAB34/FLOT2/AP2B1/RAB5C/ATP6V0A1/FMNL1/STXBP4/CLTC/FCGR1B/ACTG1/PIK3C3/PLEKHG5/STXBP2/DNM2/GIPC1/UBA5…	111
GO:0005844	polysome	35/5554	74/18698	0.00104077	0.0075132	0.0049281	HSPA14/VIM/PSMA1/RPS3/YBX3/RPS6/MCRS1/LARP4/EIF4B/ATXN2/RPL6/PSMA6/EIF2S1/EIF2AK4/FUS/MSI2/RPL38/UNK/RPL36/RPL18A/RPL18/RPL31/ZC3H15/DIS3L2/RPS21/RPL32/FXR1/EIF4G1/RPS23/NAA38/RPL30/RPL8/NAA35/RPS4X/FMR1	35
GO:0060205	cytoplasmic vesicle lumen	127/5554	338/18698	0.0010482	0.0075132	0.0049281	ALOX5/PFKL/VCL/PSMB7/PSMD13/TOLLIP/AMPD3/SERPING1/FERMT3/VEGFB/BACE1/PPIE/HYOU1/HSPA8/HSP90B1/VWF/PTPN6/PKM/DERA/BIN2/ARHGAP9/GNS/LYZ/CCT2/LGALS3BP/CEP290/APAF1/IGF1/HMGB1/HSPH1/DNAJC3/GAS6/ACTR10/ACTN1/NPC2/SERPINA1/HSP90AA1/CYFIP1/B2M/RAB27A/ISLR/EEF1A1/CTSH/HBA2/HBA1/ALDOA/IST1/PSMD7/CRISPLD2/APRT/AGL/ALDOC/PSMD3/JUP/ACLY/GHDC/TIMP2/CANT1/CNN2/GMFG/APOB/ACTR2/GCA/OLA1/IDH1/FN1/GRN/CAB39/PSMD1/…	127
GO:0005643	nuclear pore	38/5554	82/18698	0.00105287	0.0075132	0.0049281	KPNA6/NUP160/NXF1/PARP11/AAAS/IPO7/RAN/PCID2/IPO4/SNUPN/NUTF2/DDX19B/DDX19A/MYO1C/NUP88/EIF5A/KPNA2/NUP85/NUP62/RGPD8/NUP35/SUMO1/AGFG1/RAE1/MX2/RANGAP1/KPNA1/TMEM33/NUP54/MAD1L1/NUPL2/POM121/TNKS/ENY2/BICD2/GLE1/NUP214/NXT2	38
GO:0044455	mitochondrial membrane part	87/5554	220/18698	0.00107862	0.00762294	0.00500008	MICU1/PPIF/COX15/NDUFB8/BNIP3/TIMM10B/IMMP1L/NDUFS3/TIMM10/NDUFV1/NDUFS8/SDHD/FOXRED1/AFG3L2/SDHA/NDUFA4L2/NDUFA12/SLC8B1/OXA1L/L2HGDH/TIMM9/COX16/NDUFB1/NDUFAF1/COX5A/RHOT2/NDUFB10/PAM16/UQCRC2/NDUFAB1/COX4I1/SCO1/RHOT1/SLC25A19/C19orf70/PET100/NDUFA7/NDUFA13/COX7A1/DNAJC11/TIMM50/DMPK/NDUFA3/COX7A2L/IMMT/TMEM177/NDUFB3/NDUFS1/BCS1L/MFF/NDUFA10/BID/UQCR10/SMDT1/NDUFA6/SCO2/TAMM41/UQCRC1/NDUFB4/M…	87
GO:0031248	protein acetyltransferase complex	42/5554	93/18698	0.00112627	0.00764796	0.00501649	TAF5L/EPC1/ELP4/TAF6L/MEAF6/ING4/KANSL2/MCRS1/NAA25/SUPT20H/NAA16/ACTB/MORF4L1/TADA2A/MSL1/KANSL1/ELP2/RUVBL2/SUPT7L/KANSL3/EPC2/KANSL1L/ING5/PHF20/BRD1/RUVBL1/TADA2B/TAF9/BRD8/BRPF3/SUPT3H/MAP3K7/TAF6/NAA38/ING3/ELP3/KAT6A/ENY2/NAA35/MSL3/MORF4L2/NAA10	42
GO:1902493	acetyltransferase complex	42/5554	93/18698	0.00112627	0.00764796	0.00501649	TAF5L/EPC1/ELP4/TAF6L/MEAF6/ING4/KANSL2/MCRS1/NAA25/SUPT20H/NAA16/ACTB/MORF4L1/TADA2A/MSL1/KANSL1/ELP2/RUVBL2/SUPT7L/KANSL3/EPC2/KANSL1L/ING5/PHF20/BRD1/RUVBL1/TADA2B/TAF9/BRD8/BRPF3/SUPT3H/MAP3K7/TAF6/NAA38/ING3/ELP3/KAT6A/ENY2/NAA35/MSL3/MORF4L2/NAA10	42
GO:0043296	apical junction complex	59/5554	140/18698	0.00112917	0.00764796	0.00501649	PDZD3/FRMD4A/PARD3/ANK3/SORBS1/PLEKHA7/CTNND1/CCND1/ESAM/JAM3/YBX3/LIN7A/PRKCZ/CCDC85C/UBN1/ARHGAP17/KIFC3/CDH5/PKN2/CDH1/MARVELD3/PMP22/TRAF4/PLXDC1/JUP/MAGI3/FBF1/CYTH1/CRB3/SYMPK/NPHP1/PARD3B/CXADR/JAM2/CLDN14/CLDN5/SH3BP1/PDCD6IP/CTNNB1/RHOA/MAGI1/AMOTL2/CLDN11/ECT2/DLG1/SHROOM1/CTNNA1/TJAP1/MICALL2/CYTH3/MAGI2/ASH1L/ARHGEF2/F11R/MPDZ/DDX58/NHS/SHROOM4/DLG3	59
GO:0005747	mitochondrial respiratory chain complex I	26/5554	51/18698	0.00114459	0.00764796	0.00501649	NDUFB8/NDUFS3/NDUFV1/NDUFS8/FOXRED1/NDUFA12/NDUFB1/NDUFAF1/NDUFB10/NDUFAB1/NDUFA7/NDUFA13/NDUFA3/NDUFB3/NDUFS1/NDUFA10/NDUFA6/NDUFB4/SNCA/NDUFC1/NDUFA2/NDUFA5/NDUFB2/NDUFB9/NDUFS2/NDUFB11	26
GO:0030964	NADH dehydrogenase complex	26/5554	51/18698	0.00114459	0.00764796	0.00501649	NDUFB8/NDUFS3/NDUFV1/NDUFS8/FOXRED1/NDUFA12/NDUFB1/NDUFAF1/NDUFB10/NDUFAB1/NDUFA7/NDUFA13/NDUFA3/NDUFB3/NDUFS1/NDUFA10/NDUFA6/NDUFB4/SNCA/NDUFC1/NDUFA2/NDUFA5/NDUFB2/NDUFB9/NDUFS2/NDUFB11	26
GO:0045271	respiratory chain complex I	26/5554	51/18698	0.00114459	0.00764796	0.00501649	NDUFB8/NDUFS3/NDUFV1/NDUFS8/FOXRED1/NDUFA12/NDUFB1/NDUFAF1/NDUFB10/NDUFAB1/NDUFA7/NDUFA13/NDUFA3/NDUFB3/NDUFS1/NDUFA10/NDUFA6/NDUFB4/SNCA/NDUFC1/NDUFA2/NDUFA5/NDUFB2/NDUFB9/NDUFS2/NDUFB11	26
GO:0030663	COPI-coated vesicle membrane	12/5554	18/18698	0.00129102	0.00854866	0.00560728	COPB1/ARFGAP2/SCYL1/ARCN1/COPZ1/TMED2/TMED3/TMEM199/COPE/KDELR1/ARFGAP3/COPG1	12
GO:0036064	ciliary basal body	48/5554	110/18698	0.00130543	0.00856691	0.00561925	BBS1/CEP290/POC1B/NEDD1/IFT81/IFT88/KIAA0586/SPATA7/TTC8/AKT1/WRAP73/FOPNL/CYLD/CDK10/GAS8/RILP/B9D1/IFT20/TUBG1/PIFO/TTLL6/MARK4/WDR35/DYNC2LI1/CCDC88A/FAM161A/BBS5/C21orf2/RABL2B/PTPN23/NEK4/IFT122/EVC/RAB28/TAPT1/INTU/CSNK1A1/TBC1D7/AHI1/EZR/CEP41/TTC26/PCM1/TOPORS/CEP78/OFD1/RPGR/KIFAP3	48
GO:0030125	clathrin vesicle coat	16/5554	27/18698	0.00133153	0.00864176	0.00566835	AP2A2/PICALM/NECAP1/AP1G2/SGIP1/AP1G1/AP2B1/SYNRG/CLTC/AP2S1/AP2A1/AFTPH/TBC1D5/AP2M1/CLTB/EGFR	16
GO:0001725	stress fiber	27/5554	54/18698	0.00135211	0.00864176	0.00566835	TPM1/SORBS1/ABLIM1/ILK/CORO1B/NOX4/LIMA1/PXN/FERMT2/ACTN1/SEPT9/CNN2/TPM4/FLNB/MYLK/SEPT11/SYNPO2/ABLIM3/DCTN4/PDLIM7/FBLIM1/TPM3/MICALL2/SEPT7/ZYX/PTK2/SHROOM4	27
GO:0097517	contractile actin filament bundle	27/5554	54/18698	0.00135211	0.00864176	0.00566835	TPM1/SORBS1/ABLIM1/ILK/CORO1B/NOX4/LIMA1/PXN/FERMT2/ACTN1/SEPT9/CNN2/TPM4/FLNB/MYLK/SEPT11/SYNPO2/ABLIM3/DCTN4/PDLIM7/FBLIM1/TPM3/MICALL2/SEPT7/ZYX/PTK2/SHROOM4	27
GO:1905369	endopeptidase complex	32/5554	67/18698	0.00136943	0.00867697	0.00569144	IDE/PSMB7/PSMD13/PSMA1/UBXN1/PAAF1/PSMD9/PSMB5/PSME1/PSME2/PSMA6/PSMC1/UBE3A/PSMA4/PSMD7/PSMD3/PSME3/PSMC5/PSMG2/RAD23A/HTRA2/PSMD1/PSMF1/PSMA7/PSMD6/PSMD2/PSMD4/ZFAND2A/PSMA2/HSPB1/ALAD/UCHL5	32
GO:0001650	fibrillar center	56/5554	133/18698	0.00152285	0.00945869	0.0062042	RPP38/HERC4/CHCHD1/LIPA/NOLC1/FAM111A/ESRRA/ARHGAP32/DDX11/MBD6/UBE2N/TXNRD1/PSPC1/SUPT20H/SAMD4A/CD2BP2/PRMT7/TAF1C/RPAIN/UBTF/INO80C/SMAD7/MALT1/TIMM13/NFIC/ZNF415/RSAD2/DUSP11/WDR33/SUMO1/NOP58/NHEJ1/SP140/DSN1/RAE1/SMARCB1/POLR2F/IP6K2/PLRG1/RAI14/DAB2/IPO11/DDX46/TCOF1/SELENBP1/FBLIM1/SESN1/EZR/YY1AP1/TERF1/E2F5/EEF1D/NFIB/POLR1E/AKNA/MRI1	56
GO:0098589	membrane region	118/5554	314/18698	0.0015313	0.00945869	0.0062042	PSEN2/HK1/UNC5B/FAS/MYOF/SORBS1/LCK/LAMTOR1/KCNE3/SERPINH1/PPP2R1B/BACE1/THY1/PDZK1/PPT1/CD4/KRAS/SLC2A1/TUBA1A/STAT6/ATP2B1/PRKCZ/CORO1C/SCARB1/EDNRB/LTB4R/PSEN1/STOML1/EMP2/CLN3/LAT/MAPK3/PLLP/TRADD/CDH1/CRK/MYO1C/EIF5A/FLOT2/MYO1D/LAMTOR5/SMURF2/PRKAR1A/SLC9A3R1/ATP1A1/CDH2/BSG/INSR/PRKACA/FXYD1/CLIP3/NUP62/MYADM/ADAM17/RHOQ/XPO1/ADD2/CD8A/MALL/DPP4/TFPI/CFLAR/CASP8/PIKFYVE/PRNP/HCK/SRC/CXADR/…	118
GO:0032592	integral component of mitochondrial membrane	33/5554	70/18698	0.00153141	0.00945869	0.0062042	MICU1/BNIP3/AFG3L2/SLC8B1/OXA1L/L2HGDH/COX16/RHOT2/SCO1/RHOT1/SLC25A19/C19orf70/PET100/DNAJC11/DMPK/IMMT/TMEM177/MFF/BID/SMDT1/SCO2/MFN1/ETFDH/SLC25A4/TOMM7/COA1/FIS1/CHCHD3/AGK/TMEM70/PPOX/TIMM17B/SYNJ2BP	33
GO:0000421	autophagosome membrane	18/5554	32/18698	0.0015501	0.00947858	0.00621724	ATG16L2/GABARAPL1/ULK1/TM9SF1/GABARAPL2/MAP1LC3B/GABARAP/CALCOCO2/VMP1/WIPI1/TMEM150B/ATG16L1/RAB7A/WDFY3/TECPR1/ENTPD4/STX17/LAMP2	18
GO:1904949	ATPase complex	43/5554	97/18698	0.00156042	0.00947858	0.00621724	ARID1A/RBBP4/MTA2/NFRKB/CHD4/MCRS1/SMARCD1/SMARCC2/ABCB8/APPL2/ABCD4/INO80/INO80E/SALL1/C17orf49/CHD3/SUZ12/SMARCD2/ATP1A1/SS18/INO80C/MBD3/SMARCA4/FXYD1/RUVBL2/TFPT/INO80B/SS18L1/SMARCB1/PBRM1/RUVBL1/ATP1B3/BRD8/ANP32E/ARID1B/YY1AP1/ING3/ABCF2/SMARCD3/SMARCA2/ABCA2/SMARCA1/UCHL5	43
GO:0005802	trans-Golgi network	80/5554	202/18698	0.00158813	0.00956781	0.00627577	MYO1B/COG2/CNST/USP6NL/OPTN/VTI1A/CHID1/ARFIP2/DENND5A/VPS51/ARAP1/RAB6A/RAB30/BACE1/CCDC91/BICD1/MARCH9/ARL1/ATXN2/ATP7B/AP4S1/TRAPPC6B/YIPF1/SCAMP5/WLS/CORO7/SYT17/GGA2/CLN3/STX4/CDH1/COG4/AP1G1/VPS53/INPP5K/VAMP2/MYO18A/AP2B1/PIFO/CLTC/WIPI1/GGA3/ATP9B/PLEKHJ1/DNM2/YIPF2/STX10/AP1M1/CLIP3/VAMP3/VPS54/TGOLN2/SMPD4/ATG9A/AP1S3/TMEM230/SYS1/STX16/ARFRP1/APP/NCF4/CLASP2/GOLGA4/TBC1D23/PI4K2B/SCOC/…	80

## Sheet: GO_enrich_MF
ID	Description	GeneRatio	BgRatio	pvalue	p.adjust	qvalue	geneID	Count
GO:0045296	cadherin binding	165/5405	324/17548	2.14689e-14	2.52474e-11	2.09039e-11	MYO1B/RPL34/PFKP/LYPLA2/ABI1/ANK3/VCL/GLOD4/SLK/EPS8L2/ARFIP2/PARVA/LDHA/CKAP5/TNKS1BP1/CTNND1/STX5/SLC3A2/MARK2/PLCB3/SCYL1/KLC2/CCS/PPP1CA/CORO1B/CTTN/PPME1/PICALM/RDX/MACF1/DDX6/HSPA8/ERC1/CAST/PKM/PPFIBP1/PKP2/TWF1/LIMA1/KRT18/TMPO/RPL6/P2RX4/RAN/GOLGA3/DOCK9/ARGLU1/CDH24/KTN1/PSEN1/NUMB/AHSA1/EIF5/USP8/TMOD3/ARHGEF16/SNX1/SLC9A3R2/RSL1D1/MKL2/PDXDC1/ATXN2L/ALDOA/CDH11/CDH5/PKN2/CDH1/IST1/FNB…	165
GO:0050839	cell adhesion molecule binding	220/5405	489/17548	1.62436e-11	9.55123e-09	7.90806e-09	MYO1B/RPL34/LGALS8/PFKP/LYPLA2/ABI1/CXCL12/ANK3/VCL/GLOD4/SLK/EPS8L2/CD151/TSPAN4/ARFIP2/ILK/PARVA/LDHA/CKAP5/TNKS1BP1/CTNND1/STX5/SLC3A2/MARK2/FERMT3/PLCB3/NRXN2/SCYL1/KLC2/CCS/PPP1CA/CORO1B/CTTN/PPME1/PICALM/RDX/MACF1/CADM1/DDX6/THY1/HSPA8/JAM3/ERC1/CAST/VWF/PTPN6/PKM/PPFIBP1/PKP2/TWF1/LIMA1/SMAGP/KRT18/TMPO/IGF1/RPL6/PXN/P2RX4/RAN/GOLGA3/HMGB1/DOCK9/ARGLU1/CDH24/KTN1/ACTN1/PSEN1/NUMB/AHSA1/NRX…	220
GO:0050662	coenzyme binding	133/5405	279/17548	2.09206e-09	8.20086e-07	6.79001e-07	SIRT2/PHYH/ACBD5/SIRT1/P4HA1/GLUD1/RNLS/OAT/CTBP2/SIRT3/MICAL2/LDHA/ACCS/PC/NDUFV1/ME3/NOX4/ACAT1/ACAD8/GAPDH/PRODH2/CSAD/SDHA/SUOX/SHMT2/TXNRD1/ACACB/ACAD10/ALDH2/SDSL/ACADS/OGFOD2/METTL3/EGLN3/GPHN/COQ6/ALDH6A1/SORD/SCP2/CYB5RL/ETFA/IDH3A/IDH2/GLYR1/ABAT/CTH/PDXDC1/CRYZ/ACADM/OGFOD1/GOT2/DUS2/WWOX/DPYD/DBT/ACOT7/SHMT1/ACBD4/PNPO/ACOX1/SIRT7/OGFOD3/SIRT6/DUS3L/GCDH/EGLN2/TP53I3/THNSL2/UXS1/DBI/K…	133
GO:0060589	nucleoside-triphosphatase regulator activity	162/5405	359/17548	5.91857e-09	1.74006e-06	1.44071e-06	ASAP3/USP6NL/DNAJC1/ARHGAP21/ARHGAP12/NRP1/ARHGAP22/RGS10/RIC8A/DNAJC24/ARFGAP2/ARL2/SIPA1/TBC1D10C/ARAP1/ARRB1/INPP5B/THY1/ARHGEF12/ARHGAP32/DNM1L/NCKAP1L/ARHGAP9/SRGAP1/TBC1D15/APPL2/RIC8B/GIT2/RASAL1/IPO7/PGAM5/HSPH1/GRTP1/RASA3/ARHGAP5/RALGAPA1/SIPA1L1/AHSA1/BAG5/ARHGAP11A/RASGRP1/GNB5/BNIP2/MYO9A/NPRL3/TSC2/DEPDC1/DNAJA3/ARHGAP17/RABEP2/DNAJA2/VPS9D1/ABR/SGSM2/PFN1/RABEP1/GPS2/ACAP1/VAV3/ARH…	162
GO:0005085	guanyl-nucleotide exchange factor activity	148/5405	323/17548	7.7764e-09	1.82901e-06	1.51435e-06	NET1/RASGEF1A/CAMK2G/PLCE1/HPS1/DNMBP/FGFR2/FGFR1/RIC8A/EPS8L2/RCC1/ST5/DENND5A/SERGEF/MADD/RASGRP2/TRAPPC3/LAMTOR1/TRAPPC4/ARHGEF12/EPS8/DENND5B/FGD4/RAPGEF3/ERBB3/RAB3IP/FGD6/RIC8B/EIF2B1/SPATA13/KL/RCBTB2/FARP1/DOCK9/ARHGEF7/MCF2L/TRAPPC6B/PLEKHG3/SPTB/CALM1/HERC2/RASGRP1/FGF7/ARHGEF16/AKAP13/DOCK7/LAT/PLEKHG4/BCAR3/TRAPPC2L/ABR/YWHAE/DLG4/VAV3/ERBB2/LAMTOR5/CYTH1/TRAPPC8/PLEKHG5/DENND1C/SH2D3…	148
GO:0003735	structural constituent of ribosome	84/5405	162/17548	1.72983e-08	3.20112e-06	2.6504e-06	MRPL55/RPL34/MRPS18C/MRPS16/RPS24/MRPL43/RPLP2/RPL27A/RPS13/MRPL49/MRPL21/RPS3/MRPL51/RPL13/RPS6/RPL6/RPLP0/RPL21/RPL13A/MRPL52/RPS27L/MRPL46/MRPS11/MRPL28/RPS15A/RPL26/RPL23A/RPL23/RPL27/MRPL10/MRPL27/MRPS23/RPL38/MRPS7/RPL17/RPS15/RPL36/NDUFA7/MRPL4/RPL18A/UBA52/RPS16/RPL18/RPS11/RPS9/RPL28/RPS5/RPS7/MRPL33/RPS27A/MRPL35/RPL31/RPL37A/RPS21/RPL3/RPL32/MRPS25/RPL15/RPSA/RPL14/RPL29/RPL22L1/RPL35A…	84
GO:0030695	GTPase regulator activity	144/5405	316/17548	1.90543e-08	3.20112e-06	2.6504e-06	ASAP3/USP6NL/ARHGAP21/ARHGAP12/NRP1/ARHGAP22/RGS10/RIC8A/ARFGAP2/ARL2/SIPA1/TBC1D10C/ARAP1/ARRB1/INPP5B/THY1/ARHGEF12/ARHGAP32/DNM1L/NCKAP1L/ARHGAP9/SRGAP1/TBC1D15/APPL2/RIC8B/GIT2/RASAL1/IPO7/PGAM5/GRTP1/RASA3/ARHGAP5/RALGAPA1/SIPA1L1/ARHGAP11A/RASGRP1/GNB5/BNIP2/MYO9A/NPRL3/TSC2/DEPDC1/DNAJA3/ARHGAP17/RABEP2/VPS9D1/ABR/SGSM2/RABEP1/GPS2/ACAP1/VAV3/ARHGAP44/GIT1/NF1/TBC1D3F/TBC1D3/ARHGAP23/ARHGA…	144
GO:0035257	nuclear hormone receptor binding	79/5405	151/17548	2.73551e-08	3.77812e-06	3.12814e-06	NCOA4/JMJD1C/SIRT1/MMS19/ARID1A/TCF7L2/TACC2/CTBP2/THRAP3/ARRB1/MED17/FKBP4/PHB2/RERG/NR4A1/RARG/BAZ2A/NR1H4/DDX54/NCOR2/RAN/RNF6/SNW1/TRIP4/SMAD3/FUS/CNOT1/NCOR1/ZNHIT3/MED1/MED24/JUP/STAT3/LRIF1/BCAS3/DDX5/WIPI1/WBP2/PIAS2/MED16/SMARCA4/NUP62/NCOA1/KDM3A/ARID5A/FHL2/NR4A2/LRP2/ANKAR/STAT1/SUMO1/TRIP12/NCOA6/SRC/PRPF6/ETS2/PRMT2/GAS2L1/PPARG/CTNNB1/UBA3/FOXP1/RNF4/PPARGC1A/SLC30A9/LEF1/CDK7/RNF1…	79
GO:0005096	GTPase activator activity	132/5405	286/17548	2.89142e-08	3.77812e-06	3.12814e-06	ASAP3/USP6NL/ARHGAP21/ARHGAP12/NRP1/ARHGAP22/RGS10/RIC8A/ARFGAP2/SIPA1/TBC1D10C/ARAP1/ARRB1/INPP5B/THY1/ARHGEF12/ARHGAP32/DNM1L/NCKAP1L/ARHGAP9/SRGAP1/TBC1D15/APPL2/RIC8B/GIT2/RASAL1/PGAM5/GRTP1/RASA3/ARHGAP5/RALGAPA1/SIPA1L1/ARHGAP11A/RASGRP1/GNB5/BNIP2/MYO9A/NPRL3/TSC2/DEPDC1/ARHGAP17/RABEP2/VPS9D1/ABR/SGSM2/RABEP1/ACAP1/VAV3/ARHGAP44/GIT1/NF1/TBC1D3F/TBC1D3/ARHGAP23/ARHGAP27/LLGL2/TBC1D16/ARHG…	132
GO:0005089	Rho guanyl-nucleotide exchange factor activity	46/5405	79/17548	3.9928e-07	4.69553e-05	3.88773e-05	NET1/DNMBP/EPS8L2/ARHGEF12/EPS8/FGD4/FGD6/SPATA13/FARP1/ARHGEF7/MCF2L/PLEKHG3/ARHGEF16/AKAP13/PLEKHG4/ABR/VAV3/PLEKHG5/VAV1/ARHGEF18/ARHGEF1/EPS8L1/ARHGEF33/SOS1/ALS2/NGEF/FARP2/PREX1/ITSN1/BCR/ARHGEF3/KALRN/ECT2/TRIO/FGD2/ARHGEF2/ARHGEF5/ARHGEF10/ARHGEF11/ARHGEF10L/ARHGEF39/FGD3/VAV2/ARHGEF9/DOCK11/ARHGEF6	46
GO:0003779	actin binding	172/5405	410/17548	9.09162e-07	9.00622e-05	7.45682e-05	MYO1B/MYOM3/CACNB2/SVIL/TPM1/MYPN/VCL/SORBS1/ADD3/ABLIM1/EPS8L2/PHACTR4/LSP1/EPB41/MICAL2/PARVA/USH1C/CFL1/SSH3/CORO1B/INPPL1/RDX/MACF1/DIXDC1/TAGLN/MIB2/EPS8/FGD4/TWF1/FMNL3/LIMA1/CORO1C/SSH1/TRPV4/MYO16/AJUBA/CFL2/GMFB/SYNE2/SPTB/ACTN1/CLMN/SYNE3/EVL/INF2/ADSSL1/CYFIP1/FMN1/VPS18/INO80/BLOC1S6/TRPM7/TMOD2/TMOD3/MYO5C/MYO5A/MYO9A/MSRB1/CORO7/MYH11/ALDOA/CORO1A/SNTB2/MYO1C/PFN1/FLII/MYO18A/SSH2/M…	172
GO:0051427	hormone receptor binding	86/5405	179/17548	9.19002e-07	9.00622e-05	7.45682e-05	NCOA4/JMJD1C/SIRT1/MMS19/ARID1A/TCF7L2/TACC2/CTBP2/THRAP3/ARRB1/MED17/FKBP4/PHB2/RERG/PTHLH/NR4A1/RARG/BAZ2A/SOCS2/NR1H4/DDX54/NCOR2/RAN/RNF6/SNW1/TRIP4/SMAD3/FUS/GNAO1/CNOT1/NCOR1/ZNHIT3/MED1/MED24/JUP/STAT3/LRIF1/BCAS3/PSMC5/DDX5/WIPI1/WBP2/PIAS2/MED16/TYK2/SMARCA4/NUP62/NCOA1/KDM3A/ARID5A/FHL2/NR4A2/LRP2/ANKAR/STAT1/SUMO1/TRIP12/NCOA6/SRC/GNAS/PRPF6/ETS2/PRMT2/GAS2L1/PPARG/CTNNB1/UBA3/FOXP1/RN…	86
GO:0005088	Ras guanyl-nucleotide exchange factor activity	112/5405	251/17548	2.44132e-06	0.000220846	0.000182852	NET1/RASGEF1A/CAMK2G/DNMBP/FGFR2/FGFR1/EPS8L2/RCC1/ST5/DENND5A/SERGEF/MADD/TRAPPC3/TRAPPC4/ARHGEF12/EPS8/DENND5B/FGD4/RAPGEF3/ERBB3/RAB3IP/FGD6/SPATA13/KL/RCBTB2/FARP1/ARHGEF7/MCF2L/TRAPPC6B/PLEKHG3/SPTB/CALM1/RASGRP1/FGF7/ARHGEF16/AKAP13/LAT/PLEKHG4/TRAPPC2L/ABR/YWHAE/DLG4/VAV3/ERBB2/TRAPPC8/PLEKHG5/DENND1C/VAV1/ARHGEF18/RGL3/ANKRD27/RASGRP4/ARHGEF1/EPS8L1/RASGRP3/ARHGEF33/SOS1/SPTBN1/RAB3GAP1/R…	112
GO:0019902	phosphatase binding	80/5405	168/17548	3.35257e-06	0.000280378	0.000232143	CNST/PARD3/PPP3CB/PHACTR4/LCK/PPP1R32/BAD/PPP1CA/PPP6R3/PPME1/SYTL2/HSP90B1/WNK1/VRK3/STAT6/ANAPC7/PPP1CC/ANAPC5/ANKLE2/AKAP11/MAST2/AKT1/ARPP19/SMAD3/SLC9A3R2/TSC2/CARHSP1/MAPK3/CDH5/DLG4/TP53/ERBB2/JUP/STAT3/MAPT/CDC27/RPS6KB1/SLC9A3R1/ARMC7/SPHK1/CDH2/SMAD2/SH3GL1/MAP2K7/CEACAM1/STRN4/LILRB2/LILRB1/PPP6R1/SH3YL1/EIF2AK3/ANKAR/STAT1/TRPC4AP/STAU1/MAPK1/SFI1/PPARG/FBXL2/CTNNB1/DZIP3/DLG1/ANAPC4/…	80
GO:0032182	ubiquitin-like protein binding	47/5405	86/17548	3.57625e-06	0.000280378	0.000232143	UBXN11/SPRTN/SIRT2/BUB3/TOLLIP/UBXN1/OTUB1/DCUN1D5/USP5/UBE2N/UBAC2/DCUN1D2/RNF31/FAF1/HERC2/NEDD4/RNF111/SMAD3/PML/NBR1/TOM1L1/UBA2/MARK4/NUP62/UBXN2A/AUP1/CXCR4/RBCK1/NSFL1C/RAE1/USP25/FBXO7/WDR48/DCUN1D1/RNF4/UCHL1/DCUN1D4/NR3C1/SQSTM1/RNF216/HSPB1/SHARPIN/VPS28/UBAP1/HDAC6/UBE2A/IKBKG	47
GO:0035258	steroid hormone receptor binding	48/5405	89/17548	4.6384e-06	0.000340923	0.000282271	NCOA4/MMS19/ARRB1/FKBP4/PHB2/RERG/NR4A1/DDX54/RAN/RNF6/SNW1/TRIP4/SMAD3/FUS/CNOT1/MED1/STAT3/DDX5/WIPI1/WBP2/PIAS2/SMARCA4/NCOA1/KDM3A/ARID5A/FHL2/NR4A2/LRP2/SUMO1/NCOA6/SRC/PRPF6/ETS2/PRMT2/PPARG/CTNNB1/FOXP1/RNF4/PPARGC1A/LEF1/CDK7/RNF14/LATS1/ESR1/FOXP2/PADI2/KDM4C/NR4A3	48
GO:0019787	ubiquitin-like protein transferase activity	190/5405	472/17548	6.40974e-06	0.00043037	0.000356331	CDC42/TRIM11/RMND5B/MARCH8/HERC4/HECTD2/UBR2/BTRC/MED18/TRIM6/TRIM5/TRIM3/RNF141/FBXO3/DDB2/RNF19B/SYVN1/PELI3/RNF121/KBTBD3/MIB2/SPSB2/MED21/KLHL42/HDAC7/RNF41/MDM2/UBE2N/KCTD10/UBE3B/RNF10/ANAPC5/RNF34/CHFR/MPHOSPH8/RNF6/RNF220/TRIM13/HECTD3/LMO7/CCNB1IP1/RNF31/G2E3/HECTD1/UBE3A/HERC2/ZYG11B/TRIM69/NEDD4/RNF111/UBE2Q2/STUB1/UBE2I/UNKL/SPSB3/MGRN1/NSMCE1/KCTD13/ZNF747/RNF40/FBXL19/ZNF720/SIAH1/F…	190
GO:0017048	Rho GTPase binding	81/5405	173/17548	6.5873e-06	0.00043037	0.000356331	NET1/RTKN2/DNMBP/EPS8L2/ARFIP2/MAP3K11/ARHGEF12/YBX3/EPS8/FGD4/FMNL3/SRGAP1/FGD6/CORO1C/SPATA13/FARP1/ARHGEF7/MCF2L/PLEKHG3/INF2/CYFIP1/ARHGEF16/AKAP13/DOCK7/ARHGAP17/KCTD13/PKN2/PLEKHG4/ABR/PFN1/VAV3/ARHGAP44/FMNL1/SIKE1/RALBP1/PLEKHG5/VAV1/ARHGEF18/MYO9B/ARHGEF1/EPS8L1/PPP6R1/ROCK2/ARHGEF33/SOS1/RTKN/ALS2/ABI2/NGEF/FARP2/PREX1/ITSN1/BCR/SH3BP1/TRIOBP/ARHGEF3/KALRN/RAB7A/ECT2/DVL3/EXOC1/TRIO/DIA…	81
GO:0033558	protein deacetylase activity	28/5405	44/17548	7.04631e-06	0.00043613	0.000361099	SIRT2/ARID4B/SIRT1/SIRT3/PHF21A/RBBP4/MTA2/CHD4/HDAC7/MTA1/MIER1/SALL1/CHD3/SIRT7/MBD3/HMG20B/SIRT6/SIN3B/MTA3/HDAC4/HDAC10/HDAC11/HDAC3/SAP30L/SIRT5/HDAC9/HDAC6/HDAC8	28
GO:0044389	ubiquitin-like protein ligase binding	136/5405	323/17548	9.70592e-06	0.000545113	0.000451333	SPOP/VCL/ERLIN1/TOLLIP/SLC22A18/AMBRA1/KBTBD4/UBXN1/OTUB1/RELA/ARRB1/HSPA8/LTBR/TPI1/GABARAPL1/DNM1L/PCBP2/ACVR1B/ERBB3/MDM2/CCT2/UBE2N/PXN/RNF34/UBC/MPHOSPH8/RNF31/NEDD8/NFKBIA/JKAMP/ATXN3/TNFRSF14/FAF1/BAG5/HERC2/TRIP4/SMAD6/SMAD3/PML/STUB1/ATP6V0C/USP7/PRKACB/RNF40/NAE1/GABARAPL2/MAP1LC3B/YWHAE/UBE2G1/ARRB2/DBT/GABARAP/TP53/PER1/TRAF4/RFFL/RPL23/CDK5RAP3/UBE2Z/PRKAR1A/SUMO2/ACTG1/PIAS2/SMAD2/S…	136
GO:0032947	protein-containing complex scaffold activity	46/5405	86/17548	9.73416e-06	0.000545113	0.000451333	KSR1/MMS19/LAMTOR1/PKP2/SMARCD1/ISCU/CAPN3/AKAP13/SLC9A3R2/CNOT1/ARRB2/LAMTOR5/SPAG9/SEPT4/MAGI3/SLC9A3R1/SEPT9/PDE4DIP/NUP62/SEPT10/SEPT2/ITSN1/SHANK3/MAGI1/NCK1/EIF4G1/DLG1/G3BP2/SEPT11/OTUD4/WWC2/SEPT8/WWC1/RGS14/SASH1/AIMP2/SEPT7/MAGI2/AKAP9/LAMTOR4/CAV2/CAV1/LAMTOR2/CHCHD3/RB1CC1/SEPT6	46
GO:0016874	ligase activity	75/5405	159/17548	1.02408e-05	0.000547418	0.000453241	BTRC/ACSL5/PC/NADSYN1/NARS2/ACAT1/RIMKLB/CTPS1/PPCS/MARS/MDM2/ACSS3/ACACB/AACS/SUCLA2/PARP2/TTLL5/WARS/ADSSL1/DPH6/ASNSD1/ACSM5/ACSM2B/ACSM3/EARS2/NAE1/ACSF3/RTCA/PFAS/SARS/TTLL6/NARS/FARSA/SLC27A1/UBA2/LIG1/CAD/LIPT1/ACSS1/TTLL9/ITCH/ACSS2/GSS/MRPL39/GART/HLCS/TTLL1/TTLL3/DALRD3/QARS/UBA7/PARP3/SUCLG2/UBA3/UBA5/MCCC1/UCHL1/AASDH/ACSL1/MCCC2/ACSL6/HARS/HARS2/RARS/FARS2/QRSL1/ASNS/RCL1/IARS/FPGS/C…	75
GO:0019213	deacetylase activity	33/5405	56/17548	1.20771e-05	0.000617505	0.000511271	SIRT2/ARID4B/SIRT1/SIRT3/PHF21A/RBBP4/MTA2/CHD4/HDAC7/MTA1/AMDHD2/MIER1/SALL1/CES2/CHD3/PIGL/SIRT7/MBD3/HMG20B/SIRT6/SIN3B/MTA3/HDAC4/HDAC10/HDAC11/HDAC3/NDST1/SAP30L/SIRT5/OARD1/HDAC9/HDAC6/HDAC8	33
GO:0004407	histone deacetylase activity	27/5405	43/17548	1.47531e-05	0.0007229	0.000598534	SIRT2/ARID4B/SIRT1/SIRT3/PHF21A/RBBP4/MTA2/CHD4/HDAC7/MTA1/MIER1/SALL1/CHD3/SIRT7/MBD3/HMG20B/SIRT6/SIN3B/MTA3/HDAC4/HDAC10/HDAC11/HDAC3/SAP30L/HDAC9/HDAC6/HDAC8	27
GO:0031625	ubiquitin protein ligase binding	130/5405	309/17548	1.58142e-05	0.0007439	0.000615922	SPOP/VCL/ERLIN1/TOLLIP/SLC22A18/AMBRA1/KBTBD4/UBXN1/OTUB1/RELA/ARRB1/HSPA8/LTBR/TPI1/GABARAPL1/DNM1L/PCBP2/ACVR1B/ERBB3/MDM2/CCT2/UBE2N/PXN/RNF34/UBC/MPHOSPH8/RNF31/NEDD8/NFKBIA/JKAMP/ATXN3/TNFRSF14/FAF1/BAG5/HERC2/SMAD6/SMAD3/PML/STUB1/ATP6V0C/USP7/PRKACB/RNF40/NAE1/GABARAPL2/MAP1LC3B/YWHAE/UBE2G1/ARRB2/DBT/GABARAP/TP53/PER1/TRAF4/RFFL/RPL23/UBE2Z/PRKAR1A/SUMO2/ACTG1/PIAS2/SMAD2/SMAD7/PRKACA/UBA…	130
GO:0034979	NAD-dependent protein deacetylase activity	14/5405	17/17548	1.68912e-05	0.000764004	0.000632567	SIRT2/SIRT1/SIRT3/HDAC7/SIRT7/SIRT6/HDAC4/HDAC10/HDAC11/HDAC3/SIRT5/HDAC9/HDAC6/HDAC8	14
GO:0004842	ubiquitin-protein transferase activity	178/5405	446/17548	2.22641e-05	0.000969724	0.000802895	CDC42/TRIM11/RMND5B/MARCH8/HERC4/HECTD2/UBR2/BTRC/MED18/TRIM6/TRIM5/TRIM3/RNF141/FBXO3/DDB2/RNF19B/SYVN1/PELI3/RNF121/KBTBD3/MIB2/SPSB2/MED21/KLHL42/RNF41/MDM2/UBE2N/KCTD10/UBE3B/RNF10/ANAPC5/RNF34/CHFR/MPHOSPH8/RNF6/RNF220/TRIM13/HECTD3/LMO7/CCNB1IP1/RNF31/G2E3/HECTD1/UBE3A/HERC2/ZYG11B/TRIM69/NEDD4/RNF111/UBE2Q2/STUB1/UNKL/SPSB3/MGRN1/NSMCE1/KCTD13/RNF40/FBXL19/SIAH1/FBXL8/WWP2/ZNRF1/RNF166/UBE…	178
GO:0061659	ubiquitin-like protein ligase activity	100/5405	229/17548	2.46749e-05	0.00103635	0.000858056	CDC42/TRIM11/HERC4/HECTD2/UBR2/BTRC/MED18/TRIM6/TRIM3/RNF19B/SYVN1/PELI3/RNF121/MIB2/MED21/RNF41/MDM2/UBE2N/UBE3B/ANAPC5/RNF34/CHFR/RNF6/RNF220/HECTD3/CCNB1IP1/HECTD1/UBE3A/HERC2/NEDD4/RNF111/STUB1/MGRN1/SIAH1/WWP2/ZNRF1/RNF166/UBE2G1/MED11/GID4/RFFL/MED1/UBE2Z/SMURF2/ANAPC11/PIAS2/NEDD4L/RNF126/NOSIP/RNF181/RNF149/ANAPC1/UBR3/HECW2/CUL3/TRIP12/UBE2F/ASB1/ITCH/UBE4B/UBE2C/UBE2V1/UBE2G2/PPIL2/ZNRF…	100
GO:0061630	ubiquitin protein ligase activity	98/5405	224/17548	2.70113e-05	0.00109536	0.000906914	CDC42/TRIM11/HERC4/HECTD2/UBR2/BTRC/MED18/TRIM6/TRIM3/RNF19B/SYVN1/PELI3/RNF121/MIB2/MED21/RNF41/MDM2/UBE2N/UBE3B/ANAPC5/RNF34/CHFR/RNF6/RNF220/HECTD3/CCNB1IP1/HECTD1/UBE3A/HERC2/NEDD4/RNF111/STUB1/MGRN1/SIAH1/WWP2/ZNRF1/RNF166/UBE2G1/MED11/GID4/RFFL/MED1/UBE2Z/SMURF2/ANAPC11/NEDD4L/RNF126/NOSIP/RNF181/RNF149/ANAPC1/UBR3/HECW2/CUL3/TRIP12/UBE2F/ASB1/ITCH/UBE4B/UBE2C/UBE2V1/UBE2G2/PPIL2/ZNRF3/ARIH…	98
GO:0043130	ubiquitin binding	37/5405	68/17548	4.31228e-05	0.00169041	0.0013996	UBXN11/SPRTN/SIRT2/BUB3/TOLLIP/UBXN1/OTUB1/USP5/UBE2N/UBAC2/RNF31/FAF1/NEDD4/SMAD3/NBR1/TOM1L1/MARK4/NUP62/UBXN2A/AUP1/CXCR4/RBCK1/NSFL1C/RAE1/USP25/FBXO7/WDR48/UCHL1/SQSTM1/RNF216/HSPB1/SHARPIN/VPS28/UBAP1/HDAC6/UBE2A/IKBKG	37
GO:0017136	NAD-dependent histone deacetylase activity	13/5405	16/17548	4.55229e-05	0.00172693	0.00142984	SIRT2/SIRT1/SIRT3/HDAC7/SIRT7/SIRT6/HDAC4/HDAC10/HDAC11/HDAC3/HDAC9/HDAC6/HDAC8	13
GO:0048037	cofactor binding	191/5405	490/17548	5.80729e-05	0.00213418	0.00176702	SIRT2/MTR/PHYH/CUBN/ACBD5/SIRT1/P4HA1/GLUD1/RNLS/OAT/CTBP2/UROS/GLRX3/SIRT3/MICAL2/CYP2R1/LDHA/LMO2/ACCS/PC/NDUFV1/NDUFS8/RPS3/ME3/NOX4/ACAT1/SDHD/ACAD8/GAPDH/EXO5/DDX11/PRODH2/CSAD/SDHA/SUOX/COQ10A/SHMT2/TXNRD1/ISCU/ACACB/MMAB/ACAD10/ALDH2/SDSL/ACADS/OGFOD2/MUTYH/METTL3/NUBPL/EGLN3/GPHN/COQ6/ALDH6A1/CYP4A11/FLVCR2/CYP4X1/SORD/SCP2/CYB5RL/ETFA/IDH3A/IREB2/IDH2/HBA2/HBA1/NARFL/NUBP2/HMOX2/GLYR1/AB…	191
GO:0016811	hydrolase activity, acting on carbon-nitrogen (but not peptide) bonds, in linear amides	45/5405	89/17548	7.56747e-05	0.00269677	0.00223283	NTAN1/SIRT2/ARID4B/SIRT1/SIRT3/GLS/PHF21A/RBBP4/MTA2/NADSYN1/ACER3/CHD4/HDAC7/GLS2/MTA1/AMDHD2/MIER1/SALL1/ASPA/NGLY1/CHD3/ACY1/PIGL/AFMID/SIRT7/MBD3/HMG20B/SIRT6/SIN3B/MTA3/HDAC4/UPB1/HDAC10/HDAC11/BTD/NIT2/HDAC3/NDST1/SAP30L/SIRT5/QRSL1/VNN2/HDAC9/HDAC6/HDAC8	45
GO:0097718	disordered domain specific binding	20/5405	31/17548	0.000110831	0.00375254	0.00310696	AP2A2/RRM1/NUMA1/GAPDH/MDM2/CALM1/HSP90AA1/MYO5A/TP53/CLTC/SMAD2/KEAP1/FKBP8/TEAD2/FN1/CTNNB1/GJA5/HSP90AB1/FYN/EZR	20
GO:0016746	transferase activity, transferring acyl groups	106/5405	253/17548	0.000111683	0.00375254	0.00310696	TAF5L/NMT2/EPC1/SAT1/ZDHHC16/GPAM/ZDHHC6/ATE1/ELP4/PDHX/GLYAT/TAF6L/RARRES3/PLA2G16/NAA40/ZDHHC24/ACAT1/LPCAT3/KANSL2/MCRS1/CERS5/ELOVL1/CS/ZDHHC17/NAA25/ZDHHC20/NAA16/CLYBL/TEX30/OSGEP/DLST/SCP2/NAA60/CIITA/ACSM5/ACSM2B/ACSM3/PLA2G15/ZDHHC7/DBT/SAT2/TADA2A/ACLY/NMT1/KANSL1/NAT9/ACAA2/CERS4/PAFAH1B3/NAT14/NCOA1/HADHB/SUPT7L/LCLAT1/GPAT2/KANSL3/LIPT1/EPC2/HAT1/ATF2/KANSL1L/CRLS1/SPTLC3/PHF20/AGPAT…	106
GO:0051287	NAD binding	31/5405	57/17548	0.000178495	0.00583084	0.00482772	SIRT2/SIRT1/GLUD1/RNLS/CTBP2/SIRT3/LDHA/NDUFV1/ME3/GAPDH/ALDH2/SORD/IDH3A/IDH2/GLYR1/SIRT7/SIRT6/UXS1/IDH1/CYB5R3/CTBP1/QDPR/UGDH/HADH/NUDT6/NNT/SIRT5/DLD/NDUFS2/GRHPR/IDH3G	31
GO:0005543	phospholipid binding	160/5405	410/17548	0.000208948	0.00664117	0.00549864	MYO1B/PARD3/SYT15/RUFY2/PSAP/MYOF/SYTL1/PLEKHA1/JAG1/OSBPL5/EPB41/ARFIP2/PACSIN3/BAD/SNX15/NUMA1/ARAP1/SYTL2/PICALM/THY1/HSPA8/TIRAP/ARHGAP32/SNX19/TULP3/PLEKHA5/TWF1/BIN2/DGKA/ESYT1/ARHGAP9/RASAL1/RAB35/RNF34/SCARB1/HMGB1/MCF2L/GAS6/SNX6/FERMT2/ZFYVE26/AKT1/RASGRP1/PLA2G4B/SNX1/MFGE8/FES/MCTP2/NME4/SGIP1/SNX29/SYT17/SNX20/GOT2/PLA2G15/ZCCHC14/F3/PLD2/PFN1/VAMP2/ARHGAP44/PHF12/NF1/GRB7/MAPT/SNX11…	160
GO:0051015	actin filament binding	76/5405	174/17548	0.00021746	0.00672981	0.00557203	MYO1B/MYOM3/CACNB2/SVIL/TPM1/MYPN/ABLIM1/USH1C/CFL1/CORO1B/MACF1/TAGLN/TWF1/LIMA1/CORO1C/TRPV4/MYO16/AJUBA/CFL2/SYNE2/SPTB/ACTN1/SYNE3/ADSSL1/CYFIP1/BLOC1S6/MYO5C/MYO5A/MYH11/CORO1A/MYO1C/FLII/MYO18A/MYO1D/WIPF2/FMNL1/TPM4/MAP1S/KPTN/ACTR2/ANTXR1/ADD2/ACTR3/BIN1/WIPF1/TMEM201/SSFA2/ARPC2/OBSL1/VPS16/DSTN/TRIOBP/PICK1/ARPC4/SHROOM1/CTNNA1/ABLIM3/MYO6/TPM3/SYNE1/EZR/MICALL2/SCIN/DBNL/EGFR/ARPC1B/DM…	76
GO:0016747	transferase activity, transferring acyl groups other than amino-acyl groups	93/5405	221/17548	0.000236701	0.00713744	0.00590953	TAF5L/NMT2/EPC1/SAT1/ZDHHC16/GPAM/ZDHHC6/ELP4/GLYAT/TAF6L/NAA40/ZDHHC24/ACAT1/LPCAT3/KANSL2/MCRS1/CERS5/ELOVL1/ZDHHC17/NAA25/ZDHHC20/NAA16/TEX30/OSGEP/DLST/SCP2/NAA60/ACSM5/ACSM2B/ACSM3/PLA2G15/ZDHHC7/DBT/SAT2/TADA2A/NMT1/KANSL1/NAT9/ACAA2/CERS4/PAFAH1B3/NAT14/NCOA1/HADHB/SUPT7L/LCLAT1/GPAT2/KANSL3/EPC2/HAT1/ATF2/KANSL1L/CRLS1/SPTLC3/PHF20/AGPAT3/ZDHHC8/PNPLA3/ACAA1/ABHD5/ZDHHC3/NAT6/ALAS1/TADA2B…	93
GO:0016829	lyase activity	78/5405	180/17548	0.000245573	0.00721984	0.00597776	ENOSF1/POLL/UROS/APIP/RPS3/ME3/ACAT1/PTS/ENO2/DERA/ADCY6/CSAD/SHMT2/HMGA2/SDSL/PUS1/HMGB1/CLYBL/APEX1/PCK2/ADCY4/L3HYPDH/ECHDC2/CA12/PPCDC/NEIL1/CTH/PDXDC1/ALDOA/ADCY7/MVD/ENO3/CENPV/SHMT1/ALDOC/FECH/BCKDHA/TSEN34/ODC1/ADCY3/HADHB/GGCX/THNSL2/UXS1/ACMSD/SCLY/PISD/ADSL/ACO2/OGG1/TSEN2/HACL1/ADCY5/UMPS/EHHADH/NEIL3/PAM/HSD17B4/PCBD2/PHYKPL/CDYL/BCKDHB/AMD1/ECHDC1/GGCT/DDC/ASL/TYW1/NEIL2/POLB/CA2/AZ…	78
GO:0016810	hydrolase activity, acting on carbon-nitrogen (but not peptide) bonds	66/5405	148/17548	0.000269796	0.00758896	0.00628338	NTAN1/SIRT2/ARID4B/SIRT1/SIRT3/GLS/AMPD3/PHF21A/RBBP4/MTA2/NADSYN1/ACER3/CHD4/HDAC7/GLS2/CDADC1/MTA1/ADAL/AMDHD2/MIER1/SALL1/DDAH1/ASPA/NGLY1/CHD3/ACY1/PIGL/AMPD2/AFMID/SIRT7/MBD3/HMG20B/SIRT6/SIN3B/CAD/MTA3/ATIC/HDAC4/ADA/ADARB1/UPB1/APOBEC3B/APOBEC3C/APOBEC3D/APOBEC3F/APOBEC3G/HDAC10/HDAC11/BTD/NIT2/MTHFD2L/NAAA/DCTD/HDAC3/NDST1/SAP30L/SIRT5/QRSL1/VNN2/ADAT2/HDAC9/PADI2/NIT1/GDA/HDAC6/HDAC8	66
GO:0016627	oxidoreductase activity, acting on the CH-CH group of donors	31/5405	58/17548	0.000271034	0.00758896	0.00628338	AKR1C1/AKR1C3/COX15/SDHD/ACAD8/SDHA/ACAD10/ACADS/DECR2/ACADM/DUS2/DPYD/RSAD1/ACOX1/ZADH2/DUS3L/GCDH/TECR/RETSAT/ACAA1/CPOX/ACAD9/ACAD11/ACOX3/SRD5A1/DUS4L/TBXAS1/DECR1/PPOX/SDHC/PTGR1	31
GO:0019903	protein phosphatase binding	55/5405	119/17548	0.000283346	0.00774918	0.00641603	PARD3/PPP3CB/PHACTR4/LCK/BAD/PPP1CA/PPP6R3/PPME1/HSP90B1/VRK3/STAT6/ANAPC7/PPP1CC/ANAPC5/ANKLE2/AKAP11/AKT1/ARPP19/CDH5/DLG4/TP53/ERBB2/JUP/STAT3/MAPT/CDC27/RPS6KB1/ARMC7/SPHK1/CDH2/MAP2K7/CEACAM1/STRN4/LILRB2/LILRB1/PPP6R1/EIF2AK3/ANKAR/STAT1/STAU1/PPARG/FBXL2/CTNNB1/ANAPC4/PIK3R1/FER/BOD1/ENSA/FLT4/EGFR/MET/PPP2R2A/STX17/DLG3/ATP2B4	55
GO:0008022	protein C-terminus binding	81/5405	189/17548	0.000290279	0.00775835	0.00642363	KSR1/PDZD3/OPTN/VIM/SIRT1/HRAS/EPB41/TRIM3/PEX16/LCK/STIP1/SIPA1/NUMA1/YAP1/PHB2/PFKM/CALCOCO1/PPP1CC/ATXN2/DYNLL1/FOXN3/FBLN5/NEIL1/ITGB3BP/SLC9A3R2/USP7/CIITA/ERCC4/CORO1A/SIAH1/TERF2/MYO1C/DLG4/TP53/TAF13/ERBB2/SNF8/MIF4GD/TCF4/VPS4B/SH3GL1/HOMER3/BCAM/ERCC1/EML2/AP2A1/SNX17/MSH2/ERCC3/SUMO1/FN1/SRC/PEX26/PICK1/ATF4/SREBF2/FBLN1/SHANK3/PPARG/TOP2B/CTNNB1/MAGI1/DLG1/CTBP1/SCLT1/DAB2/CDK7/PIAS3/…	81
GO:0019200	carbohydrate kinase activity	15/5405	22/17548	0.000336569	0.00879568	0.00728249	PFKP/PFKFB3/PFKL/HKDC1/HK1/KHK/PFKM/GALK2/FGGY/GALK1/RBKS/NAGK/HK2/XYLB/PFKFB4	15
GO:0008017	microtubule binding	109/5405	268/17548	0.000354977	0.00907506	0.00751381	MYO1B/CCSER2/TUBGCP2/CKAP5/EML3/NUMA1/RPS3/CEP57/MACF1/GAPDH/DNM1L/KIF21A/MDM1/TRPV4/CLIP1/TPT1/TUBGCP3/MAST2/CCDC88C/FMN1/TUBGCP4/MYO5C/MYO5A/MYO9A/FES/SGIP1/MYH11/KIF22/KIFC3/GABARAPL2/MAP1LC3B/GAS8/MYO1C/PAFAH1B1/GABARAP/NDEL1/MYO18A/ZNF207/MYO1D/MYO19/MAPT/SKA2/BIRC5/MAPRE2/MYO1F/DNM2/HOOK2/HAUS8/MYO9B/MAP1S/CLIP3/MARK4/EML2/PPP5C/KIF3C/LRPPRC/CCDC88A/FAM161A/DCTN1/BCL2L11/CLASP1/MAP2/PRNP/KI…	109
GO:0015631	tubulin binding	138/5405	351/17548	0.000380131	0.0093225	0.00771868	MYO1B/STMN1/CCSER2/TUBGCP2/CKAP5/EML3/NUMA1/RPS3/CEP57/MACF1/DIXDC1/GAPDH/GABARAPL1/DNM1L/KIF21A/MDM1/TRPV4/IFT81/CLIP1/HSPH1/TPT1/TUBGCP3/MAST2/CCDC88C/FMN1/INO80/TUBGCP4/MYO5C/MYO5A/MYO9A/FES/PDE4B/SGIP1/MYH11/KIF22/ALDOA/KIFC3/GABARAPL2/MAP1LC3B/GAS8/MYO1C/PAFAH1B1/GABARAP/NDEL1/MYO18A/ZNF207/MYO1D/RAD51D/MYO19/PIFO/MAPT/TTLL6/SKA2/BCAS3/BIRC5/MAPRE2/MYO1F/DNM2/HOOK2/HAUS8/MYO9B/MAP1S/PDCD5/CL…	138
GO:0016830	carbon-carbon lyase activity	29/5405	54/17548	0.00038051	0.0093225	0.00771868	ME3/ACAT1/DERA/CSAD/SHMT2/CLYBL/PCK2/PPCDC/PDXDC1/ALDOA/MVD/SHMT1/ALDOC/BCKDHA/ODC1/GGCX/UXS1/ACMSD/PISD/HACL1/UMPS/BCKDHB/AMD1/ECHDC1/DDC/TYW1/AZIN1/GLUL/NPL	29
GO:0030331	estrogen receptor binding	23/5405	40/17548	0.000414165	0.0098074	0.00812016	MMS19/ARRB1/PHB2/RERG/DDX54/TRIP4/FUS/CNOT1/MED1/WIPI1/WBP2/NCOA1/ARID5A/NCOA6/SRC/PRMT2/PPARG/CTNNB1/PPARGC1A/LEF1/LATS1/ESR1/PADI2	23
GO:0050660	flavin adenine dinucleotide binding	39/5405	79/17548	0.000416981	0.0098074	0.00812016	MICAL2/NOX4/ACAD8/PRODH2/SDHA/TXNRD1/ACAD10/ACADS/COQ6/CYB5RL/ETFA/ACADM/DUS2/DPYD/ACOX1/DUS3L/GCDH/AGPS/D2HGDH/MICAL3/TXNRD2/CYB5R3/OXNAD1/ACAD9/ACAD11/ACOX3/ETFDH/FMO5/MTO1/DDO/POR/DUS4L/DLD/GSR/PPOX/CYBB/MAOB/FMO3/AIFM1	39
