# Supplementary material for: Identification of prognosis‐related alternative splicing events in kidney renal clear cell carcinoma
Source: J Cell Mol Med. 2019 Sep 5;23(11):7762–72. doi: 10.1111/jcmm.14651 (PMC6815842; doi:10.1111/jcmm.14651)
Supplement: Supplementary file 2 [file JCMM-23-7762-s002.xlsx]

## Sheet: univ_cox_results
	symbol	HR	95% CI	p.value	pValue_log
ID_10000	TMEM63A	5.9	(2.5-14)	4e-05	2.03844e-06
ID_10003	TMEM63A	5.7	(2.8-12)	1.6e-06	2.44398e-08
ID_10011	LIN9	420	(12-14000)	0.00077	4.60925e-05
ID_10012	LIN9	0.0024	(7.1e-05-0.081)	0.00077	4.60925e-05
ID_100123	HEATR5B	0.0023	(7.9e-05-0.067)	0.00041	2.72796e-07
ID_1002	LDLRAD2	1.9e-79	(8.2e-144-4.4e-15)	0.017	0.00126019
ID_10021	ITPKB	19	(6.5-57)	9.4e-08	2.04632e-10
ID_10022	ITPKB	0.052	(0.017-0.15)	9.4e-08	2.04632e-10
ID_10023	PSEN2	7.9	(3.1-20)	1.8e-05	8.24469e-08
ID_100264	KSR1	49	(7.1-340)	7.5e-05	2.98587e-06
ID_100265	KSR1	0.11	(0.032-0.39)	0.00061	4.22717e-09
ID_100274	LETMD1	2.8	(1.2-6.7)	0.023	0.0282764
ID_1003	CDC42	420000000000000	(1.1e+08-1.6e+21)	1.3e-05	1.96333e-06
ID_10031	PSEN2	230	(1.7-30000)	0.029	0.00488977
ID_10035	ADCK3	0.15	(0.079-0.3)	4.3e-08	1.48896e-09
ID_1004	CDC42	2.4e-15	(6.2e-22-9.1e-09)	1.3e-05	1.96333e-06
ID_10041	ADCK3	0.0097	(0.00035-0.27)	0.0064	0.00019743
ID_100412	MYO1B	0.1	(0.018-0.57)	0.0097	0.00540113
ID_10047	CDC42BPA	5.3	(1.2-23)	0.025	0.00512618
ID_100490	NTAN1	0.045	(0.0079-0.25)	0.00045	6.45049e-05
ID_10056	SNAP47	28	(6.5-120)	7.2e-06	1.48426e-06
ID_100576	PDZD3	5.4	(1.6-18)	0.0057	0.000980941
ID_100577	PDZD3	3.7	(1.7-7.9)	0.00075	8.51326e-06
ID_10067	MRPL55	46	(2.5-830)	0.0099	0.000951529
ID_10071	MRPL55	91	(8.7-950)	0.00017	4.17952e-06
ID_10081	MRPL55	2.2	(1.2-4.2)	0.013	0.000283735
ID_100828	RPL34	41	(1.6-1000)	0.024	8.77233e-05
ID_10083	MRPL55	13	(1.7-110)	0.015	0.000300386
ID_100880	SEC31A	550	(7.2-42000)	0.0043	2.15671e-05
ID_100881	SEC31A	0.07	(0.034-0.14)	4e-13	2.90364e-10
ID_100885	SEC31A	0.11	(0.052-0.22)	7.3e-10	1.39634e-08
ID_100886	SEC31A	0.016	(0.00096-0.27)	0.0041	4.34605e-06
ID_1009	ZBTB40	110000	(16-8.2e+08)	0.01	0.000346386
ID_10094	MRPL55	4.4	(1.5-13)	0.0068	0.000570006
ID_10106	MRPL55	3.5	(1.4-9)	0.0078	0.000599638
ID_10111	MRPL55	5.3	(1.2-23)	0.028	0.00510742
ID_101162	TPCN2	0.16	(0.027-0.92)	0.04	0.00254015
ID_10117	MRPL55	4.2	(1.8-10)	0.0013	0.000444756
ID_1012	C1QA	4300	(6.1-3100000)	0.012	0.00017039
ID_101232	UBXN11	0.13	(0.028-0.56)	0.0066	0.00079157
ID_101235	UBXN11	0.2	(0.062-0.67)	0.0087	0.000936087
ID_10128	MRPL55	2.6	(1.3-5.3)	0.0084	0.00150488
ID_101324	ZNF585B	0.062	(0.004-0.97)	0.048	0.00926882
ID_101327	ZNF611	0.11	(0.035-0.32)	7.2e-05	1.80612e-06
ID_10133	MRPL55	5	(1-24)	0.046	0.00399092
ID_101332	ZNF611	6.2	(1.7-22)	0.0051	5.26989e-05
ID_101355	ZNF667	0.012	(0.00021-0.64)	0.029	0.00234218
ID_10137	MRPL55	3.4	(1.4-8.5)	0.0093	0.00784831
ID_10148	MRPL55	3.7	(1.5-9.1)	0.0035	1.02663e-05
ID_10149	MRPL55	3.1	(1.3-7.6)	0.011	0.00303217
ID_101550	ARL6IP5	0.00094	(1.2e-05-0.076)	0.0019	0.000544369
ID_10157	MRPL55	3.3	(1-10)	0.046	0.00438782
ID_10178	GUK1	0.18	(0.045-0.73)	0.017	0.00126645
ID_10179	GUK1	160	(5.6-4700)	0.0031	0.000795675
ID_10181	GUK1	11	(1.3-89)	0.028	0.0103811
ID_10182	GUK1	3800000000000	(720000-2e+19)	0.00024	0.000333388
ID_10185	GUK1	1.4e-10	(1.1e-14-1.7e-06)	2.2e-06	2.76053e-06
ID_10188	GUK1	1.7e-08	(4.4e-14-0.0066)	0.0064	0.000291703
ID_10189	GUK1	29000000	(12000-6.6e+10)	1.4e-05	0.000236033
ID_10191	GUK1	0.019	(0.0036-0.098)	2.5e-06	4.2906e-08
ID_10194	C1orf145	0.33	(0.11-0.97)	0.045	0.0146047
ID_10195	C1orf145	3	(1-8.9)	0.045	0.0146047
ID_102012	ERBB2IP	0.22	(0.11-0.43)	1.3e-05	1.98462e-06
ID_10206	TRIM11	2.7	(1-6.9)	0.044	0.00178039
ID_10208	TRIM11	0.0027	(4.4e-05-0.17)	0.0049	0.00233027
ID_10209	TRIM11	370	(6-23000)	0.0049	0.00233027
ID_102199	IFI44	3.3	(1.2-9.2)	0.023	0.000309673
ID_10229	TAF5L	21	(1.4-320)	0.029	0.000211455
ID_1023	EPHB2	110000	(25-4.9e+08)	0.0066	0.000550778
ID_10242	COG2	110000	(290-3.9e+07)	0.00013	2.02129e-05
ID_10247	C1orf198	0.094	(0.041-0.21)	2e-08	3.31811e-08
ID_10248	C1orf198	22	(7.3-66)	4.1e-08	3.14767e-09
ID_10250	C1orf198	33	(1.5-720)	0.027	0.000544621
ID_10257	TTC13	0.21	(0.052-0.84)	0.028	0.0118678
ID_10261	ARV1	140	(4.5-4400)	0.005	0.00125162
ID_10262	ARV1	0.0072	(0.00023-0.22)	0.005	0.00125162
ID_102686	RMND5B	0.09	(0.0083-0.98)	0.048	0.0142304
ID_10272	C1orf131	14	(5.5-38)	5.1e-08	7.89533e-08
ID_10277	SPRTN	12	(4.5-34)	1e-06	3.15445e-06
ID_10278	SPRTN	0.017	(0.00048-0.58)	0.024	0.00365275
ID_10280	DISC1	0.14	(0.053-0.38)	0.0001	4.93524e-07
ID_102807	SIRT2	4.9e-20	(2.8e-39-0.85)	0.049	0.00658648
ID_10282	DISC1	6.4	(2-21)	0.0022	1.25184e-06
ID_10283	DISC1	860	(5.4-140000)	0.0091	0.000250391
ID_10284	DISC1	12000	(16-9100000)	0.0056	0.000230717
ID_10285	DISC1	100	(1.1-9800)	0.044	0.00164216
ID_10316	NTPCR	250	(20-3100)	2e-05	3.15849e-06
ID_10317	NTPCR	0.004	(0.00032-0.051)	2e-05	3.15849e-06
ID_10320	PCNXL2	4.2	(1.8-9.5)	0.00066	1.00112e-05
ID_10328	MLK4	2.4	(1.3-4.4)	0.0062	3.93969e-05
ID_10338	IRF2BP2	0.0016	(0.00013-0.019)	3.5e-07	6.23551e-07
ID_10340	ARID4B	230	(1.6-33000)	0.031	0.00236108
ID_10342	ARID4B	12	(3.1-43)	0.0003	6.03413e-06
ID_10344	GGPS1	0.15	(0.05-0.43)	0.00045	3.36907e-07
ID_10345	GGPS1	4.5e+21	(2500000-8.1e+36)	0.0054	6.27672e-05
ID_10346	GGPS1	6.6	(2.2-19)	0.00067	1.13328e-07
ID_10349	TBCE	25	(4.4-150)	0.00033	0.000246415
ID_10352	B3GALNT2	0.16	(0.059-0.44)	0.00041	4.03605e-07
ID_10353	B3GALNT2	6.2	(2.3-17)	0.00041	4.03605e-07
ID_10354	B3GALNT2	0.078	(0.0096-0.63)	0.017	5.02277e-05
ID_10355	B3GALNT2	2.6	(1-6.9)	0.045	0.000243477
ID_1036	LUZP1	9300000	(11-7.9e+12)	0.021	2.70424e-05
ID_10360	LYST	0.35	(0.17-0.71)	0.0037	0.000127882
ID_10365	NID1	6.4e-09	(3.3e-16-0.12)	0.027	0.000390841
ID_10369	ERO1LB	34	(7.7-150)	2.9e-06	1.987e-08
ID_1037	LUZP1	1.1e-07	(1.3e-13-0.092)	0.021	2.70424e-05
ID_10370	ERO1LB	0.03	(0.0068-0.13)	2.9e-06	1.987e-08
ID_10380	LGALS8	20000	(450-860000)	2.8e-07	9.1051e-09
ID_10381	LGALS8	5.1e-05	(1.2e-06-0.0022)	2.8e-07	9.1051e-09
ID_10382	LGALS8	44	(16-120)	5.8e-13	1.11922e-12
ID_10404	MTR	110	(1.8-6900)	0.026	0.000159779
ID_10405	MTR	0.0015	(5.5e-05-0.039)	9.5e-05	6.92038e-11
ID_10451	CEP170	5.2	(1.3-21)	0.021	3.29211e-06
ID_10456	SDCCAG8	0.0026	(9.1e-06-0.72)	0.038	0.00115115
ID_10457	SDCCAG8	390	(1.4-110000)	0.038	0.00115115
ID_10458	SDCCAG8	0.00066	(2.9e-05-0.015)	3.9e-06	1.67856e-09
ID_10463	AKT3	0.024	(0.0035-0.17)	0.00019	6.18621e-09
ID_10464	AKT3	33	(4.3-250)	0.00078	2.43129e-08
ID_10465	AKT3	3800000	(62-2.3e+11)	0.007	1.11287e-06
ID_10474	COX20	37	(7.1-190)	1.7e-05	4.48887e-08
ID_10475	COX20	160	(24-1100)	1.7e-07	5.51084e-08
ID_10488	SMYD3	5	(1.1-23)	0.037	2.73253e-05
ID_10494	CNST	0.00026	(1.4e-05-0.0046)	2.1e-08	1.16906e-12
ID_10495	CNST	3900	(220-70000)	2.1e-08	1.16906e-12
ID_10501	ZNF695	0.34	(0.2-0.6)	0.00018	3.48674e-05
ID_10502	ZNF695	2.9	(1.7-5.1)	0.00018	3.48674e-05
ID_10507	ZNF670	0.12	(0.036-0.38)	0.00038	2.95446e-06
ID_10509	ZNF670	21	(4.5-96)	9.5e-05	1.2274e-07
ID_10513	ZNF669	6	(1.3-28)	0.02	0.00510509
ID_10514	ZNF124	37	(7.7-180)	6.7e-06	5.12433e-08
ID_10515	ZNF124	0.048	(0.015-0.15)	2.1e-07	5.89878e-08
ID_10516	ZNF124	9.1	(2.2-38)	0.0027	0.000542011
ID_10517	ZNF124	5.2	(2-13)	0.00061	2.31696e-05
ID_10556	ZNF692	470	(5.8-38000)	0.0061	0.000860096
ID_10557	ZNF692	6.8	(2.3-20)	0.00053	7.00139e-05
ID_10558	ZNF692	0.079	(0.011-0.58)	0.012	0.00364813
ID_1056	C1orf213	4.5	(1-19)	0.043	0.00961841
ID_10563	ZNF692	4.2	(1.9-9.2)	0.00029	1.58921e-05
ID_10579	ZMYND11	8.3	(1.1-64)	0.042	0.000111394
ID_10580	ZMYND11	0.16	(0.05-0.52)	0.0023	5.8734e-07
ID_105827	ANKRD10	0.083	(0.017-0.42)	0.0025	0.0012949
ID_1059	TCEA3	25	(2.4-270)	0.0074	0.000758702
ID_10599	PRR26	0.031	(0.0084-0.12)	2.5e-07	1.09815e-07
ID_10600	PRR26	32	(8.6-120)	2.5e-07	1.09815e-07
ID_10612	WDR37	4	(1.4-11)	0.0081	0.00190913
ID_10613	WDR37	0.19	(0.091-0.41)	2.3e-05	2.98091e-07
ID_10619	PFKP	5.7	(2.7-12)	7.4e-06	4.33534e-05
ID_10645	AKR1C1	0.064	(0.0062-0.66)	0.021	0.00167565
ID_10646	AKR1C1	16	(1.5-160)	0.021	0.00167565
ID_10653	AKR1C3	0.065	(0.0085-0.5)	0.0086	1.84534e-05
ID_1066	ASAP3	8.8	(1.5-51)	0.015	0.000590318
ID_10660	NET1	0.017	(0.0023-0.12)	5.6e-05	1.59358e-06
ID_10661	NET1	24	(1.5-390)	0.026	0.000831916
ID_10670	FBXO18	0.13	(0.044-0.41)	0.00038	4.23646e-05
ID_10672	FBXO18	750	(3-190000)	0.019	0.000394177
ID_10675	IL15RA	7.6	(2.5-23)	0.00036	0.000460788
ID_10679	IL15RA	9.2	(1.2-73)	0.036	0.00286329
ID_1069	PITHD1	73	(6.3-850)	0.0006	1.15448e-06
ID_10699	PFKFB3	4200000	(160-1.1e+11)	0.0033	1.88949e-06
ID_10703	PFKFB3	30	(7.4-120)	2.2e-06	1.76977e-10
ID_1071	LYPLA2	21	(5.5-79)	8.2e-06	1.54198e-08
ID_10710	SFMBT2	0.069	(0.0069-0.68)	0.022	0.000109364
ID_10711	SFMBT2	370	(24-5800)	2.3e-05	3.42947e-06
ID_1072	LYPLA2	190	(23-1600)	9.7e-07	2.61213e-10
ID_10726	ATP5C1	0.085	(0.0078-0.92)	0.042	8.26293e-10
ID_10727	ATP5C1	9.5e-11	(2.8e-19-0.032)	0.021	0.00100362
ID_1073	LYPLA2	4.3	(1.5-12)	0.0057	0.000582042
ID_10739	CELF2	2.8	(1.2-6.7)	0.016	0.00372538
ID_107413	HMGN1	0.18	(0.045-0.73)	0.016	0.0074663
ID_107415	HMGN1	630000	(11-3.6e+10)	0.017	4.65158e-05
ID_10745	CELF2	0.16	(0.031-0.83)	0.029	0.0047134
ID_1075	LYPLA2	170	(13-2400)	0.00011	3.48643e-05
ID_10750	USP6NL	18	(3-110)	0.0017	6.04246e-05
ID_10751	USP6NL	0.056	(0.0092-0.34)	0.0017	6.04246e-05
ID_10758	SEC61A2	0.00024	(1.4e-07-0.42)	0.029	0.00472325
ID_1076	LYPLA2	5.1e-67	(1.1e-99-2.3e-34)	6.9e-05	2.69547e-06
ID_10766	NUDT5	250	(6.4-9900)	0.0032	0.00127045
ID_10767	NUDT5	22	(1.5-310)	0.024	0.000259623
ID_10768	NUDT5	0.1	(0.019-0.54)	0.0073	0.000399971
ID_10772	CAMK1D	0.021	(0.0039-0.11)	5.8e-06	1.89504e-06
ID_10773	CAMK1D	48	(9-260)	5.8e-06	1.89504e-06
ID_10774	CCDC3	0.14	(0.025-0.77)	0.023	0.000111903
ID_10777	OPTN	1.1e-09	(3.9e-17-0.029)	0.018	1.59777e-06
ID_10780	OPTN	5.7	(1.2-28)	0.03	0.00176999
ID_107824	MRPS18C	4.1e-05	(6.3e-08-0.027)	0.0023	1.97788e-05
ID_10789	PHYH	0.055	(0.0066-0.45)	0.0069	1.54468e-05
ID_10791	PHYH	78000	(18-3.4e+08)	0.0085	0.00113775
ID_10793	SEPHS1	1.3e+17	(1400000-1.2e+28)	0.0022	0.000266361
ID_10802	BEND7	0.17	(0.041-0.69)	0.014	0.000102453
ID_10808	FRMD4A	0.55	(0.33-0.91)	0.019	0.00133799
ID_10809	FRMD4A	1.9	(1.1-3.1)	0.017	0.00133799
ID_10810	FRMD4A	1.1e+17	(7.9e+09-1.6e+24)	3e-06	9.98486e-06
ID_10818	FAM107B	640000	(32-1.3e+10)	0.0081	4.28827e-06
ID_10819	FAM107B	9800	(1.8-5.4e+07)	0.036	0.00128082
ID_10822	FAM107B	1600	(3.3-740000)	0.019	2.60786e-06
ID_10823	FAM107B	73	(1.9-2800)	0.021	0.00292896
ID_10824	FAM107B	2300	(36-150000)	0.00025	7.00463e-07
ID_10830	HSPA14	8.6	(2.9-26)	0.00012	0.000165741
ID_10831	HSPA14	0.12	(0.039-0.35)	0.00012	0.000165741
ID_10835	DCLRE1C	11	(4.3-29)	9.3e-07	2.16511e-07
ID_1085	MYOM3	440000000	(2300-8.6e+13)	0.0014	7.83222e-06
ID_1086	MYOM3	2.3e-09	(1.2e-14-0.00044)	0.0014	7.83222e-06
ID_10862	RPP38	2.8	(1.1-7.5)	0.037	0.00558188
ID_10868	NMT2	19	(3.2-120)	0.0012	1.09132e-05
ID_10873	FAM188A	0.051	(0.0045-0.57)	0.016	0.00356894
ID_10879	RSU1	0.0011	(2.5e-05-0.047)	0.00038	9.4725e-06
ID_10880	RSU1	6.4	(1.3-31)	0.02	0.00294798
ID_10881	CUBN	750000000	(52-1.1e+16)	0.015	2.92858e-06
ID_10882	CUBN	1.3e-09	(9.1e-17-0.019)	0.015	2.92858e-06
ID_10885	TRDMT1	29	(2-420)	0.013	0.00523634
ID_10928	VIM	57	(11-290)	8.5e-07	7.40186e-11
ID_10929	VIM	290000000	(1200-6.8e+13)	0.002	0.000190909
ID_10930	VIM	19000000	(2100-1.6e+11)	0.0003	1.22205e-05
ID_10950	CACNB2	19	(2.4-150)	0.0051	0.00197619
ID_10978	DNAJC1	4.3e-07	(1.6e-11-0.012)	0.0049	4.27034e-05
ID_10993	KIAA1217	5	(1.4-17)	0.013	0.000291448
ID_10995	KIAA1217	0.034	(0.0055-0.21)	0.00028	5.47719e-07
ID_10996	KIAA1217	5.7	(1.3-24)	0.018	0.000318559
ID_11009	KIAA1217	0.066	(0.032-0.14)	9.9e-14	1.28786e-14
ID_11012	ARHGAP21	370	(22-6300)	4.1e-05	9.08568e-07
ID_11022	THNSL1	4.8	(1.4-16)	0.011	8.02885e-05
ID_11030	APBB1IP	120	(2.1-6300)	0.02	0.00128552
ID_11031	APBB1IP	0.0087	(0.00016-0.47)	0.02	0.00128552
ID_11034	ABI1	0.011	(0.00014-0.94)	0.047	0.0110988
ID_11048	ABI1	5.1	(1.4-18)	0.013	6.5908e-05
ID_11060	YME1L1	2.8	(1.3-6.2)	0.011	0.0116104
ID_11061	YME1L1	4.5	(1.3-15)	0.016	1.28201e-07
ID_11069	ACBD5	7.3	(1.7-32)	0.0086	4.53084e-06
ID_11085	ARMC4	0.02	(0.0023-0.17)	0.00034	0.000327228
ID_1109	NIPAL3	44	(13-150)	1.2e-09	2.24375e-09
ID_1110	NIPAL3	180	(2.3-14000)	0.019	5.30486e-07
ID_11103	WAC	11	(3.5-32)	3.3e-05	1.85896e-08
ID_1111	NIPAL3	0.026	(0.0082-0.082)	5.7e-10	3.09817e-11
ID_11116	SVIL	5.4	(2.6-11)	7.5e-06	2.32348e-06
ID_11118	MTPAP	5.2e-07	(1.2e-10-0.0023)	0.00074	0.000159585
ID_11121	MAP3K8	3.4	(1.7-6.7)	0.00042	4.65098e-05
ID_11149	ZEB1	7.6	(3.1-18)	9.2e-06	9.30295e-07
ID_11153	ARHGAP12	0.1	(0.021-0.52)	0.0059	3.06819e-05
ID_11158	EPC1	10	(2.1-50)	0.0041	0.00208063
ID_11194	NRP1	230000000000000	(90000-6.1e+23)	0.0028	7.68526e-05
ID_11197	NRP1	29000	(4-2.1e+08)	0.023	1.46067e-06
ID_11198	NRP1	0.076	(0.0074-0.78)	0.03	8.99122e-10
ID_11201	NRP1	0.00066	(5.7e-07-0.77)	0.042	0.00785845
ID_11207	PARD3	21	(6.9-65)	1e-07	1.5405e-08
ID_11208	PARD3	0.059	(0.013-0.28)	0.00031	8.54828e-07
ID_11209	PARD3	0.01	(0.001-0.1)	0.00011	2.21549e-05
ID_11211	PARD3	0.071	(0.0095-0.53)	0.0099	3.95407e-05
ID_11213	PARD3	15	(3.4-67)	0.00037	1.60301e-06
ID_11214	PARD3	6.2	(2.2-18)	0.00064	6.6238e-06
ID_11230	CREM	5.3	(1.7-17)	0.0045	0.000201947
ID_11231	CREM	0.086	(0.019-0.38)	0.0012	0.000400886
ID_11243	CREM	5.1	(1.1-24)	0.038	0.00294095
ID_11244	CREM	8.1	(1.8-37)	0.0072	9.03987e-05
ID_11251	CREM	0.17	(0.033-0.86)	0.032	0.000687624
ID_11261	CREM	2.9	(1.1-8.1)	0.036	0.000776322
ID_11264	CREM	9.6	(1.8-52)	0.0086	1.9129e-05
ID_11266	CREM	130	(2.3-7200)	0.018	0.00078316
ID_11294	CREM	0.073	(0.0066-0.81)	0.033	0.0086302
ID_1130	SRRM1	260	(19-3500)	2.7e-05	1.7911e-06
ID_11300	ZNF248	12	(1.2-110)	0.031	0.00297315
ID_11305	ZNF248	4.6	(1.6-13)	0.0044	0.000638995
ID_11308	ZNF33A	0.12	(0.022-0.67)	0.016	0.000797343
ID_11309	ZNF33A	8.3	(1.5-46)	0.016	0.000797343
ID_11310	ZNF33A	14	(2.8-68)	0.0014	8.88989e-07
ID_11312	ZNF37A	3.3	(1.5-7.3)	0.0037	0.00292657
ID_11319	RASGEF1A	2.7	(1.5-4.9)	0.00092	0.000259618
ID_11324	HNRNPF	0.018	(0.00061-0.52)	0.019	0.0018864
ID_11325	HNRNPF	51	(8.5-300)	1.7e-05	2.22737e-08
ID_1133	SRRM1	8.3	(3.6-19)	4.8e-07	1.42536e-07
ID_11342	CXCL12	0.12	(0.028-0.48)	0.0031	0.00287001
ID_11343	CXCL12	9.6	(3-31)	0.00015	0.000476576
ID_11344	CXCL12	0.0014	(3.4e-05-0.059)	0.00055	0.000264009
ID_11353	RASSF4	140000	(31-6.4e+08)	0.0058	0.00327087
ID_11359	ALOX5	0.00017	(4.6e-07-0.062)	0.004	0.000398786
ID_11362	2019-03-08	4.6	(1.8-12)	0.0015	0.000223003
ID_11378	FAM21C	0.14	(0.024-0.77)	0.024	0.000957804
ID_114197	PFKL	0.21	(0.075-0.57)	0.0022	0.000427884
ID_11433	SYT15	0.023	(0.0045-0.12)	8.4e-06	1.11443e-05
ID_11435	SYT15	43	(8.2-220)	8.4e-06	1.11443e-05
ID_11436	SYT15	48	(1.1-2000)	0.043	0.00141949
ID_1146	C1orf63	2.1	(1.2-3.8)	0.0078	0.000411383
ID_11473	MAPK8	6.1e-06	(8.4e-10-0.045)	0.0082	0.000288362
ID_11474	MAPK8	160000	(22-1.2e+09)	0.0082	0.000288362
ID_11475	MAPK8	0.063	(0.0083-0.48)	0.0079	1.59063e-05
ID_114798	SPOP	3.5	(1.1-11)	0.039	0.00209005
ID_11481	ARHGAP22	11	(3.7-34)	1.9e-05	2.37012e-08
ID_11485	ARHGAP22	0.32	(0.13-0.82)	0.017	7.21005e-07
ID_11498	VSTM4	0.021	(0.0036-0.12)	1.8e-05	3.38499e-06
ID_11499	VSTM4	48	(8.1-280)	1.8e-05	3.38499e-06
ID_115012	TPM1	4.9	(1.9-13)	0.0011	0.000406337
ID_115016	TPM1	0.41	(0.17-0.99)	0.048	0.000187765
ID_11506	C10orf128	5.9	(1.2-29)	0.029	0.0195274
ID_11527	AGAP8	4.6	(1.6-13)	0.0044	0.000146761
ID_11535	NCOA4	660	(11-40000)	0.0019	6.40003e-05
ID_11542	NCOA4	3.2e-33	(2.9e-55-3.6e-11)	0.0039	0.000237526
ID_11548	NCOA4	0.0051	(4.3e-05-0.61)	0.03	0.00318114
ID_11554	FAM21A	96000	(9.5-9.7e+08)	0.015	0.000678161
ID_11558	FAM21A	16000000000	(870-2.9e+17)	0.0059	0.00148116
ID_11575	SGMS1	39	(3.6-420)	0.0025	4.27072e-07
ID_116024	SNRPD2	3.1	(1.1-8.6)	0.03	0.00114661
ID_11811	ZWINT	7.7	(1.7-35)	0.0088	2.63064e-05
ID_11812	ZWINT	0.025	(0.0013-0.48)	0.014	0.000379866
ID_11813	ZWINT	10	(5.2-21)	3.9e-11	2.2321e-12
ID_11827	FAM13C	0.12	(0.034-0.44)	0.0013	4.81829e-05
ID_11829	FAM13C	3.6	(1.4-9.4)	0.0078	0.000637907
ID_11843	ANK3	8.3	(1.6-43)	0.012	0
ID_11845	ANK3	0.27	(0.12-0.6)	0.0012	3.83163e-08
ID_11846	ANK3	0.014	(0.00096-0.22)	0.0021	2.81611e-08
ID_11847	ANK3	70	(4.6-1000)	0.0021	2.81611e-08
ID_11849	ANK3	1000	(3.1-330000)	0.019	2.4624e-07
ID_11864	TMEM26	2.3	(1.1-4.7)	0.028	0.00121406
ID_11869	RTKN2	4.7	(1.5-15)	0.0095	0.000340968
ID_11887	NRBF2	0.00027	(1e-07-0.74)	0.042	6.81972e-05
ID_11888	JMJD1C	0.39	(0.18-0.86)	0.02	0.00079543
ID_11898	DNAJC12	0.13	(0.018-0.97)	0.047	0.00679025
ID_11899	DNAJC12	7.5	(1-55)	0.047	0.00679025
ID_11908	SIRT1	14	(4.8-42)	1.6e-06	9.10969e-07
ID_11910	SIRT1	0.00085	(3.8e-06-0.19)	0.01	0.000255626
ID_11912	HERC4	43	(7.9-230)	1.2e-05	6.07709e-07
ID_1192	MAN1C1	2.6	(1-6.5)	0.046	0.000190786
ID_11921	MYPN	0.14	(0.036-0.53)	0.0042	0.000102649
ID_11922	MYPN	7.2	(1.9-28)	0.0042	0.000102649
ID_11925	PBLD	2500	(3-2e+06)	0.022	0.000468062
ID_11926	PBLD	0.00041	(5e-07-0.33)	0.022	0.000468062
ID_11933	HNRNPH3	0.00041	(1.9e-05-0.0087)	5.7e-07	2.94365e-08
ID_11939	RUFY2	5.5	(1.7-18)	0.0044	5.62564e-09
ID_11942	RUFY2	1100	(1.3-960000)	0.042	0.00305668
ID_1195	SEPN1	11	(2.7-44)	0.00071	1.38883e-06
ID_11952	SLC25A16	5.4	(2.9-10)	1.6e-07	4.76881e-10
ID_1196	MTFR1L	9.9	(4.3-23)	1.1e-07	1.05472e-10
ID_11979	VPS26A	3.9e-11	(9.3e-19-0.0016)	0.0074	3.75711e-05
ID_11983	HKDC1	38	(1.1-1300)	0.043	0.00228304
ID_11984	HKDC1	0.026	(0.00076-0.9)	0.043	0.00228304
ID_11985	HK1	0.007	(0.00014-0.35)	0.013	3.43372e-06
ID_11988	HK1	350	(5.9-21000)	0.0049	4.46902e-06
ID_12	C1orf159	6.9	(2.8-17)	3.3e-05	8.18256e-07
ID_12032	SAR1A	40	(5.8-280)	0.00019	2.32063e-05
ID_12054	UNC5B	11	(2.8-39)	0.00046	9.24618e-09
ID_120574	SAT1	0.18	(0.068-0.49)	0.00073	0.00014048
ID_120575	SAT1	7.1	(1.1-45)	0.036	0.000745415
ID_12067	PSAP	130	(13-1200)	2.7e-05	1.90007e-08
ID_12071	SPOCK2	8.3e-08	(2.2e-12-0.0031)	0.0024	5.70779e-05
ID_12072	SPOCK2	12000000	(320-4.5e+11)	0.0024	5.70779e-05
ID_12074	ASCC1	0.022	(0.0027-0.18)	0.00042	1.04773e-05
ID_12079	ASCC1	5.4	(1.5-19)	0.0086	0.00044805
ID_12080	ASCC1	4.5	(1.6-12)	0.0034	9.74138e-07
ID_12081	ASCC1	16	(2.1-120)	0.0077	8.22923e-05
ID_12094	MICU1	0.16	(0.073-0.35)	5.1e-06	1.78739e-07
ID_121053	NPIPA8	0.012	(0.00058-0.24)	0.0041	9.10838e-05
ID_1211	MTFR1L	0.099	(0.025-0.39)	0.00089	1.38957e-06
ID_1212	MTFR1L	15	(4.9-46)	2e-06	4.06767e-07
ID_12122	P4HA1	0.0015	(0.00016-0.014)	1.6e-08	2.15769e-10
ID_12124	NUDT13	9.5	(3.4-27)	1.9e-05	7.63223e-05
ID_12125	NUDT13	14	(2-90)	0.0071	0.00148221
ID_1213	MTFR1L	35	(11-110)	8e-10	3.22488e-10
ID_12135	MRPS16	0.0004	(1e-05-0.015)	2.7e-05	2.23996e-06
ID_12136	MRPS16	2500	(65-98000)	2.6e-05	2.23996e-06
ID_1214	MTFR1L	25	(7.4-81)	1.6e-07	4.01126e-08
ID_12156	PPP3CB	0.14	(0.021-0.99)	0.048	0.00795855
ID_121863	PPIL6	0.0048	(2.7e-05-0.86)	0.044	0.0251734
ID_1222	STMN1	110000000000	(3-3.9e+21)	0.04	4.59073e-06
ID_12228	FUT11	0.00049	(3.2e-07-0.75)	0.042	1.87724e-05
ID_12229	FUT11	2000	(1.3-3100000)	0.042	1.87724e-05
ID_12230	CHCHD1	1900	(18-210000)	0.0014	0.000223288
ID_12234	ZSWIM8	28	(3.3-230)	0.0022	0.000120372
ID_12238	CAMK2G	0.0014	(6.8e-06-0.31)	0.017	0.000799808
ID_12239	CAMK2G	690	(3.2-150000)	0.017	0.000799808
ID_12254	VCL	4.4	(1.2-17)	0.03	0.00645678
ID_12256	AP3M1	9.3	(1.3-64)	0.024	0.00307259
ID_12269	SAMD8	130	(16-1000)	3.9e-06	1.25043e-07
ID_12271	VDAC2	8.6e-11	(1.9e-19-0.039)	0.023	0.00174165
ID_12273	VDAC2	49000	(35-6.9e+07)	0.0035	0.00209945
ID_12274	VDAC2	1500000000000	(89-2.5e+22)	0.02	4.15051e-06
ID_12295	RPS24	0.075	(0.036-0.16)	8.8e-12	3.28172e-09
ID_12297	RPS24	0.028	(0.011-0.071)	3.5e-14	1.55542e-13
ID_12300	ZMIZ1	20	(3-130)	0.0019	8.90684e-06
ID_12303	PPIF	390	(20-7600)	7.9e-05	3.48119e-07
ID_12308	PPIF	2800	(52-160000)	9.8e-05	2.48037e-05
ID_123118	ENOSF1	0.19	(0.071-0.52)	0.0011	0.000166066
ID_123119	ENOSF1	8	(2.7-24)	0.0002	0.000225626
ID_123198	GLOD4	0.051	(0.0041-0.63)	0.02	0.000121883
ID_12337	TMEM254	37	(5.3-250)	0.00027	1.30289e-05
ID_12362	FAM213A	0.11	(0.034-0.39)	0.00049	8.03059e-07
ID_12364	FAM213A	13	(3.4-51)	0.00019	1.65715e-06
ID_12365	FAM213A	0.044	(0.003-0.65)	0.023	0.000191049
ID_12367	TSPAN14	11	(2.2-55)	0.0037	0.00153873
ID_12386	NRG3	47000	(3.8-5.8e+08)	0.025	0.00339746
ID_12407	CCSER2	85000	(190-3.8e+07)	0.00027	6.24047e-06
ID_12408	CCSER2	1.2e-05	(2.7e-08-0.0053)	0.00027	6.24047e-06
ID_12416	WAPAL	8.1e+17	(860-7.7e+32)	0.019	0.00327404
ID_12421	LDB3	0.15	(0.032-0.67)	0.014	0.000485244
ID_12422	LDB3	6.8	(1.5-31)	0.014	0.000485244
ID_124221	TMEM139	0.26	(0.086-0.8)	0.018	0.000296156
ID_124224	TMEM139	0.26	(0.074-0.92)	0.036	0.000492847
ID_124225	TMEM139	0.24	(0.076-0.76)	0.015	0.00229002
ID_124330	WBSCR22	3.1	(1.1-8.4)	0.027	0.00190907
ID_12439	MMRN2	49	(8.2-290)	1.9e-05	1.3403e-08
ID_12443	ADIRF	0.0019	(6.7e-06-0.55)	0.03	0.000161612
ID_12444	GLUD1	19000	(8-4.5e+07)	0.013	3.04634e-05
ID_12452	MINPP1	58	(4.4-770)	0.0021	2.60495e-07
ID_12457	PAPSS2	0.084	(0.035-0.2)	2.4e-08	3.25322e-08
ID_1246	SH3BGRL3	3.4e-15	(1.3e-23-8.7e-07)	0.00075	6.89573e-05
ID_12466	RNLS	0.017	(0.0018-0.17)	0.0005	5.14892e-05
ID_12469	STAMBPL1	9.6	(4.1-22)	1.6e-07	4.18202e-07
ID_12470	STAMBPL1	8.6	(1.6-46)	0.011	0.000119028
ID_12475	FAS	220	(19-2600)	1.8e-05	3.90043e-07
ID_12479	FAS	3e-11	(2.5e-18-0.00037)	0.0036	1.48111e-05
ID_12482	FAS	2.2e-14	(5.2e-24-9.2e-05)	0.0054	5.48503e-06
ID_12485	LIPA	0.37	(0.15-0.93)	0.033	0.00102513
ID_12488	IFIT3	6.4	(1.6-26)	0.0096	3.23329e-06
ID_12509	PCGF5	5.9	(1.5-23)	0.0098	0.000597835
ID_1251	UBXN11	0.0041	(8.5e-05-0.19)	0.0053	0.000111177
ID_12510	PCGF5	0.17	(0.044-0.65)	0.0098	0.000597835
ID_12514	HECTD2	2.3	(1.1-5)	0.034	0.000314738
ID_12524	BTAF1	14	(3.7-53)	9.7e-05	9.33458e-08
ID_12533	IDE	9.2	(2.1-39)	0.0028	0.000974074
ID_12534	IDE	23	(2.6-200)	0.0049	0.000170218
ID_12535	IDE	3.6	(1.9-6.8)	6.9e-05	3.21891e-06
ID_12552	MYOF	76	(1.5-3900)	0.031	0.000777476
ID_12559	FRA10AC1	0.00098	(3.7e-06-0.26)	0.015	0.0039336
ID_12561	FRA10AC1	1000	(3.9-270000)	0.015	0.0039336
ID_12563	FRA10AC1	2400	(20-3e+05)	0.0015	0.00110666
ID_12564	FRA10AC1	59000	(4.6-7.4e+08)	0.023	1.32545e-06
ID_12567	SLC35G1	0.12	(0.021-0.7)	0.019	4.93044e-09
ID_12569	SLC35G1	11	(1.4-83)	0.021	0.000428816
ID_12578	PLCE1	0.07	(0.0078-0.63)	0.018	8.41698e-05
ID_12579	PLCE1	14	(1.6-130)	0.018	8.41698e-05
ID_12583	NOC3L	20000000	(750-5.6e+11)	0.0012	0.000244998
ID_12584	NOC3L	4.9e-08	(1.8e-12-0.0013)	0.0012	0.000244998
ID_1261	UBXN11	3.4	(1.5-7.8)	0.0031	4.38865e-05
ID_1262	UBXN11	11	(1.9-68)	0.0076	0.000147291
ID_12621	SORBS1	16	(1.5-180)	0.024	0.000552992
ID_12636	SORBS1	6.6	(3.4-13)	1.2e-08	8.88971e-09
ID_12644	SORBS1	0.12	(0.018-0.73)	0.022	0.000635672
ID_12676	BLNK	6.7	(1.5-31)	0.014	0.0017288
ID_12704	ZDHHC16	8.9	(1.1-71)	0.038	0.00938037
ID_12706	ZDHHC16	5600000000	(7000-4.5e+15)	0.0012	4.4433e-05
ID_12721	MMS19	0.033	(0.0043-0.25)	0.00098	3.03662e-06
ID_1273	DHDDS	0.11	(0.022-0.51)	0.0051	6.34598e-05
ID_12733	MORN4	16	(1.4-190)	0.027	0.00511669
ID_127390	UBR2	0.068	(0.0062-0.75)	0.028	7.97977e-06
ID_1274	DHDDS	14	(3.1-67)	0.00063	6.14156e-07
ID_12740	ZFYVE27	0.00013	(2.4e-08-0.72)	0.042	0.00641063
ID_12742	ZFYVE27	0.0014	(1.3e-05-0.16)	0.0068	0.000238898
ID_12759	R3HCC1L	11	(2.6-50)	0.0012	0.00296022
ID_12760	HPS1	24	(5.3-110)	3.6e-05	8.43814e-10
ID_12761	HPS1	0.042	(0.0094-0.19)	3.6e-05	8.43814e-10
ID_12762	HPS1	0.0062	(0.00029-0.13)	0.0011	0.000855628
ID_12776	COX15	0.02	(0.0027-0.15)	0.00012	2.43684e-05
ID_12777	COX15	51	(6.8-380)	0.00012	2.43684e-05
ID_1278	DHDDS	71	(4.4-1200)	0.0027	6.73154e-05
ID_12786	DNMBP	0.0064	(1e-04-0.39)	0.016	0.000117033
ID_127874	PPIL3	0.34	(0.12-0.97)	0.045	3.60986e-06
ID_127875	PPIL3	0.22	(0.085-0.57)	0.0019	1.59677e-05
ID_127877	PPIL3	0.048	(0.0025-0.91)	0.043	0.0047397
ID_12788	ERLIN1	470	(8.6-26000)	0.0026	0.00497087
ID_1279	RPS6KA1	0.00078	(6.8e-06-0.091)	0.0032	1.16468e-05
ID_1281	RPS6KA1	4.7	(1.7-13)	0.0025	0.00280029
ID_12824	NDUFB8	1.9e-05	(6.8e-08-0.0052)	0.00015	0.000119852
ID_12825	NDUFB8	8700000000	(820000-9.2e+13)	1.3e-06	2.38071e-06
ID_12829	NDUFB8	200000	(1.1-3.7e+10)	0.048	0.000899006
ID_12839	FAM178A	57	(9.2-350)	1.4e-05	1.64263e-08
ID_12842	FAM178A	0.085	(0.022-0.32)	0.00031	1.34761e-05
ID_12854	MRPL43	0.0019	(1.4e-05-0.25)	0.012	1.89954e-05
ID_12858	MRPL43	1.1e-10	(3.2e-20-0.4)	0.041	4.4498e-05
ID_12860	LZTS2	3.9	(1.8-8.8)	0.00088	4.81781e-06
ID_1287	RPS6KA1	16000	(13-1.9e+07)	0.0074	0.000958866
ID_12871	SFXN3	4200	(85-210000)	2.8e-05	4.57491e-06
ID_12872	BTRC	160	(3.4-7100)	0.0096	7.00485e-05
ID_12886	POLL	15	(4.2-51)	2.3e-05	1.929e-06
ID_12887	POLL	1100	(130-10000)	2.6e-10	2.34257e-14
ID_12888	POLL	1.4e-06	(1.9e-10-0.011)	0.0031	7.47714e-06
ID_12889	POLL	0.023	(0.00065-0.79)	0.036	0.00359024
ID_1289	RPS6KA1	5400000000000	(4100-7.1e+21)	0.0062	0.000795611
ID_12894	POLL	0.15	(0.048-0.48)	0.0014	0.000249882
ID_12901	POLL	6	(2.3-16)	0.0003	7.82405e-05
ID_12903	POLL	2.9	(1.5-5.7)	0.0024	0.000239425
ID_12905	POLL	8.7	(2.6-29)	0.00042	2.19022e-06
ID_12914	MGEA5	0.019	(0.0013-0.29)	0.0045	1.29894e-05
ID_1293	ARID1A	3.5	(1.3-9.8)	0.017	0.000133562
ID_12932	C10orf76	1000	(27-40000)	0.0002	1.76691e-05
ID_12933	C10orf76	0.00097	(2.5e-05-0.037)	0.0002	1.76691e-05
ID_12934	LDB1	69	(21-220)	1.5e-12	2.66798e-12
ID_12938	PPRC1	56	(3.4-920)	0.0047	0.00194911
ID_12942	NOLC1	0.077	(0.012-0.48)	0.0059	2.05292e-05
ID_12955	TMEM180	6	(1.6-23)	0.0089	0.000199625
ID_12961	SUFU	690	(7.4-64000)	0.0047	7.93462e-06
ID_12962	SUFU	0.0037	(0.00016-0.086)	0.00049	2.5854e-05
ID_12963	SUFU	1700	(10-280000)	0.0045	0.000243847
ID_12968	SFXN2	0.03	(0.005-0.18)	0.00012	3.9925e-05
ID_12978	SFXN2	5.4	(2-15)	0.0012	3.02902e-05
ID_12980	WBP1L	5.8	(1.4-24)	0.017	0.00882023
ID_12982	C10orf32	9000	(1.5-5.4e+07)	0.04	0.0032525
ID_12983	CNNM2	0.099	(0.028-0.36)	0.00039	0.000164387
ID_12984	CNNM2	10	(2.8-36)	0.00039	0.000164387
ID_13	C1orf159	3.4	(1.5-7.4)	0.0028	0.000186025
ID_13004	USMG5	10000	(330-310000)	1.4e-07	1.52244e-07
ID_13007	PDCD11	3.5	(1.2-10)	0.021	0.00167162
ID_13009	CALHM2	0.15	(0.024-0.93)	0.041	3.14993e-05
ID_1301	PIGV	2.4e-05	(8.6e-09-0.067)	0.0086	3.79618e-05
ID_1302	PIGV	2.5	(1-5.9)	0.039	0.00819231
ID_130207	PSMB7	8.1	(3.4-20)	2.6e-06	1.56877e-06
ID_13028	OBFC1	0.15	(0.035-0.62)	0.009	1.2161e-05
ID_13030	SLK	0.044	(0.018-0.11)	4.6e-12	7.73825e-14
ID_13035	SFR1	0.16	(0.066-0.4)	8.3e-05	1.45276e-05
ID_13036	SFR1	11	(4-32)	4.3e-06	4.95563e-06
ID_13044	GSTO1	8.1e-13	(4.5e-20-1.5e-05)	0.0011	0.0134091
ID_13077	ADD3	0.094	(0.032-0.28)	1.8e-05	1.34653e-07
ID_13079	MXI1	0.057	(0.022-0.15)	4.2e-09	1.88582e-12
ID_13081	MXI1	11	(4-32)	5.9e-06	5.52759e-07
ID_13086	PDCD4	380	(13-12000)	0.00061	2.06687e-06
ID_13088	BBIP1	1.9e-05	(1.7e-09-0.2)	0.021	0.00232248
ID_13089	BBIP1	23000	(640-820000)	4e-08	6.74798e-08
ID_13092	BBIP1	0.12	(0.031-0.48)	0.0026	0.0015749
ID_13093	BBIP1	5.8e-09	(3.1e-12-1.1e-05)	7.6e-07	1.51084e-06
ID_13094	BBIP1	5.2	(1.2-24)	0.032	3.08932e-05
ID_13097	BBIP1	1.7e-14	(1.3e-27-0.22)	0.04	1.11022e-16
ID_13103	GPAM	2.4	(1.1-5.3)	0.025	0.000245155
ID_13108	ACSL5	0.0021	(0.00021-0.021)	1.7e-07	7.04633e-06
ID_13109	ACSL5	490	(39-6200)	1.8e-06	3.24733e-05
ID_13114	ZDHHC6	0.0091	(0.00016-0.51)	0.022	1.31506e-08
ID_13115	VTI1A	0.11	(0.035-0.32)	6.4e-05	1.1641e-06
ID_13116	VTI1A	9.4	(3.1-28)	6.4e-05	1.1641e-06
ID_13141	TCF7L2	0.22	(0.075-0.64)	0.0052	1.55827e-07
ID_13147	TCF7L2	4.4	(1-19)	0.047	0.000197228
ID_13150	TCF7L2	0.038	(0.0032-0.46)	0.01	6.97436e-07
ID_13176	PLEKHS1	6.5	(1.4-30)	0.015	1.27742e-05
ID_13177	PLEKHS1	0.15	(0.034-0.69)	0.015	1.27742e-05
ID_13197	VWA2	0.47	(0.23-0.98)	0.045	0.0128052
ID_13198	VWA2	2.1	(1-4.4)	0.045	0.0128052
ID_13209	ABLIM1	0.13	(0.019-0.83)	0.032	0.000215535
ID_1321	SYTL1	3.4	(1.3-8.4)	0.01	0.0010126
ID_13240	KIAA1598	22000000	(140-3.3e+12)	0.0055	0.00242827
ID_13251	EIF3A	60	(2.3-1600)	0.014	0.000507604
ID_13256	FAM45A	0.18	(0.043-0.78)	0.022	0.00139934
ID_13263	RGS10	0.01	(6e-04-0.17)	0.0014	3.45304e-06
ID_13266	TIAL1	210	(3.7-11000)	0.0093	1.65201e-05
ID_13267	TIAL1	0.0049	(8.8e-05-0.27)	0.0093	1.65201e-05
ID_13268	TIAL1	18	(6.1-51)	1.4e-07	1.88179e-08
ID_13269	TIAL1	0.087	(0.009-0.84)	0.034	0.00577419
ID_13276	INPP5F	3.7	(2.1-6.6)	1.1e-05	1.02131e-05
ID_13288	WDR11	10	(4-26)	1.2e-06	1.57548e-07
ID_13289	WDR11	0.0093	(8.8e-05-0.98)	0.049	0.000153722
ID_13292	FGFR2	540	(7.3-40000)	0.0042	0.000616889
ID_13296	FGFR2	3.9	(1.3-12)	0.018	5.0795e-06
ID_13298	FGFR2	0.0031	(0.00014-0.072)	0.00031	0.00122892
ID_133022	FGFR1	26000	(290-2300000)	8.9e-06	2.473e-05
ID_13320	ATE1	0.099	(0.045-0.22)	1.4e-08	1.29473e-09
ID_13329	NSMCE4A	14	(2.5-80)	0.0025	6.99196e-05
ID_13339	TACC2	910	(43-19000)	1.2e-05	6.31667e-07
ID_13342	TACC2	9.4	(1.2-74)	0.034	0.00222833
ID_13344	TACC2	8.9	(4-20)	1.1e-07	1.38331e-08
ID_13350	PLEKHA1	12	(1-130)	0.049	0.00177941
ID_13353	PLEKHA1	3.5	(1.2-10)	0.024	0.000510531
ID_13354	PLEKHA1	21	(7.5-56)	4.8e-09	5.81948e-09
ID_13355	PLEKHA1	4.9	(2-12)	0.00063	2.09935e-08
ID_13374	CUZD1	6.4	(2.7-15)	3.1e-05	1.12847e-05
ID_13390	BUB3	13	(2.3-78)	0.0038	2.47229e-05
ID_13392	BUB3	1.1e-26	(3.5e-51-0.035)	0.038	9.81913e-05
ID_13399	OAT	4.8e-07	(1.8e-12-0.13)	0.023	3.54598e-08
ID_13407	METTL10	0.094	(0.01-0.88)	0.038	0.00412401
ID_13410	CTBP2	27	(4.5-170)	0.00036	6.89191e-05
ID_13412	CTBP2	0.024	(0.0066-0.086)	1.2e-08	3.56896e-09
ID_13417	CTBP2	0.085	(0.0075-0.96)	0.047	2.54009e-05
ID_13425	C10orf137	0.21	(0.059-0.77)	0.019	0.00140904
ID_13427	UROS	880	(8.9-88000)	0.0039	0.000104169
ID_13431	BCCIP	33	(8.1-130)	9.5e-07	3.52671e-06
ID_13432	BCCIP	0.00018	(1.8e-05-0.0018)	1.6e-13	9.09273e-14
ID_13434	BCCIP	2000000000	(2-2e+18)	0.043	0.0254596
ID_13436	DHX32	12	(3.6-37)	4e-05	4.71665e-07
ID_1344	FAM76A	6.9	(3.2-15)	6.2e-07	1.95122e-08
ID_13441	FANK1	0.0042	(6e-05-0.29)	0.011	0.013515
ID_13447	FANK1	4.9	(1-24)	0.046	7.62047e-06
ID_13465	PTPRE	76	(18-330)	6e-09	1.11343e-10
ID_13468	PTPRE	0.0046	(0.00016-0.14)	0.0019	3.75883e-06
ID_13476	GLRX3	190	(8.5-4200)	0.00094	5.8574e-05
ID_13477	BNIP3	0.013	(0.00083-0.2)	0.0018	5.12016e-09
ID_13478	BNIP3	78	(5.1-1200)	0.0018	5.12016e-09
ID_13488	LRRC27	5.9	(2-17)	0.0012	7.90616e-05
ID_13489	LRRC27	5.3	(1.4-19)	0.012	0.00373195
ID_13496	LRRC27	12	(2.7-49)	0.00095	3.7162e-06
ID_13502	INPP5A	50000	(2.4-1e+09)	0.033	0.00028755
ID_13503	INPP5A	2e-05	(9.6e-10-0.41)	0.033	0.00028755
ID_13529	TUBGCP2	0.079	(0.03-0.21)	3.1e-07	5.21113e-10
ID_13530	TUBGCP2	4.5	(1.3-15)	0.014	0.000403232
ID_13533	TUBGCP2	1e-06	(1.3e-10-0.0082)	0.0026	0.000445067
ID_13534	TUBGCP2	4.9	(1.9-13)	0.0012	7.56668e-05
ID_13535	TUBGCP2	37	(11-130)	7.6e-09	1.4766e-14
ID_13542	ZNF511	67	(14-310)	8.7e-08	1.80246e-07
ID_13555	PAOX	0.24	(0.059-0.97)	0.045	5.87355e-05
ID_13558	PAOX	970000000	(37000-2.6e+13)	6.7e-05	3.68769e-06
ID_13572	BET1L	1200	(58-24000)	4.3e-06	1.65112e-06
ID_13577	BET1L	67	(6.6-670)	0.00037	0.000658476
ID_13583	RIC8A	98	(4.4-2200)	0.0037	6.10453e-05
ID_13587	RIC8A	7300	(6.3-8400000)	0.013	0.00414449
ID_13589	RIC8A	990	(5-2e+05)	0.011	0.000444819
ID_13596	SIRT3	51	(2-1300)	0.018	4.58861e-05
ID_1360	SMPDL3B	6.4	(1.4-30)	0.018	0.00335315
ID_13601	SIRT3	690	(34-14000)	2e-05	6.70921e-05
ID_13602	SIRT3	120	(2.1-7500)	0.021	0.000195187
ID_1361	SMPDL3B	0.16	(0.034-0.72)	0.018	0.00335315
ID_13624	SIRT3	6.3	(1.4-29)	0.018	0.00254194
ID_13631	PSMD13	38	(3.9-370)	0.0017	0.000582701
ID_136364	JAG1	9.6e-06	(1e-08-0.0093)	0.00098	2.26581e-07
ID_13638	ATHL1	1.8e-09	(3.9e-17-0.079)	0.025	0.00149939
ID_13639	ATHL1	6.7	(1.8-26)	0.0053	0.00324591
ID_13650	SIGIRR	12	(3-47)	0.00039	0.000652816
ID_13652	SIGIRR	59	(8.2-430)	5e-05	1.13685e-06
ID_13653	SIGIRR	0.051	(0.0033-0.79)	0.034	0.00105126
ID_1366	EYA3	47000	(33-6.8e+07)	0.0037	0.00190559
ID_13660	PTDSS2	12	(1.2-120)	0.034	7.22737e-07
ID_13662	RNH1	10	(1.2-89)	0.032	0.000763231
ID_13663	RNH1	3200	(6.9-1500000)	0.0099	0.00085127
ID_1367	EYA3	2.1e-05	(1.5e-08-0.031)	0.0037	0.00190559
ID_13672	RNH1	6.4	(1.1-36)	0.038	0.000315558
ID_13675	RNH1	2.8	(1.1-7.3)	0.038	0.00271393
ID_13677	RNH1	16	(2.7-95)	0.0024	0.000511649
ID_13678	RNH1	12	(3-44)	0.00039	7.82307e-05
ID_13680	RNH1	6.6	(1.5-30)	0.014	0.00391083
ID_13684	HRAS	300	(32-2800)	6.5e-07	1.21282e-06
ID_13686	RASSF7	0.17	(0.069-0.42)	0.00014	3.7014e-05
ID_13690	RASSF7	33	(4.6-240)	0.00053	0.000112957
ID_13691	RASSF7	7.4	(2.2-24)	0.00099	0.000101884
ID_13692	RASSF7	13	(3-59)	0.00069	0.000141265
ID_13693	RASSF7	3.7	(1.4-9.3)	0.0064	0.00041443
ID_13698	PHRF1	5.2	(1.1-25)	0.04	0.00200996
ID_13703	IRF7	0.036	(0.0026-0.5)	0.014	0.00400865
ID_13704	IRF7	200000	(48-8.6e+08)	0.0041	0.000149455
ID_13705	IRF7	4.9e-06	(1.2e-09-0.021)	0.0041	0.000149455
ID_13708	IRF7	4	(1.6-9.9)	0.0029	0.000108039
ID_13719	IRF7	35000	(170-7400000)	0.00012	0.000108796
ID_13720	IRF7	6.5	(1.7-24)	0.0053	0.000305362
ID_13731	EPS8L2	30	(6.7-130)	9.3e-06	6.80476e-06
ID_13743	PDDC1	2.3e-05	(1.4e-08-0.038)	0.0048	0.0039989
ID_13744	PDDC1	5.3e-06	(4.7e-10-0.059)	0.011	0.000155619
ID_13745	PDDC1	0.00037	(4.5e-06-0.031)	0.00047	5.21273e-08
ID_13747	PDDC1	0.016	(0.00084-0.32)	0.0069	1.0715e-05
ID_13753	PDDC1	150	(8.3-2900)	0.00073	4.75327e-05
ID_13754	PDDC1	210	(19-2300)	1.2e-05	2.16002e-06
ID_13768	PIDD	4.2	(1.7-10)	0.0015	4.32547e-06
ID_13769	PIDD	5.2	(1.8-15)	0.0027	5.67616e-06
ID_13770	RPLP2	0.28	(0.088-0.91)	0.033	0.000395077
ID_13776	EFCAB4A	0.013	(0.0019-0.09)	1.1e-05	1.40027e-07
ID_13782	CD151	0.085	(0.008-0.91)	0.041	2.31029e-05
ID_13784	CD151	0.06	(0.0076-0.47)	0.0077	2.98657e-05
ID_13786	CD151	5300	(2-1.4e+07)	0.033	2.57833e-05
ID_13793	TSPAN4	720000	(22-2.3e+10)	0.011	0.000671497
ID_13795	TSPAN4	3.8e-10	(9.6e-18-0.015)	0.015	2.91435e-05
ID_13798	TSPAN4	1e-07	(2.5e-12-0.004)	0.0029	6.89439e-06
ID_13800	TSPAN4	0.0014	(6.8e-06-0.28)	0.015	2.86294e-05
ID_13801	CHID1	0.017	(0.0012-0.24)	0.0027	0.000228211
ID_13804	CHID1	4.7	(1.7-13)	0.0021	0.00119826
ID_1381	ATPIF1	0.066	(0.0044-0.98)	0.049	0.00297586
ID_13810	CHID1	8e-07	(8.8e-09-7.3e-05)	1.1e-09	8.29621e-09
ID_13811	CHID1	330000000000000	(190000-5.7e+23)	0.0021	0.000537667
ID_13814	CHID1	4.4	(1.5-13)	0.0065	1.01692e-06
ID_13818	CHID1	2300000000	(2.5-2.1e+18)	0.041	0.00188071
ID_13821	AP2A2	0.0025	(0.00013-0.047)	6e-05	1.61132e-06
ID_1383	MED18	9.6e-09	(3.7e-15-0.025)	0.014	0.000678278
ID_13831	TOLLIP	1.5e-09	(1.2e-16-0.02)	0.015	0.00069196
ID_1385	PHACTR4	6.2	(2.4-16)	0.00014	1.51894e-06
ID_13867	LSP1	100	(9.6-1100)	0.00013	0.00194771
ID_13868	LSP1	1400	(10-2e+05)	0.004	0.00245832
ID_1387	RCC1	0.05	(0.0097-0.26)	0.00032	7.40142e-08
ID_138937	FLYWCH1	2.9	(1.1-7.7)	0.032	0.018137
ID_13914	CD81	18	(1.6-210)	0.019	8.89076e-05
ID_13923	TSSC4	9.1	(2.9-29)	0.00019	0.000296217
ID_13930	CDKN1C	6.2	(1.2-32)	0.029	0.000685364
ID_13931	SLC22A18AS	21	(3.6-120)	0.00067	1.2393e-05
ID_13937	SLC22A18	0.00029	(7.9e-07-0.11)	0.0068	0.000118217
ID_13939	NAP1L4	77	(10-580)	2.5e-05	7.45017e-07
ID_13951	OSBPL5	0.15	(0.047-0.5)	0.0018	0.00330285
ID_13952	OSBPL5	7.5	(3.3-17)	1.9e-06	1.08751e-07
ID_1396	EPB41	8.4	(1.4-51)	0.021	0.000297448
ID_13962	ZNF195	5.2e-19	(1.6e-32-1.7e-05)	0.008	0.00371163
ID_13964	ZNF195	630	(4.9-81000)	0.0093	3.06117e-05
ID_13966	ZNF195	4.4	(1.5-13)	0.0067	6.61545e-06
ID_13975	ZNF195	4.5	(1.3-16)	0.019	4.10503e-06
ID_13977	ZNF195	8.6	(3.8-20)	3.1e-07	1.67474e-09
ID_13979	ZNF195	2.5	(1-6.2)	0.042	8.46398e-05
ID_13981	ZNF195	15	(5.4-39)	1.3e-07	3.53606e-13
ID_140	CPSF3L	0.059	(0.004-0.88)	0.04	0.0007627
ID_14003	PGAP2	8	(3.1-21)	1.9e-05	7.42534e-07
ID_14004	PGAP2	8.1	(3.4-20)	3.1e-06	4.60972e-06
ID_14008	PGAP2	7.4	(2.8-19)	4.4e-05	2.29214e-05
ID_140272	GLS	11000000000	(1200000-9.6e+13)	6.7e-07	5.10588e-08
ID_140283	SLC39A14	0.063	(0.019-0.21)	7.8e-06	3.50226e-08
ID_14029	RHOG	1.3e-12	(4.3e-24-0.42)	0.043	0.00955533
ID_1403	EPB41	4700	(3.3-6600000)	0.022	0.000509167
ID_14033	RRM1	5.5	(1.2-24)	0.025	5.71473e-05
ID_14041	OR51E1	0.14	(0.043-0.46)	0.0011	0.00217737
ID_14051	TRIM6	0.28	(0.091-0.89)	0.03	0.00101731
ID_14052	TRIM6	22	(6.9-70)	1.9e-07	8.03068e-07
ID_14068	TRIM34	0.23	(0.11-0.47)	5.2e-05	4.96886e-08
ID_14072	TRIM5	8	(2-32)	0.0032	4.46625e-05
ID_14074	TRIM5	7.1	(3.2-16)	1.1e-06	4.20756e-07
ID_14077	TRIM5	0.0087	(0.00029-0.26)	0.0061	2.50006e-05
ID_14106	SMPD1	50	(1.3-1900)	0.035	0.00647708
ID_14114	APBB1	8800000000	(150-5.3e+17)	0.012	2.81655e-05
ID_14129	TRIM3	0.13	(0.032-0.52)	0.0039	0.00126083
ID_1413	EPB41	0.22	(0.078-0.65)	0.0058	0.00225972
ID_14135	ARFIP2	54	(12-250)	3.6e-07	9.59847e-09
ID_14140	ARFIP2	0.0074	(0.00039-0.14)	0.0011	4.86581e-08
ID_14142	TIMM10B	3500000	(4900-2.6e+09)	7e-06	4.03967e-06
ID_14144	TIMM10B	62000	(120-3.2e+07)	0.00054	5.00639e-09
ID_14145	TIMM10B	0.00024	(6.4e-06-0.0089)	6.5e-06	3.1525e-06
ID_14146	TIMM10B	1.6e-05	(8.7e-08-0.0031)	3.8e-05	5.93699e-09
ID_14156	RRP8	67000	(370-1.2e+07)	2.9e-05	6.1758e-07
ID_14159	RRP8	3.2	(1.1-8.7)	0.027	0.0058416
ID_14160	RRP8	4.3	(1.5-13)	0.008	0.00227962
ID_14162	RRP8	28	(6.9-110)	2.9e-06	3.26094e-07
ID_14166	ILK	14	(1.5-140)	0.023	0.0052577
ID_14167	ILK	1.8e-10	(7.8e-19-0.043)	0.023	0.00146584
ID_14168	ILK	61	(14-280)	8.5e-08	2.68498e-10
ID_14169	ILK	1400	(75-25000)	1.1e-06	7.87341e-11
ID_14170	ILK	5.9	(1.6-22)	0.0091	0.00464302
ID_14172	ILK	2.7	(1.3-5.3)	0.005	0.000873439
ID_14179	TPP1	220	(2-25000)	0.024	0.000920859
ID_14185	TPP1	230000	(540-9.9e+07)	6.5e-05	5.87087e-05
ID_14200	PPFIBP2	0.5	(0.27-0.91)	0.022	0.00203367
ID_14220	RIC3	0.34	(0.15-0.77)	0.0098	9.79251e-06
ID_14221	RIC3	2.9	(1.3-6.6)	0.0098	9.79251e-06
ID_1424	SRSF4	5.2	(1.7-16)	0.0043	0.002041
ID_1425	SRSF4	5	(2.3-11)	6.7e-05	6.49108e-08
ID_14252	RPL27A	3100000	(430-2.3e+10)	0.00099	2.75718e-05
ID_14253	RPL27A	3.2e-07	(4.3e-11-0.0023)	0.00098	2.75718e-05
ID_14262	ST5	67	(18-250)	3.1e-10	4.27959e-09
ID_14263	ST5	4.8	(1.1-22)	0.04	0.00124884
ID_14266	ST5	0.2	(0.089-0.47)	0.00019	1.39085e-06
ID_14279	AKIP1	11	(1.4-79)	0.022	0.00163313
ID_14293	SCUBE2	0.042	(0.0023-0.75)	0.031	3.62079e-05
ID_14298	DENND5A	9.3	(4.4-20)	5e-09	2.44137e-09
ID_14304	DENND5A	1.2e-30	(4.5e-49-3.1e-12)	0.0015	6.36022e-05
ID_14311	TMEM41B	0.0065	(0.00014-0.3)	0.01	0.00287244
ID_14318	ZNF143	0.18	(0.088-0.36)	1.8e-06	6.86285e-08
ID_14322	ZNF143	2.5e-14	(1.4e-25-0.0046)	0.018	0.0029389
ID_14341	ADM	9.8	(3.4-28)	2e-05	9.36606e-06
ID_14343	ADM	11	(3.4-37)	8.1e-05	7.85552e-06
ID_14344	ADM	68	(7.8-580)	0.00013	8.56157e-05
ID_14345	AMPD3	22	(6.3-80)	1.7e-06	1.04791e-08
ID_14348	AMPD3	22	(2.4-200)	0.0063	0.00577467
ID_14350	AMPD3	0.013	(6e-04-0.27)	0.0052	0.0045541
ID_14351	AMPD3	10	(1.3-83)	0.027	0.0101813
ID_14355	RNF141	210000000	(260000-1.6e+11)	1.9e-08	1.80628e-09
ID_14356	RNF141	4.9e-09	(6.2e-12-3.8e-06)	1.9e-08	1.80628e-09
ID_14357	RNF141	200000	(37-1e+09)	0.0053	0.00011622
ID_1436	SDC3	17	(6.1-45)	3.5e-08	1.29601e-08
ID_14366	MRVI1	0.0072	(5.7e-05-0.91)	0.046	0.00399099
ID_14401	ZBED5	11	(4.6-24)	3.5e-08	2.07868e-09
ID_14417	MICAL2	0.009	(0.0011-0.076)	1.5e-05	2.62739e-05
ID_14418	MICAL2	7.5	(2.7-21)	0.00015	1.56573e-05
ID_14430	PARVA	24000000000	(56000-1e+16)	0.0003	0.000104033
ID_14431	PARVA	4.2e-11	(9.8e-17-1.8e-05)	0.0003	0.000104033
ID_14434	TEAD1	3.7	(1.8-7.6)	0.00035	0.000100337
ID_14436	TEAD1	5.6	(2.3-14)	0.00021	0.000555187
ID_14454	FAR1	8.4	(3.9-18)	3.8e-08	7.85267e-10
ID_14457	RRAS2	0.087	(0.018-0.41)	0.0021	7.8531e-05
ID_14469	COPB1	14	(3.9-48)	4.8e-05	1.18518e-07
ID_1447	PUM1	0.12	(0.029-0.46)	0.0022	1.87316e-07
ID_14473	PSMA1	0.00051	(3.2e-05-0.008)	6.8e-08	7.85943e-08
ID_14474	PSMA1	2000	(130-31000)	6.8e-08	7.85943e-08
ID_14479	CYP2R1	5.3	(1.4-20)	0.013	0.00052933
ID_14484	CYP2R1	3.5	(1.5-8.3)	0.0043	5.38792e-05
ID_14499	SOX6	28	(2.2-360)	0.011	3.95767e-08
ID_14500	SOX6	0.036	(0.0028-0.46)	0.011	3.95767e-08
ID_14508	PLEKHA7	27	(7.1-100)	1.3e-06	2.6768e-09
ID_14509	PLEKHA7	0.037	(0.0098-0.14)	1.3e-06	2.6768e-09
ID_14513	RPS13	2.5e-59	(6e-94-1e-24)	0.00091	0.000240414
ID_14520	NUCB2	0.19	(0.078-0.48)	0.0004	5.23061e-06
ID_14537	USH1C	3100	(18-560000)	0.0023	1.87397e-05
ID_14541	USH1C	54	(2.2-1300)	0.014	7.2296e-07
ID_14562	SERGEF	0.28	(0.1-0.79)	0.016	0.00263143
ID_1457	SNRNP40	31	(3-310)	0.0037	2.16502e-05
ID_14577	SAA2	0.26	(0.16-0.41)	2.4e-08	8.67279e-10
ID_14579	SAA2	11	(3.2-35)	0.00011	6.95491e-05
ID_14580	SAA2	4	(2.4-6.8)	2.7e-07	8.48951e-09
ID_14587	HPS5	5.4	(2.9-9.9)	8.8e-08	6.64239e-08
ID_14598	GTF2H1	46	(8.1-270)	1.7e-05	1.61822e-08
ID_14601	GTF2H1	11	(4.3-26)	2.8e-07	1.83758e-09
ID_14617	LDHA	5.9e-48	(1.1e-91-3e-04)	0.034	0.00511251
ID_14624	LDHA	14000000	(160-1.1e+12)	0.0045	1.3134e-05
ID_14632	LDHA	2.8	(1.4-5.6)	0.0025	0.000106534
ID_14633	LDHA	8.1	(3-22)	2.9e-05	2.5431e-05
ID_14634	LDHA	270	(15-5200)	0.00018	2.60211e-09
ID_14636	LDHA	4.3	(1.5-12)	0.0078	4.2789e-07
ID_14666	UEVLD	41	(8.2-210)	6.3e-06	2.24095e-08
ID_14667	UEVLD	0.024	(0.0048-0.12)	6.3e-06	2.24095e-08
ID_1467	FABP3	460000	(200-1e+09)	0.00093	4.69387e-05
ID_14676	UEVLD	11	(1.1-120)	0.045	0.00278852
ID_14713	HTATIP2	18	(3.2-100)	0.0011	0.00149084
ID_14714	HTATIP2	4.3	(1.2-16)	0.029	0.00340041
ID_14715	HTATIP2	8.3	(1-67)	0.049	2.45245e-06
ID_14744	SLC5A12	0.27	(0.11-0.68)	0.0056	7.89754e-06
ID_14745	SLC5A12	3.6	(1.5-9.1)	0.0056	7.89754e-06
ID_14751	CCDC34	72	(1.6-3200)	0.028	0.00063178
ID_14752	CCDC34	0.014	(0.00031-0.63)	0.028	0.00063178
ID_14758	BDNF	2.5	(1.2-5.4)	0.015	0.000528787
ID_1476	TINAGL1	3800	(110-130000)	4.9e-06	6.94211e-05
ID_14761	BDNF	190000000000	(270-1.3e+20)	0.012	0.00126019
ID_14764	BDNF	0.33	(0.15-0.74)	0.0075	0.000611734
ID_14782	METTL15	6.8e-07	(5.2e-09-8.9e-05)	1.1e-08	1.17783e-09
ID_14784	METTL15	1500000	(11000-1.9e+08)	1.1e-08	1.17783e-09
ID_14787	METTL15	4.8	(1.2-18)	0.022	0.000398148
ID_1479	TINAGL1	3.6e-20	(4.3e-36-3e-04)	0.017	0.000405214
ID_14793	MPPED2	0.17	(0.07-0.44)	0.00018	1.40059e-08
ID_14794	MPPED2	5.7	(2.3-14)	0.00018	1.40059e-08
ID_14809	DNAJC24	46	(1.4-1500)	0.033	8.02831e-05
ID_14812	DNAJC24	210	(5.4-7800)	0.0041	0.00598125
ID_14817	IMMP1L	0.22	(0.078-0.6)	0.0031	0.000101452
ID_14820	IMMP1L	0.11	(0.035-0.36)	0.00025	1.38075e-06
ID_14825	ELP4	4.4	(1.6-13)	0.0052	2.53554e-05
ID_14845	EIF3M	14000	(360-570000)	3.6e-07	1.31915e-08
ID_14846	EIF3M	7e-05	(1.8e-06-0.0028)	3.6e-07	1.31915e-08
ID_14849	EIF3M	16000	(340-740000)	8.5e-07	1.7783e-07
ID_14851	EIF3M	7.5e-40	(1.3e-73-4.4e-06)	0.023	0.00100012
ID_14854	EIF3M	3.7e-09	(1e-15-0.013)	0.011	0.00162656
ID_1487	PEF1	210000	(2.1-2.1e+10)	0.037	0.000435674
ID_14877	TCP11L1	4.4	(2.4-8.2)	2.1e-06	2.21185e-07
ID_1488	PEF1	4.7e-06	(4.7e-11-0.46)	0.036	0.000435674
ID_14880	TCP11L1	3.1	(1.5-6.3)	0.0025	0.000444499
ID_14883	CSTF3	0.06	(0.0096-0.38)	0.0027	0.00122882
ID_14884	CSTF3	17	(2.6-100)	0.0027	0.00122882
ID_14886	CSTF3	16	(6-42)	2.5e-08	3.86317e-11
ID_14906	CD59	51000000000000	(14-1.9e+26)	0.033	4.50933e-06
ID_14907	CD59	2e-14	(5.3e-27-0.074)	0.033	4.50933e-06
ID_14921	FBXO3	51	(1.1-2300)	0.043	0.000218101
ID_14922	FBXO3	7.4	(3.1-18)	8.3e-06	2.12339e-06
ID_14928	FBXO3	9100	(1.8-4.7e+07)	0.037	0.0024986
ID_14929	FBXO3	15	(6.5-33)	1.3e-10	5.21805e-15
ID_14933	FBXO3	780	(26-24000)	0.00013	1.28463e-09
ID_14938	LMO2	81	(12-550)	6.2e-06	1.01141e-07
ID_14942	CAPRIN1	11	(2.3-50)	0.0022	1.23213e-05
ID_14943	CAPRIN1	830000	(5700-1.2e+08)	8e-08	1.54817e-08
ID_14944	CAPRIN1	1.2e-06	(8.3e-09-0.00018)	8e-08	1.54817e-08
ID_14960	EHF	2.6	(1.1-6.3)	0.034	0.00042486
ID_14961	EHF	0.38	(0.16-0.93)	0.034	0.00042486
ID_14963	APIP	16	(6.8-38)	3.4e-10	6.92968e-12
ID_14970	APIP	120	(11-1300)	8.6e-05	9.34474e-06
ID_14971	PDHX	0.05	(0.0044-0.58)	0.016	0.000537049
ID_14973	PDHX	0.0016	(1.8e-05-0.15)	0.0052	1.32153e-05
ID_14974	CD44	1.3e-14	(4.7e-21-3.5e-08)	2.4e-05	6.50047e-10
ID_15130	CD44	2700000000000	(70-1e+23)	0.021	0.0109047
ID_151626	ERGIC1	7.5	(2.8-20)	4.6e-05	8.76422e-07
ID_151627	ERGIC1	0.16	(0.063-0.42)	0.00018	8.79637e-06
ID_15417	PAMR1	0.27	(0.076-0.94)	0.039	0.00289476
ID_15419	LDLRAD3	4	(1.5-11)	0.0067	7.06232e-05
ID_15440	C11orf74	0.058	(0.0074-0.45)	0.0066	0.000409783
ID_15441	C11orf74	0.23	(0.086-0.59)	0.0025	0.000101788
ID_15448	API5	1.1e-10	(1.3e-14-9.9e-07)	7.7e-07	5.18896e-09
ID_15449	API5	8900000000	(1e+06-7.8e+13)	7.7e-07	5.18896e-09
ID_15452	API5	1.2e-05	(6.6e-09-0.022)	0.0032	7.97402e-09
ID_15454	TTC17	13	(2.6-68)	0.0017	8.75926e-05
ID_15455	TTC17	0.075	(0.015-0.38)	0.0017	8.75926e-05
ID_15475	ACCS	0.00076	(1.4e-05-0.041)	0.00042	1.2716e-05
ID_15484	TP53I11	0.001	(2.5e-06-0.41)	0.024	0.00217059
ID_15485	TP53I11	3300	(3.2-3500000)	0.022	0.00110344
ID_15488	TP53I11	130	(21-860)	2.4e-07	2.20037e-06
ID_15493	TP53I11	530	(2.6-110000)	0.021	2.22871e-05
ID_155	CCNL2	32	(5.5-180)	0.00011	6.01737e-05
ID_15526	PEX16	33000	(1.5-7.3e+08)	0.042	0.00465637
ID_15538	PHF21A	5.3	(1.2-23)	0.028	0.00296331
ID_15540	DGKZ	4.6	(2-11)	0.00034	1.70499e-06
ID_15541	DGKZ	0.17	(0.072-0.42)	0.0001	3.06157e-09
ID_15545	DGKZ	870000	(870-8.7e+08)	0.0001	1.67431e-05
ID_15546	DGKZ	3.3e-05	(2.6e-08-0.041)	0.0046	0.000751712
ID_15547	DGKZ	36	(7-190)	1.9e-05	1.64018e-06
ID_15549	DGKZ	0.00031	(2.1e-07-0.47)	0.031	4.58769e-06
ID_15568	MDK	41000	(83-2e+07)	0.0008	2.21809e-05
ID_1557	KPNA6	8100	(3.3-2e+07)	0.024	0.00413104
ID_15579	AMBRA1	5.1	(1.4-19)	0.013	0.000208015
ID_1559	TXLNA	12	(3.4-39)	9e-05	8.16208e-06
ID_15593	ATG13	3.4	(1.1-11)	0.04	0.00167671
ID_15597	ATG13	0.11	(0.017-0.75)	0.024	0.00870907
ID_15602	CKAP5	66000000	(410-1.1e+13)	0.0032	0.000590361
ID_15610	C11orf49	9.8	(2.5-38)	0.0011	0.000203103
ID_15611	C11orf49	26	(3.4-200)	0.0018	0.000326627
ID_15612	C11orf49	140	(20-950)	4.6e-07	1.18609e-06
ID_1564	IQCC	4	(1.9-8.5)	0.00038	2.70056e-05
ID_156457	MOK	4	(1.6-10)	0.0037	0.000309771
ID_15657	ARFGAP2	99	(4.7-2100)	0.0031	0.000271786
ID_15659	ARFGAP2	4.8e-14	(7.9e-23-3e-05)	0.003	7.35417e-09
ID_15672	PACSIN3	27	(1.6-450)	0.022	7.10485e-05
ID_15673	DDB2	1.8e-06	(1.1e-08-3e-04)	4.4e-07	1.10897e-06
ID_15674	DDB2	6.5e-10	(1.6e-14-2.6e-05)	9.3e-05	7.75021e-06
ID_15677	ACP2	2800	(9.8-780000)	0.0059	0.00059153
ID_15679	ACP2	3.9e-06	(4.1e-10-0.038)	0.0078	0.000164273
ID_1568	TMEM234	0.048	(0.0064-0.36)	0.0032	0.00142707
ID_15681	ACP2	3000000	(65-1.3e+11)	0.0065	0.00181467
ID_15689	ACP2	110	(14-860)	7e-06	2.12682e-07
ID_1569	TMEM234	4.3	(1.6-12)	0.0041	0.00263923
ID_15694	NR1H3	0.27	(0.087-0.83)	0.023	0.00532063
ID_15695	NR1H3	6.1	(2.2-16)	0.00039	0.000208837
ID_157	CCNL2	0.031	(0.0054-0.18)	0.00011	6.01737e-05
ID_15700	NR1H3	12	(3.7-39)	3.2e-05	6.61398e-06
ID_15701	NR1H3	15000	(30-7700000)	0.0025	3.84802e-06
ID_15703	NR1H3	47	(10-220)	9.2e-07	7.0226e-09
ID_15704	NR1H3	2.5	(1.2-5.3)	0.017	0.00417139
ID_15705	NR1H3	6.4	(3-14)	1.3e-06	1.92699e-08
ID_15706	NR1H3	38	(2.7-520)	0.007	6.27505e-06
ID_15719	MADD	0.055	(0.0098-0.31)	0.00094	3.32671e-07
ID_15721	MADD	180	(1.8-19000)	0.027	0.00172217
ID_1573	TMEM234	56	(11-280)	9.1e-07	2.33498e-09
ID_15738	SLC39A13	3.3e-17	(4e-23-2.8e-11)	5e-08	1.11063e-06
ID_15739	SLC39A13	21	(2.5-180)	0.0049	0.000401388
ID_15741	SLC39A13	75	(8.1-690)	0.00014	0.000110813
ID_15743	SLC39A13	3.2	(1.5-6.6)	0.0021	9.22786e-05
ID_15746	SLC39A13	4300	(16-1200000)	0.0035	0.000797605
ID_15747	SLC39A13	12	(4-33)	5.6e-06	7.89421e-06
ID_15748	SLC39A13	39	(7.1-210)	2.3e-05	2.80285e-06
ID_1575	TMEM234	26	(6.6-99)	2.6e-06	2.29032e-09
ID_15758	CELF1	9.7	(2.8-34)	0.00036	0.000211765
ID_15763	CELF1	22	(6-82)	3.4e-06	6.31542e-06
ID_15767	CELF1	0.0062	(5.8e-05-0.66)	0.033	0.00160098
ID_15769	PTPMT1	0.03	(0.0017-0.54)	0.017	0.00661968
ID_15770	PTPMT1	410	(22-7800)	5.9e-05	4.9833e-05
ID_15771	KBTBD4	99	(23-430)	9.2e-10	3.74045e-08
ID_15785	NDUFS3	370	(16-8500)	0.00023	4.13719e-05
ID_15809	NUP160	5.7	(2.2-15)	0.00036	0.000142689
ID_15812	PTPRJ	0.13	(0.052-0.32)	7.9e-06	2.68277e-10
ID_15813	PTPRJ	7.8	(3.2-19)	7.9e-06	2.68277e-10
ID_15818	FOLH1	0.00011	(6.5e-08-0.18)	0.016	0.000361569
ID_1582	LCK	33	(8-140)	1.3e-06	1.86386e-06
ID_15827	TNKS1BP1	35	(3.7-330)	0.0018	0.000414114
ID_15833	SLC43A3	12	(3.6-38)	4.9e-05	1.18427e-05
ID_15834	SLC43A3	0.076	(0.023-0.25)	2.4e-05	7.3995e-07
ID_1584	LCK	9.8	(4.3-23)	7.1e-08	1.95869e-11
ID_15852	SLC43A1	9.8e-05	(8.2e-08-0.12)	0.011	0.000962869
ID_15856	TIMM10	0.094	(0.014-0.61)	0.013	0.00858317
ID_15857	TIMM10	7.5e-11	(8.3e-17-6.8e-05)	0.00086	0.000155158
ID_15875	SERPING1	2e-22	(6.5e-42-0.0061)	0.029	0.00728051
ID_15888	MED19	48	(5.3-440)	0.00061	2.83187e-06
ID_15889	MED19	12	(2.4-59)	0.0025	2.28405e-05
ID_15893	TMX2	45	(6.8-290)	8e-05	2.57053e-06
ID_15897	TMX2	3.6	(1.5-8.5)	0.0042	4.68582e-05
ID_1591	BSDC1	7.9	(2.9-22)	5.8e-05	7.35738e-07
ID_15918	TMX2	5.9	(2-17)	0.0012	0.000935669
ID_15919	TMX2	3.6	(1.5-8.7)	0.0042	0.00102962
ID_1592	BSDC1	1700	(4.4-690000)	0.015	0.000882065
ID_15922	TMX2	91	(7.1-1100)	0.0005	4.05145e-05
ID_15924	C11orf31	0.00037	(1.1e-06-0.12)	0.0076	0.000437351
ID_15925	C11orf31	2700	(8.1-890000)	0.0076	0.000437351
ID_15928	CTNND1	4.4e-07	(3e-10-0.00064)	8.3e-05	4.07814e-07
ID_15933	CTNND1	0.17	(0.076-0.4)	4.4e-05	3.48832e-12
ID_15935	CTNND1	0.031	(0.0033-0.28)	0.0021	2.06831e-07
ID_15936	CTNND1	4e-10	(1.3e-18-0.13)	0.03	1.10967e-05
ID_15942	CTNND1	2.3	(1.1-4.8)	0.024	0.00276923
ID_15945	CTNND1	3.6	(1.2-11)	0.021	0.0201455
ID_15966	CTNND1	0.0086	(3e-04-0.25)	0.0057	1.30638e-05
ID_15976	CTNND1	2.6	(1-6.5)	0.045	2.80801e-07
ID_15978	CTNND1	4.5	(1.9-11)	0.00064	1.38255e-05
ID_15980	CTNND1	4.3	(1.3-14)	0.014	0.000338745
ID_15982	CTNND1	4.3	(1.7-11)	0.0023	0.000409148
ID_15998	CTNND1	5.6	(1.9-17)	0.0021	3.78637e-09
ID_15999	CTNND1	9	(2.3-36)	0.0016	6.48919e-05
ID_160	CCNL2	2.3	(1.2-4.4)	0.017	2.54935e-08
ID_16000	CTNND1	4.9	(1.6-15)	0.005	8.20466e-05
ID_16002	CTNND1	12	(3.6-42)	6.7e-05	6.85837e-06
ID_16006	CTNND1	12	(1.7-76)	0.011	0.000497906
ID_16010	LPXN	17	(3.8-75)	0.00018	3.81761e-08
ID_16011	LPXN	4.3	(1.9-9.6)	0.00043	1.69624e-07
ID_16014	GLYAT	260000000	(390-1.8e+14)	0.0046	0.0115558
ID_16022	FAM111A	5.1	(2.1-13)	0.00042	1.28142e-06
ID_16026	FAM111A	2.8	(1.3-6.1)	0.011	0.00331804
ID_16027	FAM111A	2.8	(1.4-5.9)	0.0048	6.29145e-06
ID_16037	STX3	0.34	(0.15-0.78)	0.011	0.000236075
ID_16039	STX3	0.0088	(0.00011-0.69)	0.034	1.54322e-06
ID_16057	MS4A6A	0.061	(0.0074-0.5)	0.0092	0.00046449
ID_16082	MS4A4A	480	(1.1-220000)	0.048	1.3404e-07
ID_1610	ZBTB8OS	0.04	(0.0028-0.56)	0.017	0.000504695
ID_1611	ZBTB8OS	25	(1.8-360)	0.017	0.000504695
ID_1612	ZBTB8OS	0.044	(0.0026-0.74)	0.03	0.00309422
ID_16132	SLC15A3	0.11	(0.013-0.89)	0.038	1.69607e-05
ID_16152	DDB1	0.12	(0.064-0.24)	9.4e-10	1.68145e-11
ID_16153	DDB1	34	(8.7-130)	3.5e-07	1.12992e-10
ID_16154	DDB1	500	(61-4100)	7.4e-09	2.25608e-12
ID_16160	CYB561A3	20	(3.8-110)	0.00043	9.60803e-05
ID_16165	CYB561A3	180	(1.2-25000)	0.041	4.98881e-05
ID_16166	CYB561A3	6.8	(2.8-16)	2.2e-05	3.90509e-07
ID_16183	CYB561A3	99	(7-1400)	0.00067	0.000126579
ID_16188	TMEM138	4.8	(1.3-17)	0.017	0.000617478
ID_16193	CPSF7	23	(4.3-120)	0.00026	1.11104e-06
ID_16204	CPSF7	5.5e-06	(4.9e-11-0.61)	0.041	0.0213828
ID_16215	CPSF7	1800	(28-120000)	0.00043	8.72355e-07
ID_16216	CPSF7	1600	(9.7-260000)	0.0046	1.74783e-05
ID_16217	CPSF7	1200	(160-9100)	8.3e-12	3.62599e-13
ID_1622	RBBP4	1.4e-58	(2.1e-97-9e-20)	0.0035	0.000613887
ID_1623	RBBP4	9.6	(2.4-38)	0.0013	2.94547e-07
ID_16239	PPP1R32	0.29	(0.11-0.8)	0.016	0.000279987
ID_16240	PPP1R32	4.8	(1.8-13)	0.0018	0.00101427
ID_1627	RBBP4	5.5e-11	(2.9e-20-0.1)	0.03	4.22375e-05
ID_16279	MYRF	110	(7.8-1500)	0.00047	5.06408e-05
ID_16289	FADS2	2.8	(1.1-7.1)	0.033	0.00236701
ID_16294	FADS2	270000	(200-3.6e+08)	0.00069	0.00285154
ID_16295	FADS2	0.0003	(8.7e-07-0.1)	0.0066	0.00441072
ID_16297	FADS1	1100	(3.9-290000)	0.015	0.0100877
ID_16298	FADS1	4.9	(1.8-13)	0.0018	1.84196e-06
ID_16305	FADS3	4.2	(2-9.1)	0.00024	0.000367779
ID_16315	BEST1	0.23	(0.059-0.88)	0.032	0.000688403
ID_16329	FTH1	14000000	(3100-6.8e+10)	0.00013	1.67192e-05
ID_16330	FTH1	Inf	(1.1e+113-Inf)	0.0064	0.00155894
ID_16331	FTH1	0	(0-2e-122)	0.0055	0.000885351
ID_16332	FTH1	0	(0-3.6e-78)	0.016	0.0241991
ID_16334	FTH1	290000000000	(3300000-2.6e+16)	5.5e-06	3.61254e-09
ID_16356	MTA2	430	(2.4-77000)	0.022	0.00191326
ID_16361	EML3	6.2	(2.2-17)	0.00049	5.01641e-09
ID_16364	EML3	0.00016	(1.7e-07-0.14)	0.012	0.00831542
ID_16366	ROM1	3.4	(1.1-11)	0.035	0.0181855
ID_16373	B3GAT3	30	(4.3-210)	0.00062	1.96158e-05
ID_16384	C11orf48	55	(1.8-1600)	0.021	0.00650885
ID_16387	C11orf48	290000000	(16000-5.4e+12)	0.0001	2.33309e-05
ID_16388	C11orf48	4	(1.5-11)	0.0055	0.000872689
ID_16396	UBXN1	140	(2.7-7200)	0.014	0.000292188
ID_16401	BSCL2	81	(7.2-920)	0.00039	1.21578e-05
ID_16410	BSCL2	0.048	(0.008-0.29)	0.00095	0.00017205
ID_16414	TTC9C	7.8	(2-30)	0.0028	4.91191e-05
ID_16415	TTC9C	0.13	(0.033-0.49)	0.0028	4.91191e-05
ID_16416	TTC9C	470	(8.6-25000)	0.0025	2.24673e-05
ID_16417	TTC9C	0.13	(0.018-0.92)	0.042	0.00190353
ID_16426	TAF6L	2.2e-06	(2e-10-0.024)	0.006	0.000521306
ID_16427	TMEM179B	42000	(13-1.4e+08)	0.0097	0.000649097
ID_16435	NXF1	3.7	(1.3-11)	0.015	0.000291542
ID_16441	STX5	1300000	(170-9.5e+09)	0.002	0.000829454
ID_16442	STX5	3400	(25-460000)	0.0012	0.000199934
ID_16460	WDR74	1e-08	(1.5e-16-0.69)	0.046	0.00064155
ID_16463	SLC3A2	300	(53-1700)	8.9e-11	1.26006e-10
ID_16464	SLC3A2	0.013	(0.0036-0.048)	6.2e-11	1.33977e-11
ID_1647	RNF19B	0.052	(0.0051-0.53)	0.013	4.56651e-09
ID_16513	RARRES3	7.1e+18	(2200-2.2e+34)	0.017	0.00120507
ID_16514	RARRES3	1.4e-19	(4.5e-35-0.00044)	0.017	0.00120507
ID_16517	PLA2G16	19	(3.6-100)	0.00053	6.27293e-05
ID_16532	RTN3	5400	(1.1-2.8e+07)	0.049	2.82571e-05
ID_16537	MARK2	0.12	(0.041-0.35)	0.00013	6.46773e-07
ID_1654	AK2	0.021	(0.0012-0.36)	0.0079	0.00206073
ID_16544	MARK2	0.066	(0.014-0.3)	0.0005	2.0264e-05
ID_16545	MARK2	0.00034	(6.2e-07-0.19)	0.013	9.99207e-05
ID_16548	NAA40	180	(1.9-17000)	0.025	2.56616e-05
ID_1655	AK2	6.7e-18	(7e-35-0.64)	0.047	0.000523204
ID_16552	NAA40	5.7	(3-11)	9.1e-08	1.39503e-09
ID_16556	OTUB1	2.5e-05	(2.7e-08-0.022)	0.0023	0.000642081
ID_16558	OTUB1	41000	(45-3.7e+07)	0.0023	0.000642081
ID_16569	STIP1	4700000000000000	(26-8.4e+29)	0.031	0.00540957
ID_16570	STIP1	2.1e-16	(1.2e-30-0.037)	0.031	0.00540957
ID_16573	FERMT3	340	(4.9-24000)	0.007	0.00020197
ID_16581	TRPT1	3.2	(1.1-8.9)	0.027	9.30408e-05
ID_16584	NUDT22	2.7e-05	(5.9e-09-0.12)	0.014	5.03537e-06
ID_16585	NUDT22	37000	(8.1-1.7e+08)	0.014	5.03537e-06
ID_16586	NUDT22	4.2e-10	(3.5e-19-0.51)	0.043	0.00372627
ID_16588	NUDT22	0.0017	(1.9e-05-0.16)	0.0061	0.000730244
ID_16597	DNAJC4	1.7e-06	(3.4e-09-0.00088)	3e-05	5.89263e-05
ID_16600	DNAJC4	63	(8.8-450)	3.6e-05	1.2791e-06
ID_16601	VEGFB	170	(11-2600)	0.00025	1.13651e-05
ID_16607	PPP1R14B	80000000	(45000-1.4e+11)	1.8e-06	1.15868e-08
ID_16608	PLCB3	230	(5.8-8800)	0.0037	1.64639e-05
ID_16609	PLCB3	0.0044	(0.00011-0.17)	0.0037	1.64639e-05
ID_16610	PLCB3	1.3e-07	(1.4e-12-0.012)	0.0066	0.000155519
ID_16615	BAD	0.00027	(1.5e-07-0.49)	0.032	1.74267e-07
ID_16616	BAD	630	(2.5-160000)	0.022	0.000463003
ID_16617	GPR137	0.13	(0.023-0.71)	0.019	0.000847743
ID_1662	ADC	0.0035	(7.9e-05-0.16)	0.0036	0.00359675
ID_16622	GPR137	5e-05	(4.6e-07-0.0054)	3.5e-05	2.55689e-05
ID_16623	GPR137	8.6e-08	(1.5e-10-4.9e-05)	5.3e-07	1.13756e-06
ID_16624	GPR137	0.00092	(2.7e-06-0.32)	0.019	0.000344507
ID_16625	GPR137	2.4e-07	(7.3e-14-0.77)	0.046	0.0148859
ID_16626	GPR137	0.27	(0.078-0.91)	0.034	0.00761479
ID_16631	ESRRA	3.3	(1.1-10)	0.041	0.00308047
ID_16639	PRDX5	3.1e-17	(2.9e-25-3.3e-09)	5.5e-05	3.13558e-06
ID_16640	PRDX5	0.057	(0.0055-0.6)	0.017	0.00112036
ID_16641	PRDX5	0.022	(0.0017-0.27)	0.003	0.000448095
ID_16649	RPS6KA4	13000	(6-2.9e+07)	0.016	0.0016011
ID_16650	RPS6KA4	6.1	(1.1-34)	0.036	9.66277e-05
ID_16652	NRXN2	6e-08	(7e-15-0.51)	0.041	0.000106421
ID_16670	RASGRP2	14	(3.6-51)	0.00012	0.000113591
ID_16675	SF1	14000	(45-4700000)	0.0012	4.60319e-08
ID_16686	SF1	25000	(6.8-9e+07)	0.016	0.00178937
ID_16727	ARL2	1.7e-07	(7.2e-13-0.039)	0.013	0.00122501
ID_16730	SNX15	2.5e-07	(1.5e-11-0.0043)	0.0022	3.33726e-05
ID_16735	NAALADL1	0.0078	(0.00042-0.15)	0.0012	0.000189707
ID_16736	NAALADL1	130	(6.9-2400)	0.0012	0.000189707
ID_16751	ZFPL1	23	(4.1-120)	0.00036	0.000122989
ID_16752	ZFPL1	0.11	(0.019-0.67)	0.017	0.00201195
ID_16753	ZFPL1	1.6e-06	(7.2e-10-0.0034)	0.00065	0.000169494
ID_16758	VPS51	330	(32-3500)	1.1e-06	5.88037e-08
ID_16770	FAU	1.4e+51	(6.8e+25-3e+76)	7.5e-05	4.26366e-06
ID_16772	FAU	4.5	(1.4-14)	0.0098	0.00227186
ID_16773	FAU	2.7	(1.2-6)	0.019	0.00317043
ID_16775	FAU	5.8e+30	(3.9e+12-8.5e+48)	0.0009	1.07301e-05
ID_1678	ZSCAN20	7.5	(2.8-20)	5e-05	1.1106e-06
ID_16786	MRPL49	360000000000	(2.4-5.2e+22)	0.043	0.00870951
ID_1679	ZSCAN20	0.13	(0.05-0.35)	5e-05	1.1106e-06
ID_16792	SYVN1	400	(3.9-41000)	0.011	0.000563457
ID_16796	SYVN1	3.9e-12	(2.9e-22-0.052)	0.027	0.00790256
ID_16801	CAPN1	6.6e-05	(1.8e-07-0.025)	0.0015	3.903e-05
ID_16802	CAPN1	19	(1.1-350)	0.045	0.0161962
ID_16807	POLA2	10	(1.3-85)	0.029	0.0129277
ID_16808	POLA2	0.097	(0.012-0.79)	0.029	0.0129277
ID_16815	DPF2	150	(1.6-13000)	0.03	0.000247285
ID_16820	SLC25A45	0.093	(0.026-0.33)	0.00023	1.78688e-06
ID_16828	SLC25A45	15	(3.3-72)	0.0005	2.75793e-06
ID_16850	FRMD8	0.0045	(0.00018-0.11)	0.001	2.7161e-06
ID_16853	SCYL1	470	(2.3-1e+05)	0.024	0.00341589
ID_16855	SCYL1	120	(5-2700)	0.003	0.000141707
ID_16858	SCYL1	3400000000	(2-5.9e+18)	0.043	0.0175966
ID_16860	SCYL1	110	(7.9-1600)	0.00051	4.79183e-05
ID_16861	LTBP3	7.4	(2.5-22)	0.00026	4.27221e-06
ID_16863	LTBP3	310	(2.7-36000)	0.018	0.00210183
ID_16864	LTBP3	12	(3.9-37)	1.4e-05	7.06249e-06
ID_16872	FAM89B	0.0059	(0.00035-0.1)	0.00039	0.000864988
ID_16874	FAM89B	0.0045	(0.00059-0.034)	1.9e-07	5.57865e-10
ID_16876	EHBP1L1	7.1	(3.4-15)	1.3e-07	1.17224e-11
ID_16884	MAP3K11	36000000	(19000-6.6e+10)	5.9e-06	2.03534e-09
ID_16887	SIPA1	36	(6.9-190)	2.4e-05	2.37171e-07
ID_16889	SIPA1	7.8	(2.2-27)	0.0013	0.000378757
ID_16898	RELA	25	(7.8-81)	6.9e-08	3.01855e-08
ID_1690	CSMD2	23	(1.1-480)	0.045	0.00112051
ID_16900	RELA	1.8e-11	(6.4e-22-0.48)	0.043	4.02121e-05
ID_16920	CFL1	1400	(1.7-1200000)	0.034	0.00335524
ID_16925	CFL1	7.7e-37	(5.9e-66-1e-07)	0.015	0.0027971
ID_16931	EFEMP2	0.0078	(0.0011-0.057)	1.6e-06	4.07116e-06
ID_16934	EFEMP2	1400	(16-130000)	0.0015	0.000317221
ID_16938	FIBP	180	(1.4-23000)	0.037	0.000317063
ID_16939	FIBP	1.6e-15	(1.2e-20-2e-10)	1.3e-08	1.67625e-08
ID_16947	C11orf68	17	(5.8-52)	2.9e-07	1.54832e-09
ID_16949	C11orf68	0.049	(0.0083-0.28)	0.00079	0.000101989
ID_16956	SART1	520	(9.3-29000)	0.0023	2.07496e-05
ID_16965	EIF1AD	8.6	(2.5-30)	0.00068	3.22505e-06
ID_16977	EIF1AD	5.4	(1.8-16)	0.0026	0.00192412
ID_1698	SMIM12	40	(1.9-840)	0.018	0.0045509
ID_16984	SF3B2	0.0012	(2.4e-06-0.55)	0.031	2.47744e-05
ID_16985	PACS1	4	(2.1-7.6)	2.2e-05	8.55699e-06
ID_16986	PACS1	76	(3-2000)	0.0089	0.000107508
ID_16988	KLC2	0.26	(0.11-0.58)	0.00098	0.000533146
ID_1699	SMIM12	130	(6.6-2600)	0.0014	1.28857e-06
ID_16990	KLC2	5.6	(2.6-12)	1.1e-05	1.47391e-05
ID_16992	KLC2	5.1	(1.7-16)	0.0042	0.0010636
ID_1700	SMIM12	0.0076	(0.00038-0.15)	0.0014	1.28857e-06
ID_17007	YIF1A	4000	(12-1300000)	0.0048	0.00059416
ID_17008	YIF1A	7.9e-07	(4.5e-09-0.00014)	1.1e-07	8.6795e-07
ID_17033	PELI3	17	(1.6-180)	0.019	1.52029e-05
ID_17034	PELI3	0.06	(0.0056-0.63)	0.019	1.52029e-05
ID_17047	BBS1	11	(3.6-31)	1.5e-05	2.30478e-05
ID_17048	BBS1	25	(8.7-71)	2.1e-09	6.04436e-08
ID_17052	BBS1	250	(32-1900)	1.1e-07	1.66206e-08
ID_17063	BBS1	580	(22-16000)	0.00015	1.80538e-06
ID_17064	ZDHHC24	0.004	(0.00056-0.029)	3.8e-08	2.35145e-06
ID_17065	ZDHHC24	250	(35-1800)	3.8e-08	2.35145e-06
ID_17073	CCS	740	(47-11000)	2.4e-06	2.41201e-07
ID_17085	RBM14	7.7	(2.1-28)	0.0019	3.31188e-05
ID_17087	RBM4	3000	(110-79000)	1.7e-06	8.82112e-10
ID_17089	RBM4	0.017	(0.00077-0.39)	0.011	0.00277362
ID_17093	RBM4	11000000	(150-8.6e+11)	0.0046	0.00124351
ID_17095	RBM4	56000000000000	(4800-6.6e+23)	0.0075	2.69989e-05
ID_17099	RBM14-RBM4	1100000	(170-7.1e+09)	0.0019	1.01556e-05
ID_17100	RBM14-RBM4	9.1e-07	(1.4e-10-0.0059)	0.0019	1.01556e-05
ID_17102	RBM14-RBM4	0.054	(0.0042-0.7)	0.025	0.000185487
ID_17105	RBM4B	23	(5.7-94)	1.2e-05	3.61015e-09
ID_1711	ZMYM6	0.00075	(3.4e-06-0.17)	0.0091	0.000647361
ID_17110	RBM4B	0.00026	(2.9e-06-0.024)	0.00036	1.01566e-06
ID_17129	C11orf80	5.2	(1.8-15)	0.0024	4.721e-05
ID_17130	RCE1	6.3	(1.5-27)	0.013	1.25931e-06
ID_17132	RCE1	380	(7.5-19000)	0.003	2.46805e-05
ID_17139	PC	9	(2.1-38)	0.0029	0.00070528
ID_17148	RHOD	3900	(2.1-7200000)	0.032	0.00321108
ID_17156	ANKRD13D	6.9	(2.6-18)	9.4e-05	4.7135e-06
ID_17157	ANKRD13D	170	(4.9-5800)	0.0045	0.000723022
ID_17158	ANKRD13D	6.1	(1.8-21)	0.0043	0.000777988
ID_17164	SSH3	14	(4.4-47)	1.1e-05	2.85882e-05
ID_17168	SSH3	5.5	(1.4-22)	0.015	0.00467721
ID_17169	POLD4	2.3e-22	(4.2e-33-1.2e-11)	7.8e-05	7.90003e-06
ID_1717	KIAA0319L	100	(12-910)	2.5e-05	9.81139e-08
ID_1718	KIAA0319L	0.036	(0.0091-0.14)	2e-06	3.59774e-06
ID_17183	PPP1CA	0.24	(0.072-0.84)	0.025	3.52517e-06
ID_17184	PPP1CA	4.6e-11	(1.4e-17-0.00015)	0.0018	1.19966e-08
ID_17191	TBC1D10C	4.6	(1.9-11)	0.00055	9.53533e-05
ID_17208	RPS6KB2	530000	(3800-7.5e+07)	1.7e-07	5.51232e-09
ID_17216	CORO1B	250	(14-4500)	0.00019	0.000282012
ID_17218	CORO1B	1800	(50-65000)	4.2e-05	0.000276799
ID_17219	CORO1B	16000	(110-2400000)	0.00014	7.27443e-06
ID_17231	TMEM134	11	(1.8-72)	0.011	0.000275756
ID_17233	TMEM134	29	(3.7-230)	0.0013	1.87722e-06
ID_17236	TMEM134	220	(10-4700)	0.00062	4.90164e-06
ID_17244	CDK2AP2	0.056	(0.0032-0.97)	0.048	0.00180797
ID_17253	NDUFV1	19000	(400-9e+05)	5.5e-07	3.89837e-11
ID_17259	NUDT8	480	(68-3400)	6.4e-10	3.76221e-12
ID_17268	UNC93B1	59	(9.6-370)	1.1e-05	3.4645e-06
ID_17269	UNC93B1	14	(2-95)	0.0074	0.00232347
ID_17270	ALDH3B1	8.9	(4.4-18)	1.6e-09	3.08875e-12
ID_17274	ALDH3B1	0.031	(0.001-0.93)	0.045	0.0151561
ID_17275	NDUFS8	1500	(8.4-280000)	0.0057	6.49576e-05
ID_17279	NDUFS8	1600	(4.2-580000)	0.015	0.00440619
ID_17288	TCIRG1	6.1	(3-12)	5.8e-07	8.95304e-11
ID_17293	SUV420H1	19	(6.6-56)	5.7e-08	4.69727e-08
ID_17294	SUV420H1	0.052	(0.018-0.15)	5.7e-08	4.69727e-08
ID_17297	SUV420H1	71	(3.8-1300)	0.0042	0.000790793
ID_17298	SUV420H1	56	(6.6-480)	0.00023	1.45127e-06
ID_17303	LRP5	27	(2.3-320)	0.009	3.36234e-05
ID_17327	PPP6R3	4.2	(1.2-14)	0.022	1.26228e-05
ID_17340	MRPL21	460	(11-19000)	0.0012	1.23192e-05
ID_17341	MRPL21	16000	(19-1.3e+07)	0.0047	2.98742e-06
ID_17358	TPCN2	1.7e-25	(9.4e-44-3e-07)	0.0078	0.00404608
ID_17363	CCND1	1.3e-19	(1.2e-31-1.3e-07)	0.002	0.000250314
ID_17364	CCND1	8e+18	(7800000-8.1e+30)	0.002	0.000250314
ID_17365	CCND1	4.9e-62	(2.4e-89-1e-34)	1.1e-05	4.61182e-08
ID_17371	ORAOV1	5.7	(2.4-14)	9.7e-05	5.79315e-06
ID_17380	ORAOV1	12	(4.3-36)	3.7e-06	1.44386e-06
ID_17387	ANO1	0.15	(0.027-0.8)	0.026	0.00210764
ID_1739	AGO3	17	(4.9-60)	8.8e-06	2.41408e-07
ID_17392	PPFIA1	170000	(66-4.3e+08)	0.0026	0.000833464
ID_17393	PPFIA1	6e-06	(2.3e-09-0.015)	0.0026	0.000833464
ID_1740	AGO3	0.1	(0.013-0.77)	0.027	0.0116345
ID_17402	CTTN	0.00037	(2.5e-05-0.0055)	1e-08	3.48692e-07
ID_17403	CTTN	7	(3.2-16)	1.4e-06	8.13175e-08
ID_1741	AGO3	0.23	(0.057-0.9)	0.035	0.00265251
ID_17423	NADSYN1	5.2	(2.4-11)	2.4e-05	1.08469e-06
ID_17428	NADSYN1	8.8	(3.2-24)	2.6e-05	3.88128e-05
ID_17429	NADSYN1	170000	(190-1.5e+08)	0.0005	0.000107227
ID_1743	AGO3	0.0035	(0.00019-0.066)	0.00016	4.14748e-05
ID_17440	FAM86C1	2.6	(1-6.5)	0.048	0.00824533
ID_17443	FAM86C1	2.5	(1.1-5.9)	0.033	0.00281289
ID_17449	RNF121	3.8	(1.4-10)	0.0077	0.000268459
ID_17458	RNF121	4	(1.8-9.1)	0.00098	0.000753301
ID_17459	RNF121	150	(6.9-3200)	0.0014	3.39826e-05
ID_17461	RNF121	36	(1.8-730)	0.019	0.0002903
ID_17462	RNF121	2.5	(1.1-5.7)	0.025	3.17438e-05
ID_17474	IL18BP	2.3e-30	(3.1e-58-0.017)	0.037	0.000733566
ID_17483	IL18BP	7.3	(3.1-17)	5.2e-06	4.34242e-09
ID_17485	IL18BP	7.9	(2.4-26)	0.0006	1.30195e-06
ID_17487	IL18BP	4.1	(1.8-9.1)	0.00062	1.11028e-05
ID_17488	IL18BP	3.6	(1.1-12)	0.029	0.00422598
ID_17496	IL18BP	5.7	(3.1-11)	3.4e-08	1.35018e-07
ID_17497	IL18BP	6.1	(2.8-13)	4.2e-06	4.73157e-06
ID_17498	IL18BP	12	(4.2-37)	6.8e-06	8.23036e-07
ID_17499	IL18BP	8.5	(1.6-44)	0.011	9.11307e-05
ID_17503	IL18BP	6.3	(3.2-12)	1.2e-07	1.48089e-06
ID_17504	IL18BP	3.2	(1.2-8.6)	0.023	0.00570315
ID_17505	IL18BP	5	(1.4-17)	0.011	6.68251e-05
ID_17514	NUMA1	0.23	(0.056-0.92)	0.038	0.000192694
ID_17515	NUMA1	6	(1.1-34)	0.043	0.00403262
ID_17518	NUMA1	49	(3.7-640)	0.0031	3.08451e-06
ID_1752	TRAPPC3	14000	(860-230000)	2.2e-11	1.88738e-14
ID_17536	LRTOMT	5.5	(2-15)	0.001	0.000225517
ID_1754	TRAPPC3	26	(1.2-590)	0.04	0.00471723
ID_17542	LRTOMT	2.8e-05	(6e-08-0.013)	0.0008	0.000278748
ID_17543	LRTOMT	0.087	(0.019-0.39)	0.0015	0.00136326
ID_17550	LRTOMT	14	(1.3-140)	0.029	0.000930842
ID_17555	LAMTOR1	6600000	(360-1.2e+11)	0.0017	1.891e-06
ID_17556	LAMTOR1	8.8e-05	(4.5e-08-0.17)	0.016	0.000133764
ID_17557	LAMTOR1	740	(2.2-240000)	0.026	6.27757e-05
ID_1756	MAP7D1	11	(4.1-30)	2.4e-06	2.14061e-07
ID_1758	MAP7D1	7.3e-06	(4.7e-08-0.0011)	4.4e-06	4.17951e-09
ID_17587	FOLR2	2.2e-06	(3.5e-10-0.014)	0.0034	0.000311431
ID_17588	INPPL1	6.6	(2.7-16)	2.8e-05	5.7545e-07
ID_17598	CLPB	6.1e-05	(3.6e-07-0.011)	0.00022	1.50287e-05
ID_176	ATAD3A	3.9	(1.8-8.4)	0.00057	9.61021e-06
ID_17616	PDE2A	8.2e-16	(8.4e-30-0.08)	0.035	3.91856e-05
ID_17618	PDE2A	3.7e-16	(6.2e-24-2.2e-08)	0.0001	0.0002465
ID_1762	THRAP3	100	(3.8-2700)	0.0057	0.000247137
ID_17632	PDE2A	13	(1.2-130)	0.035	0.000330849
ID_17637	ARAP1	430	(41-4500)	4.1e-07	2.17083e-08
ID_1764	SH3D21	0.076	(0.017-0.33)	0.00056	7.73336e-06
ID_17640	ARAP1	0.098	(0.033-0.29)	3.6e-05	1.30759e-09
ID_17641	ARAP1	7.6	(1.4-42)	0.02	0.00351813
ID_17642	ARAP1	7.7e-05	(4.7e-06-0.0013)	3.3e-11	4.47806e-09
ID_17644	STARD10	0.36	(0.17-0.76)	0.0074	0.00226706
ID_17645	STARD10	7.8e-07	(1.5e-11-0.04)	0.011	4.06386e-05
ID_17646	STARD10	4e-12	(4.2e-19-3.8e-05)	0.0014	0.00130128
ID_17649	ATG16L2	76	(13-450)	1.8e-06	1.3617e-09
ID_17650	ATG16L2	0.013	(0.0022-0.078)	1.8e-06	1.3617e-09
ID_17651	ATG16L2	3	(1.3-6.8)	0.0078	0.00250559
ID_17652	ATG16L2	8.1	(3-22)	2.9e-05	1.28092e-06
ID_17653	ATG16L2	13	(1.7-96)	0.014	0.00487407
ID_17659	ATG16L2	0.12	(0.02-0.73)	0.021	0.000734404
ID_17663	ATG16L2	0.0064	(0.00011-0.39)	0.016	0.000206138
ID_17665	ATG16L2	0.031	(0.0041-0.23)	0.00072	4.14158e-07
ID_17666	ATG16L2	11	(3.5-35)	4.5e-05	3.93735e-06
ID_1767	SH3D21	87	(3.7-2100)	0.0057	0.00113927
ID_17676	FCHSD2	200	(12-3400)	0.00024	0.000350756
ID_1769	SH3D21	25000	(13-5e+07)	0.0089	0.000486984
ID_17707	RAB6A	0.012	(0.00039-0.37)	0.012	0.000253042
ID_17711	RAB6A	6.2e-08	(3.2e-13-0.012)	0.0075	0.00873143
ID_17713	MRPL48	11	(3.7-31)	1.4e-05	1.67311e-06
ID_1772	STK40	190	(22-1600)	2e-06	1.84022e-06
ID_17720	MRPL48	0.31	(0.1-0.95)	0.04	2.53942e-05
ID_17722	MRPL48	4.4	(1.1-18)	0.038	0.00446945
ID_17725	MRPL48	11	(2.3-57)	0.0033	5.84152e-07
ID_17728	MRPL48	2.7	(1.1-6.3)	0.025	0.00253756
ID_17733	MRPL48	0.0062	(5.7e-05-0.66)	0.033	0.0013716
ID_17737	COA4	390	(7.9-20000)	0.0027	0.000325789
ID_1774	STK40	4.4	(1.1-18)	0.042	0.00552636
ID_17743	PAAF1	7.8	(2.7-23)	0.00018	4.54263e-07
ID_17748	DNAJB13	5.4	(2.1-14)	0.00051	7.51721e-06
ID_17765	PPME1	45000	(3.8-5.3e+08)	0.025	0.00601145
ID_17772	KCNE3	17	(6.2-47)	4.1e-08	5.2082e-09
ID_17786	XRRA1	3.1	(1.1-8.3)	0.029	0.00658205
ID_17803	SPCS2	1.5e-25	(9.4e-46-2.3e-05)	0.016	9.56773e-05
ID_17804	SPCS2	2.5e-20	(9.3e-31-6.8e-10)	0.00023	3.90721e-07
ID_17810	NEU3	0.16	(0.066-0.4)	6.8e-05	7.67454e-06
ID_17812	NEU3	9.4	(3.7-24)	2.7e-06	2.01381e-08
ID_17822	SLCO2B1	7.9	(3-21)	3e-05	1.71499e-05
ID_17832	ARRB1	180000	(250-1.3e+08)	0.00032	1.2114e-06
ID_17838	RPS3	220000000	(21000-2.3e+12)	4.9e-05	1.75958e-05
ID_17856	GDPD5	6200	(46-850000)	0.00049	0.000635863
ID_17859	GDPD5	2.7	(1.2-6)	0.018	1.85239e-05
ID_17871	SERPINH1	1.7e-06	(5.6e-10-0.0049)	0.0011	1.9716e-08
ID_17878	UVRAG	7.9	(3-20)	2.1e-05	6.59523e-06
ID_17884	UVRAG	4.3e+23	(310000-5.9e+41)	0.011	2.28796e-07
ID_17885	UVRAG	29	(4.4-190)	0.00048	0.000242574
ID_17898	LRRC32	22	(6.3-78)	1.5e-06	1.7529e-07
ID_17899	LRRC32	0.0073	(0.00031-0.17)	0.0023	0.000233566
ID_179	SSU72	0.054	(0.003-0.97)	0.047	0.00059002
ID_1792	MEAF6	1500000000	(2.2-1.1e+18)	0.042	0.00166459
ID_17922	ACER3	9.3e-08	(4.7e-12-0.0018)	0.0013	1.89647e-10
ID_17923	ACER3	3.6	(1.3-9.9)	0.011	0.000326973
ID_1794	MEAF6	1e+19	(3600-3e+34)	0.016	0
ID_17942	CAPN5	3.6e-24	(2.6e-41-4.9e-07)	0.0073	1.98273e-06
ID_1795	MEAF6	9.7e-20	(3.4e-35-0.00028)	0.016	0
ID_17979	AAMDC	1.1e-06	(1.2e-12-0.93)	0.049	0.00902299
ID_17980	AAMDC	9.9	(3.3-30)	5.3e-05	9.41626e-07
ID_17982	AAMDC	0.043	(0.002-0.94)	0.046	0.0170154
ID_17990	INTS4	1.5e-05	(3e-09-0.08)	0.011	0.000102822
ID_180	SSU72	19	(1-340)	0.047	0.00059002
ID_18001	KCTD14	6.4e-05	(2.3e-08-0.17)	0.017	0.00204328
ID_18017	USP35	4	(1.9-8.5)	0.00033	8.61756e-06
ID_18024	NARS2	300	(16-5600)	0.00015	8.24311e-08
ID_18041	RAB30	11	(2.6-49)	0.0013	0.000221674
ID_18051	ANKRD42	0.06	(0.0098-0.36)	0.0022	0.000209124
ID_18065	CCDC90B	120	(1.9-8100)	0.024	0.000196625
ID_18068	CCDC90B	0.0008	(1.5e-05-0.043)	0.00046	9.50671e-05
ID_18083	CCDC90B	12	(1.1-130)	0.039	0.000889509
ID_18085	CCDC90B	48	(6.3-360)	0.00019	1.35973e-07
ID_18086	CCDC90B	2.9	(1-8.1)	0.045	0.00136806
ID_18088	CCDC90B	14	(1.9-100)	0.01	0.000457075
ID_18097	DLG2	15	(1.7-120)	0.013	6.58598e-06
ID_18101	DLG2	3.9	(1.5-11)	0.0065	4.3136e-05
ID_18102	DLG2	0.19	(0.081-0.43)	9.2e-05	1.11224e-09
ID_18111	TMEM126B	23000000000	(130000-4e+15)	0.00011	2.04191e-06
ID_18113	TMEM126B	4.4e-11	(2.5e-16-7.6e-06)	0.00011	2.04191e-06
ID_18114	TMEM126B	8.7	(2.8-27)	0.0002	5.90938e-08
ID_18122	TMEM126B	0.0099	(0.001-0.094)	6.1e-05	0.000123011
ID_18125	TMEM126A	3e-05	(4.1e-08-0.023)	0.002	0.000118595
ID_18126	TMEM126A	7200	(14-3800000)	0.0054	1.13025e-05
ID_18139	CREBZF	0.043	(0.0095-0.2)	5.2e-05	1.59942e-05
ID_18140	CREBZF	0.052	(0.0099-0.27)	0.00041	3.9057e-08
ID_18143	SYTL2	11	(3.5-33)	3.9e-05	2.59174e-06
ID_18146	SYTL2	7700000	(1100-5.5e+10)	0.00045	2.74327e-09
ID_18149	SYTL2	2.3	(1.1-4.8)	0.024	0.000235767
ID_18150	SYTL2	0.15	(0.025-0.9)	0.037	5.64565e-05
ID_18151	SYTL2	0.23	(0.078-0.65)	0.006	0.000416349
ID_18152	SYTL2	5.5	(2.9-11)	2.9e-07	2.04249e-08
ID_18154	SYTL2	19	(5.8-65)	1.6e-06	5.93098e-06
ID_18162	PICALM	2.4e-07	(9.1e-12-0.0061)	0.0033	1.31632e-05
ID_18168	PICALM	1.3e-17	(3.5e-28-5e-07)	0.0018	0.000194314
ID_18170	PICALM	0.0036	(0.00026-0.049)	2.4e-05	1.83506e-05
ID_18177	EED	27	(6.3-110)	8.2e-06	4.15486e-07
ID_18179	EED	15	(3.8-56)	9.4e-05	1.73973e-05
ID_1819	C1orf109	4.2	(1.2-15)	0.021	0.00100508
ID_18199	ME3	3.5	(1.8-6.8)	0.00026	3.26656e-07
ID_18201	PRSS23	240	(15-3900)	0.00012	3.17417e-05
ID_18202	PRSS23	0.0042	(0.00026-0.069)	0.00012	3.17417e-05
ID_18203	PRSS23	0.00022	(7.4e-07-0.068)	0.004	1.16246e-05
ID_18207	TMEM135	0.029	(0.0014-0.57)	0.02	0.000174218
ID_18210	TMEM135	900000	(200-4.1e+09)	0.0014	1.16424e-06
ID_18223	NOX4	7.5	(1-55)	0.049	0.00021261
ID_18229	NOX4	83000000	(1.2-5.8e+15)	0.048	0.00583024
ID_1825	EPHA10	31	(4-240)	0.0011	3.36413e-05
ID_18258	CHORDC1	9.9	(2.3-43)	0.0022	0.000101953
ID_18259	CHORDC1	4.5	(1.2-16)	0.022	0.000534609
ID_1826	EPHA10	0.032	(0.0041-0.25)	0.0011	3.36413e-05
ID_18266	CHORDC1	16	(3-91)	0.0013	0.000203885
ID_18267	CHORDC1	4.7	(1.8-12)	0.0014	0.000387798
ID_18268	CHORDC1	11	(3.3-36)	9.9e-05	4.4512e-05
ID_18278	FAT3	0.36	(0.18-0.74)	0.0052	0.00205267
ID_18279	FAT3	2.8	(1.4-5.6)	0.0052	0.00205267
ID_18300	SMCO4	3.6	(1.7-7.7)	0.00074	1.42905e-05
ID_18313	TAF1D	41	(14-130)	4.5e-11	2.40474e-13
ID_18314	TAF1D	6.1	(3.2-12)	4.8e-08	8.35882e-09
ID_18315	TAF1D	8.8	(2.7-28)	0.00027	2.46915e-06
ID_18316	TAF1D	10	(2.5-43)	0.0013	0.000107828
ID_18318	TAF1D	93	(21-410)	1.8e-09	4.76397e-13
ID_18319	TAF1D	490	(31-7700)	1.1e-05	2.07125e-07
ID_18320	TAF1D	100	(29-380)	2e-12	1.29785e-13
ID_18324	C11orf54	6.4	(2.9-14)	4.9e-06	1.33523e-06
ID_18326	C11orf54	46	(11-180)	7.3e-08	2.62721e-09
ID_18327	MED17	6.5	(1.8-23)	0.004	9.39411e-06
ID_18328	MED17	0.15	(0.043-0.55)	0.004	9.39411e-06
ID_18329	MED17	19	(3.9-92)	0.00025	1.25982e-05
ID_18344	ANKRD49	2.8	(1.3-6.1)	0.0076	0.000290563
ID_18345	ANKRD49	3.2	(1.5-6.7)	0.0022	0.000272704
ID_1835	MANEAL	0.22	(0.063-0.8)	0.021	9.29316e-05
ID_18350	ANKRD49	3.1	(1.6-6.1)	0.00073	5.47104e-05
ID_18352	ANKRD49	3.5	(1.7-7.1)	0.00046	8.46447e-05
ID_18356	PIWIL4	200	(8-4900)	0.0012	0.00066258
ID_18358	PIWIL4	8.4	(3-24)	6.3e-05	1.18376e-06
ID_18359	PIWIL4	0.16	(0.047-0.52)	0.0025	6.71033e-06
ID_18382	FAM76B	3.9	(1.5-10)	0.0046	0.000118571
ID_18383	FAM76B	5.1	(2-13)	0.0008	0.000696428
ID_18385	CEP57	0.0021	(3e-05-0.14)	0.0043	9.93736e-05
ID_18388	CEP57	320	(15-6800)	0.00021	4.17374e-05
ID_18390	CEP57	0.0031	(0.00015-0.066)	0.00021	4.17374e-05
ID_18391	CEP57	12	(2.7-50)	0.00093	5.87815e-05
ID_18393	CEP57	7.9	(3.5-18)	6.9e-07	1.26555e-08
ID_18406	CCDC82	9.1	(4.1-20)	6.2e-08	5.11903e-06
ID_18407	CCDC82	11	(2-59)	0.0059	0.00275232
ID_1841	C1orf122	10	(1.6-62)	0.013	0.00255096
ID_18411	CCDC82	4	(1.4-12)	0.012	2.89736e-05
ID_18442	YAP1	40	(6.2-260)	0.0001	1.20181e-06
ID_18451	TMEM123	1e+20	(5900000-1.8e+33)	0.0031	7.43965e-05
ID_18486	DCUN1D5	0.00046	(1.3e-06-0.16)	0.01	0.000176354
ID_1850	INPP5B	8.1	(2.8-24)	0.00015	1.772e-05
ID_18516	CASP1	22	(1.5-330)	0.024	8.87853e-05
ID_18517	CASP1	0.045	(0.003-0.67)	0.024	8.87853e-05
ID_18520	CASP1	3500000	(2.4-5.1e+12)	0.037	0.00999846
ID_18523	CASP1	7.5e-24	(6.4e-39-8.9e-09)	0.0026	0.000387912
ID_18524	CASP1	0.00056	(2.7e-06-0.12)	0.0061	4.82305e-07
ID_18526	CASP1	1.2e-28	(5.8e-49-2.6e-08)	0.0071	0.0074162
ID_18527	CASP1	8.7e-07	(1.1e-10-0.0071)	0.0024	8.49859e-05
ID_1853	SF3A3	52000000	(6.9-3.9e+14)	0.028	0.00622832
ID_18556	KBTBD3	0.019	(0.002-0.17)	0.00046	4.08182e-05
ID_18557	KBTBD3	53	(5.8-490)	0.00046	4.08182e-05
ID_18572	ALKBH8	0.14	(0.022-0.87)	0.035	2.85805e-05
ID_18601	ACAT1	77000000	(220-2.7e+13)	0.0054	1.35042e-05
ID_18602	ACAT1	0.00011	(2.4e-07-0.048)	0.0034	1.27685e-09
ID_1861	RHBDL2	4.2e-07	(5.7e-13-0.31)	0.033	0.0134115
ID_18614	KDELC2	4.8	(2.2-10)	6.2e-05	8.89533e-07
ID_18618	KDELC2	5.2	(1.5-18)	0.0089	9.02938e-05
ID_18630	RDX	0.00048	(4.2e-06-0.056)	0.0016	1.00572e-06
ID_18632	RDX	2700	(19-390000)	0.0019	5.48154e-08
ID_18643	RDX	2e-270	(0-5e-117)	0.00057	8.93242e-09
ID_18650	RDX	49	(1.7-1400)	0.022	0.000174359
ID_18651	RDX	62000000000	(4100-9.5e+17)	0.0032	0.00241186
ID_18662	COLCA1	0.13	(0.051-0.31)	6.9e-06	1.471e-06
ID_18669	LAYN	2400000	(6.8-8.8e+11)	0.024	0.00034315
ID_18677	PPP2R1B	4e-10	(8e-17-0.002)	0.006	1.49947e-06
ID_18683	ALG9	0.19	(0.056-0.67)	0.0093	0.00069189
ID_18688	C11orf1	0.089	(0.018-0.46)	0.0037	0.000219521
ID_18689	C11orf1	4.4e-06	(3e-09-0.0065)	0.00092	0.000219317
ID_1870	MACF1	2.6	(1.3-5)	0.0053	2.29904e-05
ID_18707	DIXDC1	0.27	(0.11-0.68)	0.0054	0.000124606
ID_18708	DIXDC1	4	(1.5-11)	0.0052	3.44627e-05
ID_18717	PIH1D2	0.098	(0.019-0.51)	0.0059	0.025216
ID_18718	PIH1D2	9.1	(2.4-35)	0.0012	0.000426716
ID_1872	MACF1	0.047	(0.0088-0.25)	0.00034	2.17602e-05
ID_18720	C11orf57	0.003	(6e-05-0.14)	0.0034	3.06453e-07
ID_18721	C11orf57	340	(6.9-17000)	0.0034	3.06453e-07
ID_18723	C11orf57	7	(3.1-16)	3.4e-06	3.02112e-09
ID_18725	C11orf57	27	(1.9-380)	0.015	0.000149793
ID_18727	C11orf57	0.026	(0.0018-0.39)	0.0081	0.000286297
ID_18728	C11orf57	0.11	(0.024-0.53)	0.0056	4.84106e-06
ID_18731	SDHD	1.7e+25	(4.9e+12-6.1e+37)	8e-05	4.137e-05
ID_18733	SDHD	2.1e+17	(4e+08-1.1e+26)	0.0001	4.32225e-06
ID_18738	SDHD	3.2	(1.5-6.9)	0.0028	0.00282876
ID_18749	BCO2	7.2	(1.8-29)	0.005	2.86922e-05
ID_18750	BCO2	0.14	(0.035-0.55)	0.005	2.86922e-05
ID_18759	PTS	52	(1.1-2400)	0.044	5.51101e-05
ID_1876	MACF1	10	(1.1-93)	0.044	0.00772989
ID_18762	PTS	1e-08	(1.6e-16-0.67)	0.045	2.21554e-05
ID_18779	TTC12	6.7	(2.4-19)	0.00027	1.09059e-05
ID_1881	MACF1	0.083	(0.017-0.4)	0.0019	0.000373717
ID_18815	NNMT	11	(1.1-110)	0.04	0.00107026
ID_18818	NNMT	5.1e-15	(3.3e-24-7.8e-06)	0.0023	0.000238093
ID_18819	NNMT	0.14	(0.03-0.69)	0.015	0.00012388
ID_1882	MACF1	2.7e+19	(1e+07-6.9e+31)	0.0022	8.97143e-08
ID_18823	RBM7	6.4	(3-14)	2.3e-06	1.97857e-09
ID_1883	MACF1	0.026	(0.0056-0.12)	2.1e-06	1.17542e-08
ID_18831	REXO2	65	(7.7-540)	0.00012	1.71573e-05
ID_18841	REXO2	3.4e-35	(2e-69-0.57)	0.048	0.000135594
ID_18850	CADM1	0.00021	(3.1e-06-0.015)	9.5e-05	1.03112e-05
ID_1887	MACF1	0.03	(0.0069-0.13)	2.2e-06	6.22365e-07
ID_18875	SIK3	24	(1.8-330)	0.017	0.000183127
ID_18886	SIDT2	7.8	(2.9-21)	6.1e-05	2.27145e-08
ID_18887	SIDT2	6.9	(2.2-22)	0.0011	1.96568e-06
ID_18888	SIDT2	69	(11-440)	8.6e-06	7.17645e-08
ID_18891	SIDT2	0.034	(0.0042-0.28)	0.0017	3.88973e-07
ID_18893	TAGLN	520	(1.2-220000)	0.043	0.00740002
ID_18896	TAGLN	3.4	(1.1-11)	0.04	0.00119168
ID_18901	PCSK7	100	(23-470)	2.2e-09	1.85294e-11
ID_18902	PCSK7	9.1	(4.2-20)	1.9e-08	1.04224e-10
ID_18908	BACE1	16	(2.8-94)	0.0019	0.000150663
ID_18916	CEP164	0.12	(0.033-0.45)	0.0016	0.000674084
ID_18931	FXYD6	2.3e+26	(7.3e+12-7.5e+39)	0.00013	0.000139019
ID_1894	PABPC4	14000000000	(170000-1.2e+15)	5.4e-05	0.000269082
ID_1895	PABPC4	34000	(270-4400000)	2.5e-05	1.85111e-05
ID_1896	PABPC4	18	(3-110)	0.0016	1.03348e-05
ID_18968	AMICA1	71	(2.9-1700)	0.0086	1.13208e-05
ID_18976	AMICA1	0.064	(0.015-0.26)	0.00014	2.41197e-06
ID_18983	MPZL2	0.0051	(0.00086-0.03)	5.1e-09	2.10325e-09
ID_18984	MPZL2	200	(34-1200)	5.1e-09	2.10325e-09
ID_1899	HEYL	16	(3.9-64)	0.00011	0.000109384
ID_18990	CD3D	2e-12	(1.2e-23-0.36)	0.042	0.0297089
ID_19006	TMEM25	3.9	(1.4-11)	0.0095	0.00242573
ID_19018	TMEM25	5700	(1-3.2e+07)	0.049	1.36418e-05
ID_19022	TMEM25	5.6	(1.1-29)	0.039	0.000580575
ID_19031	ARCN1	6800	(21-2100000)	0.0027	1.11437e-05
ID_19033	PHLDB1	5.8	(1.2-27)	0.025	0.000869764
ID_19038	PHLDB1	2.6	(1.2-5.5)	0.013	0.00931396
ID_1904	PPIE	5.8	(2.4-14)	0.00011	4.42254e-09
ID_19042	PHLDB1	0.32	(0.1-1)	0.049	0.0109175
ID_19048	DDX6	24000000000	(1200000-4.9e+14)	2.3e-06	7.54204e-08
ID_19049	DDX6	4.1e-11	(2e-15-8.4e-07)	2.3e-06	7.54204e-08
ID_19055	RPS25	5.9e-90	(1.5e-137-2.4e-42)	0.00024	4.86929e-06
ID_19056	RPS25	1.8e+48	(2.2e+12-1.5e+84)	0.0085	0.0041244
ID_19057	RPS25	19	(2.1-170)	0.0083	9.03168e-05
ID_190579	GNB2L1	0.18	(0.05-0.64)	0.0084	0.000347824
ID_190583	GNB2L1	0.13	(0.025-0.71)	0.018	0.0012682
ID_19059	TRAPPC4	21	(2.7-160)	0.0035	8.10788e-05
ID_19060	TRAPPC4	0.047	(0.0061-0.37)	0.0035	8.10788e-05
ID_19070	TRAPPC4	9.7e-28	(1.9e-50-4.8e-05)	0.02	8.51591e-05
ID_19073	TRAPPC4	0.16	(0.029-0.89)	0.036	8.77492e-05
ID_19074	SLC37A4	13000	(130-1300000)	6e-05	4.80129e-07
ID_19077	SLC37A4	7.7	(1.5-41)	0.017	0.00147623
ID_19084	HYOU1	3.2	(1.5-6.9)	0.0022	0.00104264
ID_19086	HYOU1	3400	(52-230000)	0.00014	1.39976e-05
ID_19088	HYOU1	29	(1.3-670)	0.035	0.000710477
ID_19092	HMBS	8.6	(1.5-50)	0.017	0.000186643
ID_19096	HMBS	0.22	(0.074-0.68)	0.0079	7.68783e-06
ID_19098	HMBS	7.8	(2.3-26)	0.00087	7.4492e-05
ID_191	MIB2	18	(4.2-81)	0.00012	0.000227209
ID_19106	HMBS	570	(3.6-91000)	0.014	0.000330864
ID_1911	BMP8B	3.9	(1.7-9.2)	0.0017	0.000153069
ID_19112	DPAGT1	67	(14-320)	1.2e-07	1.27779e-06
ID_19113	DPAGT1	1.9e-10	(4.8e-16-7.7e-05)	0.00068	0.000943199
ID_19114	DPAGT1	18	(4.9-69)	1.6e-05	1.79237e-06
ID_19116	DPAGT1	4100000	(1.8-9.4e+12)	0.041	0.0110213
ID_19117	DPAGT1	2.3e-05	(1.9e-09-0.28)	0.026	0.00152971
ID_1912	BMP8B	0.26	(0.11-0.6)	0.0017	0.000153069
ID_19122	HINFP	69	(12-390)	1.5e-06	6.12839e-08
ID_19134	MCAM	3.3	(1.2-8.8)	0.018	1.7163e-07
ID_19136	MCAM	2.2e-21	(7.6e-42-0.66)	0.048	0.00954554
ID_19137	MCAM	100000000000	(910000-1.2e+16)	2e-05	7.4242e-06
ID_19138	MCAM	520	(77-3400)	1e-10	1.11022e-14
ID_19143	THY1	880	(31-25000)	7.3e-05	6.52174e-09
ID_19146	THY1	2.3e-34	(2.4e-64-0.00022)	0.028	0.00945903
ID_19160	TMEM136	0.057	(0.012-0.29)	0.00049	0.000206747
ID_19162	ARHGEF12	160000000	(19000-1.3e+12)	4.2e-05	2.2712e-05
ID_19165	ARHGEF12	4.9	(1.3-19)	0.022	0.00279747
ID_19168	TBCEL	0.012	(0.00056-0.26)	0.0048	5.08336e-05
ID_19174	TBCEL	3.7	(2-6.7)	1.6e-05	3.99951e-06
ID_19194	HSPA8	53000	(610-4600000)	1.8e-06	1.08983e-06
ID_19196	HSPA8	15	(3.3-72)	0.00048	1.85567e-10
ID_1920	TRIT1	0.02	(0.0025-0.17)	0.00029	0.000219019
ID_19216	VWA5A	7.6	(2.6-22)	0.0002	8.75903e-07
ID_19218	VWA5A	5	(2.6-9.9)	2.5e-06	2.75569e-10
ID_19219	VWA5A	4.5	(1.6-13)	0.0047	0.000102622
ID_1922	TRIT1	0.067	(0.016-0.28)	0.00019	4.36707e-05
ID_19223	TBRG1	0.085	(0.024-0.3)	0.00015	0.000343609
ID_19226	TBRG1	7.4	(1.9-29)	0.0039	0.00473396
ID_1923	TRIT1	0.062	(0.0084-0.47)	0.0068	6.28658e-06
ID_19236	ESAM	180000	(4400-7100000)	1.5e-10	7.92244e-12
ID_19238	ESAM	1.7e-13	(2.7e-21-1e-05)	0.0013	0.00669745
ID_192393	HSP90B1	0.19	(0.059-0.62)	0.0057	1.63116e-05
ID_19240	MSANTD2	12	(3.7-37)	2.9e-05	5.75511e-07
ID_19258	TMEM218	29	(5.2-160)	0.00012	2.71708e-05
ID_19264	TMEM218	55	(6.4-480)	0.00027	1.56418e-07
ID_19278	TMEM218	5.5	(1.8-17)	0.0029	1.77552e-05
ID_19280	TMEM218	5.4	(1.4-21)	0.015	0.00437211
ID_19301	EI24	5.4e-12	(1.1e-21-0.028)	0.023	0.0174618
ID_1932	TRIT1	8.9e-05	(2.2e-07-0.037)	0.0024	0.000280316
ID_193282	PDZK1	57	(5.9-540)	0.00045	1.23899e-06
ID_19362	HYLS1	0.1	(0.03-0.34)	0.0002	6.35713e-10
ID_19375	FOXRED1	0.034	(0.0013-0.85)	0.04	0.00989527
ID_19377	FOXRED1	4.8	(1.8-13)	0.0018	4.84574e-05
ID_19379	FOXRED1	18	(5.2-59)	3.5e-06	3.53729e-05
ID_19382	TIRAP	67	(7-640)	0.00027	8.36434e-06
ID_19395	ST3GAL4	11	(1.2-100)	0.035	0.00264045
ID_194	MIB2	1.3e-05	(1.3e-08-0.014)	0.0016	0.000347761
ID_19409	ETS1	260	(31-2300)	3.4e-07	2.64343e-11
ID_19413	FLI1	0.063	(0.024-0.17)	3.3e-08	2.50724e-06
ID_19416	FLI1	14	(5.1-38)	3e-07	2.24816e-05
ID_19451	ARHGAP32	5.7	(3-11)	5.5e-08	1.11121e-09
ID_19452	ARHGAP32	13	(4.4-39)	3.9e-06	1.91284e-05
ID_19453	BARX2	22	(2.1-230)	0.0096	3.64248e-05
ID_19455	BARX2	61	(9-410)	2.7e-05	3.25116e-06
ID_19458	NFRKB	4.9	(2.3-11)	4.1e-05	1.41216e-05
ID_19467	PRDM10	0.019	(0.00056-0.62)	0.026	0.000212533
ID_19479	APLP2	0.029	(0.0051-0.16)	5.3e-05	2.26295e-06
ID_19492	ZBTB44	0.032	(0.0025-0.42)	0.0087	0.000286581
ID_19493	ZBTB44	0.00068	(1.6e-06-0.29)	0.018	0.000104249
ID_19502	SNX19	5.7	(1.9-17)	0.0018	0.000738211
ID_19504	SNX19	17	(2.1-130)	0.0075	0.000468756
ID_19506	SNX19	3.7e-07	(2.4e-10-0.00057)	7.7e-05	4.831e-07
ID_19507	SNX19	2700000	(1800-4.2e+09)	7.7e-05	4.831e-07
ID_19515	SNX19	31	(2.4-400)	0.0087	0.00115492
ID_19535	JAM3	2.6e-16	(8.9e-29-0.00076)	0.014	0.00747975
ID_19546	THYN1	0.0073	(0.00011-0.47)	0.021	0.00505089
ID_19548	THYN1	6.9	(1.5-31)	0.012	2.75037e-05
ID_19549	THYN1	17	(4.2-67)	6.9e-05	1.04292e-05
ID_19551	ACAD8	2000	(48-80000)	6.3e-05	1.92896e-06
ID_19552	ACAD8	0.00051	(1.2e-05-0.021)	6.3e-05	1.92896e-06
ID_19553	ACAD8	110	(4.6-2700)	0.0037	4.64375e-05
ID_19554	ACAD8	0.03	(0.0035-0.26)	0.0014	4.93335e-06
ID_19559	ACAD8	5.2	(1-27)	0.047	0.0235384
ID_19586	SLC6A13	17	(2.9-97)	0.0017	6.82861e-05
ID_19588	SLC6A13	0.06	(0.01-0.35)	0.0017	6.82861e-05
ID_19589	SLC6A13	3.9	(1.3-12)	0.016	0.000811578
ID_19592	SLC6A13	2.3	(1.1-5)	0.032	0.0100513
ID_19593	SLC6A13	3.4	(1.3-9.1)	0.015	0.000624643
ID_19595	SLC6A13	0.0012	(9.8e-06-0.15)	0.0062	0.000164731
ID_19610	WNK1	17	(3.9-70)	0.00013	4.13074e-06
ID_19612	WNK1	4300000	(280-6.7e+10)	0.0019	7.75849e-06
ID_19613	WNK1	3.8e-05	(6.8e-08-0.021)	0.0016	1.86295e-08
ID_19614	WNK1	92000000000	(260-3.3e+19)	0.012	1.18856e-05
ID_19616	WNK1	3.9	(1.9-8)	0.00029	8.17027e-05
ID_19617	WNK1	3.5	(1.2-10)	0.019	0.00189859
ID_19631	WNK1	4.8	(1.7-14)	0.003	0.0046236
ID_19632	WNK1	6.1	(1.4-26)	0.016	0.00212805
ID_19642	RAD52	14	(4.7-42)	1.9e-06	1.08774e-06
ID_19643	RAD52	8.1	(3.9-17)	1.8e-08	4.8913e-07
ID_19644	RAD52	3.1	(1.1-8.7)	0.031	0.0128954
ID_19657	ERC1	0.0014	(1e-05-0.19)	0.0086	4.13412e-07
ID_196584	CAST	0.0085	(0.00011-0.64)	0.03	0.00764763
ID_19659	ERC1	6.6	(1.5-29)	0.011	0.000199391
ID_19660	ERC1	4.3e-10	(3.4e-15-5.6e-05)	0.00033	3.53384e-13
ID_19661	ERC1	0.00068	(2e-05-0.023)	4.5e-05	1.57703e-11
ID_19675	CACNA2D4	8.5	(2.7-27)	0.00025	8.12883e-06
ID_19676	CACNA2D4	0.12	(0.038-0.37)	0.00028	1.29089e-05
ID_197	MIB2	20	(1.7-220)	0.017	0.00201713
ID_19714	FKBP4	85	(10-730)	5e-05	9.35887e-05
ID_19717	ITFG2	27	(5.2-140)	9e-05	1.7553e-06
ID_19724	RHNO1	280000	(18-4.3e+09)	0.011	0.00277412
ID_19733	TULP3	0.0002	(5.8e-07-0.07)	0.0044	2.80497e-05
ID_19739	TULP3	110	(3.7-3600)	0.0068	0.000991047
ID_19747	TEAD4	1.5e-05	(4.8e-09-0.046)	0.0067	0.00359842
ID_1975	MYCL	0.19	(0.039-0.98)	0.047	2.73548e-05
ID_19753	TSPAN9	0.0039	(1.9e-05-0.8)	0.041	8.35777e-05
ID_1976	MYCL	5.2	(1-26)	0.047	2.73548e-05
ID_19761	PARP11	20000	(11-3.8e+07)	0.01	0.00298576
ID_19762	PARP11	5e-05	(2.7e-08-0.095)	0.01	0.00298576
ID_19768	C12orf4	0.017	(0.001-0.29)	0.0049	0.000526174
ID_19807	NTF3	16	(2.3-100)	0.0045	0.000297589
ID_19816	VWF	65	(8.3-510)	6.9e-05	1.69996e-06
ID_19842	SCNN1A	2.7	(1.4-5.2)	0.003	0.000627933
ID_19853	LTBR	0.0029	(3.1e-05-0.27)	0.012	3.01672e-06
ID_19854	LTBR	4900	(150-160000)	1.8e-06	4.83613e-09
ID_19855	LTBR	4.4e-25	(4.1e-46-0.00048)	0.023	0.010508
ID_19858	TAPBPL	2.5e-05	(6.2e-07-0.001)	2.2e-08	3.70109e-09
ID_19859	TAPBPL	2.3e+39	(5200000-1.1e+72)	0.018	0.00178687
ID_19869	MRPL51	0.00065	(1e-05-0.04)	0.00049	0.00214569
ID_19873	GAPDH	340000	(500-2.3e+08)	0.00013	9.2698e-09
ID_19875	GAPDH	1.4e+29	(8.3e+08-2.5e+49)	0.0047	0.00017537
ID_19876	GAPDH	4.9e+204	(3e+92-Inf)	0.00035	9.07943e-05
ID_1988	PPT1	3.9e+24	(2.1e+09-7.3e+39)	0.0016	6.10766e-07
ID_19881	IFFO1	0.034	(0.0055-0.21)	0.00029	2.34433e-07
ID_19883	IFFO1	13	(3.6-49)	0.0001	6.26591e-06
ID_19884	NOP2	8.1	(2.7-24)	0.00017	8.9963e-07
ID_19891	NOP2	3.3	(1.6-7.1)	0.0019	2.65478e-05
ID_19893	NOP2	4.8	(2-12)	0.00039	9.26894e-05
ID_19897	CHD4	0.023	(0.003-0.18)	0.00034	4.57205e-05
ID_19902	ACRBP	3.7	(1.4-10)	0.0098	0.00155458
ID_19903	ACRBP	0.27	(0.098-0.73)	0.0098	0.00155458
ID_1991	PPT1	8e-59	(2.3e-109-2.8e-08)	0.024	0.000834678
ID_19913	ING4	23	(1.9-280)	0.015	5.8239e-05
ID_19914	ING4	0.36	(0.14-0.92)	0.032	0.00244491
ID_19915	ING4	0.00081	(9.6e-06-0.067)	0.0016	2.67374e-05
ID_19918	ING4	3.4	(1.3-8.7)	0.013	0.000219841
ID_19919	ING4	25000	(1.8-3.6e+08)	0.038	0.000206281
ID_19923	ZNF384	0.013	(0.0016-0.1)	3.2e-05	1.84975e-05
ID_19924	ZNF384	120000000	(78-2e+14)	0.011	0.0102509
ID_19926	ZNF384	62	(8.6-440)	4e-05	7.4223e-08
ID_19933	COPS7A	4.6	(1.6-13)	0.0049	0.000278698
ID_19948	COPS7A	550	(3.8-80000)	0.013	0.00776111
ID_19949	COPS7A	71	(1.6-3100)	0.028	0.000308027
ID_19958	COPS7A	5.3	(1.4-21)	0.017	0.000923381
ID_19960	MLF2	3.2e-17	(9.6e-33-0.11)	0.037	0.00836416
ID_19962	MLF2	0.0039	(0.00021-0.072)	0.00019	1.92866e-06
ID_19967	LAG3	0.034	(0.0012-0.99)	0.049	0.00425772
ID_19968	LAG3	29	(1-830)	0.049	0.00425772
ID_19971	CD4	23	(7.9-69)	1.3e-08	2.30818e-08
ID_19972	CD4	0.026	(0.0028-0.24)	0.0012	0.00416689
ID_19988	USP5	55	(1.8-1600)	0.021	0.00226702
ID_19989	TPI1	150	(11-2000)	0.00017	6.82655e-07
ID_19991	TPI1	38	(5.1-290)	0.00041	5.36685e-05
ID_19992	SPSB2	9.2	(1.1-78)	0.041	0.0133333
ID_19993	SPSB2	0.11	(0.013-0.91)	0.041	0.0133333
ID_19994	LRRC23	0.12	(0.039-0.4)	0.00043	2.02602e-05
ID_20	C1orf159	3	(1.2-7.5)	0.024	0.000269056
ID_200	MIB2	10	(3.3-32)	5.9e-05	1.17678e-06
ID_20007	LRRC23	58	(12-290)	5.4e-07	1.85988e-07
ID_20011	ENO2	8.8	(4.5-17)	3.9e-10	8.42659e-14
ID_200111	SRP9	41	(2.6-640)	0.0081	0.000447723
ID_20015	ENO2	9.4	(2.4-37)	0.0014	0.0027093
ID_20021	C12orf57	11000000	(630-2e+11)	0.0011	6.05587e-06
ID_20023	PTPN6	3.2	(1.2-8.4)	0.019	1.00508e-12
ID_20028	PTPN6	11000	(76-1600000)	0.00025	9.28148e-08
ID_20034	PTPN6	80	(21-310)	2.2e-10	2.40807e-12
ID_20044	PHB2	2.5	(1.2-5.1)	0.013	0.0005073
ID_20045	PHB2	3.6e-28	(2.8e-44-4.7e-12)	0.00084	0.000320813
ID_20046	PHB2	890	(49-16000)	4.3e-06	4.73838e-07
ID_20048	PHB2	8.1	(1.4-47)	0.02	0.00132155
ID_20059	LPCAT3	31	(4.2-230)	0.00072	4.37746e-05
ID_2006	EXO5	6.2	(1.1-36)	0.041	0.00397503
ID_20060	LPCAT3	13	(3.8-48)	5.1e-05	8.28531e-08
ID_20061	LPCAT3	1e-17	(2.3e-32-0.0046)	0.023	0.000939355
ID_20066	LPCAT3	140000	(45-4.5e+08)	0.0039	0.000737047
ID_20072	C1RL	0.0057	(0.00026-0.12)	0.00096	0.00011636
ID_20073	C1RL	170	(7.3-3800)	0.0013	0.000131821
ID_20074	C1RL	24	(5.7-100)	1.5e-05	1.18739e-06
ID_20077	RBP5	0.0017	(0.00016-0.018)	1.3e-07	1.04361e-14
ID_20078	RBP5	580	(55-6100)	1.3e-07	1.04361e-14
ID_20079	RBP5	7.1	(1.5-34)	0.014	0.000662855
ID_2008	ZNF684	7.2	(2.5-21)	0.00025	9.52002e-08
ID_20081	CLSTN3	95	(28-320)	3.1e-13	5.55112e-16
ID_200853	LY6E	0.25	(0.082-0.75)	0.014	0.0028253
ID_20088	PEX5	0.0033	(4.4e-05-0.25)	0.0098	0.00064775
ID_2009	ZNF684	0.14	(0.048-0.4)	0.00025	9.52002e-08
ID_20092	PEX5	9.3	(3.4-26)	1.6e-05	2.24984e-08
ID_20093	PEX5	260	(2.6-26000)	0.018	0.00207448
ID_20098	CD163	7.7	(1.2-49)	0.03	0.00887398
ID_2012	NFYC	8	(1-62)	0.047	5.39843e-07
ID_2014	NFYC	230000000	(80-6.3e+14)	0.011	0.000190126
ID_2015	NFYC	0.054	(0.007-0.42)	0.005	0
ID_20170	SLC2A3	760	(2.5-230000)	0.023	5.23312e-06
ID_20177	NECAP1	0.0034	(2.9e-05-0.39)	0.019	0.000447012
ID_2019	NFYC	8.2	(1.6-43)	0.013	1.73179e-06
ID_2020	NFYC	2000	(26-160000)	0.00059	1.02956e-06
ID_20202	RIMKLB	0.095	(0.039-0.23)	1.9e-07	4.18242e-09
ID_20203	RIMKLB	11	(4.3-25)	1.9e-07	4.18242e-09
ID_20213	PHC1	0.0038	(2.3e-05-0.6)	0.031	0.00374222
ID_20214	PHC1	0.0011	(9.5e-06-0.14)	0.0056	1.88619e-06
ID_20236	CLEC2D	3.3	(1.2-9.1)	0.023	0.000774759
ID_20237	CLEC2D	9.3	(2.7-32)	0.00039	3.0049e-07
ID_20269	CD69	0.014	(0.00039-0.48)	0.018	0.00020888
ID_2027	CTPS1	12	(2.1-71)	0.0056	0.00153006
ID_20270	CD69	73	(2.1-2600)	0.018	0.00020888
ID_20282	CLEC2B	11	(4-30)	4e-06	3.01968e-07
ID_20287	CLEC12A	5.2	(1.1-24)	0.036	0.00101195
ID_20288	CLEC12A	0.19	(0.041-0.9)	0.036	0.00101195
ID_20302	CLEC1A	5.5	(1.6-19)	0.0069	0.000313433
ID_20304	CLEC1A	7	(3.9-13)	7.4e-11	2.98602e-11
ID_20310	CLEC7A	0.065	(0.0087-0.48)	0.0073	0.0037956
ID_20312	CLEC7A	3.7	(1.2-11)	0.02	0.00257334
ID_20319	CLEC7A	2.9	(1-8.1)	0.045	0.000695429
ID_20332	CLEC7A	19	(1.5-240)	0.023	0.00105196
ID_20341	TMEM52B	0.37	(0.16-0.87)	0.023	0.00147849
ID_203434	PKM	7800000	(5700-1.1e+10)	1.7e-05	2.73509e-07
ID_20351	GABARAPL1	770	(5.1-120000)	0.0095	0.000236901
ID_20353	GABARAPL1	0.0013	(8.5e-06-0.2)	0.0095	0.000236901
ID_20357	GABARAPL1	4.6	(1-20)	0.045	0.00672722
ID_20371	GABARAPL1	4.9	(1.5-16)	0.0071	0.00292737
ID_20393	GABARAPL1	58	(4.7-710)	0.0015	0.00276077
ID_20395	GABARAPL1	39000	(36-4.4e+07)	0.0031	1.03769e-06
ID_20399	GABARAPL1	360	(3.5-38000)	0.013	0.00124062
ID_20401	GABARAPL1	36000000000	(19-6.7e+19)	0.026	0.00362272
ID_2042	SCMH1	27	(3.4-210)	0.0018	1.47742e-05
ID_204255	RPL13	1.9e-11	(1.2e-18-0.00032)	0.0036	0.000447768
ID_2046	SCMH1	14	(5-39)	5.4e-07	9.78603e-09
ID_2047	SCMH1	0.07	(0.01-0.47)	0.0063	9.57606e-07
ID_20481	YBX3	6800	(370-120000)	2.3e-09	3.37729e-07
ID_2049	SCMH1	16	(1.5-160)	0.02	0.00381703
ID_204919	CLEC18B	0.02	(0.0029-0.14)	7.7e-05	2.51519e-07
ID_205	CDK11B	460	(3.9-53000)	0.012	0.000172156
ID_20502	MANSC1	6.9	(2-24)	0.0022	2.22949e-06
ID_20505	LOH12CR1	4.1	(1.5-11)	0.0072	1.73338e-05
ID_2051	SCMH1	8.5	(1.3-56)	0.026	0.00116111
ID_20516	APOLD1	0.12	(0.063-0.23)	3.4e-10	7.77279e-09
ID_20517	APOLD1	8.3	(4.3-16)	3.4e-10	7.77279e-09
ID_20537	EMP1	59	(8.9-390)	2.5e-05	2.68195e-06
ID_20538	EMP1	2	(1.1-3.4)	0.018	0.00122114
ID_20541	EMP1	1.5e-08	(6.4e-15-0.035)	0.016	0.00231945
ID_20545	ATF7IP	6	(1.9-19)	0.0024	1.49601e-06
ID_20547	ATF7IP	1.2e-05	(9.3e-08-0.0016)	5.9e-06	3.18229e-05
ID_20548	ATF7IP	81000	(610-1.1e+07)	5.9e-06	3.18229e-05
ID_20561	MGP	1.8e+39	(210-1.6e+76)	0.037	0.000267545
ID_20568	RERG	200000	(25-1.7e+09)	0.0078	0.0042256
ID_20570	RERG	51000000000	(19000-1.3e+17)	0.0011	0.000417713
ID_20571	RERG	2e-11	(7.6e-18-5.2e-05)	0.0011	0.000417713
ID_20572	RERG	0.0082	(0.00018-0.37)	0.013	4.31218e-06
ID_205724	AFG3L2	0.016	(0.00042-0.62)	0.026	0.00518021
ID_20577	PTPRO	3.3	(1.6-6.7)	0.0012	1.0269e-05
ID_2058	SCMH1	0.32	(0.12-0.85)	0.022	0.00191286
ID_20580	EPS8	30	(2.7-330)	0.0055	0.000188328
ID_20581	EPS8	11	(3.9-32)	7.9e-06	3.83608e-09
ID_20588	STRAP	23	(2.2-250)	0.0095	0.0089018
ID_20590	STRAP	1.4e+27	(9.8e+09-2e+44)	0.0019	0.000598927
ID_20594	DERA	0.0003	(1.1e-07-0.78)	0.043	0.010855
ID_20595	DERA	3400	(1.3-8900000)	0.043	0.010855
ID_20596	DERA	2000000000	(24-1.6e+17)	0.021	0.000259325
ID_206080	COL1A1	0.12	(0.021-0.74)	0.022	0.000824212
ID_20643	PLEKHA5	21	(7.4-61)	1.4e-08	1.98979e-11
ID_206443	TMEM126B	6200	(5.3-7200000)	0.015	2.76399e-05
ID_20645	PLEKHA5	0.00012	(7.4e-07-0.019)	0.00047	3.02546e-08
ID_20648	PLEKHA5	120000000000	(4e+06-3.9e+15)	1.3e-06	1.46292e-06
ID_20649	PLEKHA5	54	(12-250)	4e-07	9.43646e-10
ID_2065	FOXJ3	4.1	(1.6-10)	0.0024	0.000469186
ID_206509	COL6A2	62000000	(210-1.9e+13)	0.0053	4.98976e-05
ID_20658	PLEKHA5	2600000000	(7.4-8.9e+17)	0.031	0.00214105
ID_20659	PLEKHA5	2100000	(1.4-3e+12)	0.045	0.00118154
ID_206610	CDH16	0.00025	(1.1e-06-0.059)	0.0029	0.0028658
ID_20662	PLEKHA5	4300	(3.5-5400000)	0.021	0.00169684
ID_20664	AEBP2	11	(3.2-36)	0.00011	4.35901e-05
ID_20666	AEBP2	0.088	(0.027-0.29)	7.2e-05	2.59244e-05
ID_20669	AEBP2	21	(3.1-140)	0.0017	1.63912e-05
ID_206708	KHK	0.31	(0.12-0.79)	0.015	1.36066e-06
ID_2068	FOXJ3	340	(29-4100)	3.8e-06	3.24834e-06
ID_20693	PYROXD1	6.9	(3.1-15)	2e-06	1.18172e-08
ID_20697	PYROXD1	100	(14-760)	4.7e-06	1.31601e-09
ID_20698	PYROXD1	0.013	(0.00073-0.24)	0.0035	3.31363e-05
ID_20699	PYROXD1	5	(2.4-11)	2.3e-05	5.64259e-08
ID_20703	GOLT1B	11	(3.1-39)	0.00019	4.41914e-08
ID_20715	ABCC9	7e-06	(5.8e-10-0.084)	0.013	0.00368732
ID_20716	ABCC9	49000	(2.7-8.9e+08)	0.031	0.000473917
ID_20726	ST8SIA1	0.09	(0.027-0.3)	9.3e-05	0.000220095
ID_20727	ST8SIA1	11	(3.3-37)	9.3e-05	0.000220095
ID_20738	ETNK1	750000	(2.3-2.4e+11)	0.037	0.00308242
ID_20739	ETNK1	1.3e-06	(4.1e-12-0.44)	0.037	0.00308242
ID_2075	PPCS	15	(2-110)	0.0077	0.000890886
ID_20753	BCAT1	0.36	(0.13-0.94)	0.038	0.0315208
ID_20754	BCAT1	0.26	(0.091-0.76)	0.014	0.000844499
ID_20765	LRMP	5.7e-06	(1.8e-10-0.18)	0.022	2.49598e-05
ID_20809	LYRM5	0.026	(0.0031-0.21)	0.00067	0.000435354
ID_2081	CCDC30	5.3	(2.4-11)	2.2e-05	6.63283e-07
ID_20810	LYRM5	39	(4.7-320)	0.00067	0.000435354
ID_20812	LYRM5	64	(9.2-450)	2.6e-05	3.26761e-12
ID_20815	LYRM5	22	(2.8-180)	0.0036	0.00046701
ID_20816	LYRM5	3300	(1.9-5800000)	0.033	0.000342292
ID_20818	KRAS	1e-08	(3e-13-0.00034)	0.00054	5.70272e-05
ID_20819	KRAS	99000000	(2900-3.4e+12)	0.00055	5.70272e-05
ID_20827	IFLTD1	25000000000000	(540000-1.1e+21)	0.00061	0
ID_20828	IFLTD1	1.8e-06	(1e-10-0.031)	0.0079	0.0028738
ID_20838	RASSF8	3.6	(1-13)	0.046	7.96767e-05
ID_20839	RASSF8	0.28	(0.078-0.98)	0.046	7.96767e-05
ID_20854	FGFR1OP2	0.046	(0.0068-0.3)	0.0014	9.71028e-07
ID_20855	FGFR1OP2	22	(3.3-150)	0.0014	9.71028e-07
ID_20864	MED21	2000	(7.7-5e+05)	0.0073	4.57393e-06
ID_20893	PPFIBP1	0.22	(0.05-0.95)	0.042	5.25794e-09
ID_20900	KLHL42	18	(7.2-43)	3.5e-10	6.70672e-10
ID_20910	PTHLH	3	(1.1-8)	0.032	0.00245906
ID_20912	CCDC91	0.38	(0.17-0.87)	0.021	3.12931e-05
ID_20915	CCDC91	2.6	(1.1-5.9)	0.024	3.80414e-05
ID_20916	CCDC91	33	(2.8-390)	0.0056	0.000185605
ID_20919	CCDC91	43	(8.8-210)	3.4e-06	2.42306e-09
ID_20920	CCDC91	4.7	(2.1-10)	0.00016	1.00829e-05
ID_20935	IPO8	10	(1.8-59)	0.0095	0.000826471
ID_20953	TSPAN11	8.8	(1.3-58)	0.024	0.00114339
ID_20954	TSPAN11	0.11	(0.017-0.75)	0.024	0.00114339
ID_20957	DDX11	0.12	(0.033-0.42)	0.0011	2.31073e-06
ID_20963	DDX11	33	(8.7-130)	3.5e-07	1.44264e-08
ID_20970	DDX11	18	(3-110)	0.0015	1.70495e-05
ID_20974	DDX11	6.5	(2.9-15)	6.7e-06	2.52616e-06
ID_20983	FAM60A	0.19	(0.057-0.6)	0.005	6.42496e-06
ID_20987	FAM60A	0.016	(0.00091-0.29)	0.0049	0.000231649
ID_20993	DENND5B	4900	(210-110000)	1.2e-07	2.386e-08
ID_20994	DENND5B	0.00021	(8.9e-06-0.0048)	1.2e-07	2.386e-08
ID_21013	AMN1	3.3	(1.4-7.5)	0.0059	0.00113048
ID_21017	AMN1	5.5	(2.1-15)	0.00057	3.12422e-07
ID_21019	BICD1	0.26	(0.095-0.71)	0.0089	0.000189198
ID_21020	BICD1	3.8	(1.4-11)	0.0089	0.000189198
ID_21021	BICD1	9.1	(3.5-24)	8.1e-06	3.48909e-05
ID_21026	FGD4	4.1	(1.5-11)	0.0048	7.7415e-05
ID_21027	FGD4	9.1	(3.1-27)	6.5e-05	4.03599e-12
ID_21032	FGD4	0.0023	(7.3e-05-0.07)	0.0005	0.000578489
ID_21033	FGD4	26000000	(4000-1.7e+11)	0.00014	1.48066e-05
ID_21034	FGD4	690000000	(48-9.9e+15)	0.015	0.00905006
ID_21038	FGD4	0.0042	(0.00018-0.097)	0.00063	5.2283e-06
ID_21043	DNM1L	4.5	(1.3-16)	0.018	0.00320139
ID_21045	DNM1L	17	(4.3-67)	5.5e-05	3.70845e-06
ID_21046	DNM1L	8	(1.8-35)	0.0055	9.66521e-05
ID_21061	DNM1L	1.1e-09	(9.5e-17-0.013)	0.013	2.54727e-05
ID_21062	PKP2	5.6	(2.2-14)	0.00027	0.000142952
ID_2107	LEPRE1	7.5	(1.5-37)	0.014	0.00413904
ID_21075	KIF21A	1900	(49-72000)	5.2e-05	5.21887e-08
ID_21076	KIF21A	53	(12-230)	1.3e-07	5.57428e-09
ID_21085	SLC2A13	0.00034	(3.6e-06-0.032)	0.00055	1.89228e-05
ID_21086	SLC2A13	3000	(32-280000)	0.00055	1.89228e-05
ID_2109	C1orf50	240	(2.7-22000)	0.017	0.00014774
ID_2110	C1orf50	0.0031	(4.9e-05-0.2)	0.0066	2.64067e-05
ID_2121	ERMAP	25	(2.2-290)	0.0099	0.00023388
ID_21211	PPHLN1	2.5e-07	(2e-12-0.031)	0.011	0.000255935
ID_2122	ERMAP	6	(2.8-13)	3.9e-06	1.38989e-06
ID_21220	PPHLN1	6.5	(2-21)	0.0018	1.15815e-05
ID_21223	PPHLN1	8.9e-11	(5e-19-0.016)	0.017	0.000535076
ID_21225	PPHLN1	0.09	(0.0092-0.89)	0.04	0.00113842
ID_212253	C14orf105	5	(1.8-14)	0.0021	0.000511736
ID_21226	PPHLN1	8.4	(2.1-34)	0.0029	2.13111e-05
ID_2124	ERMAP	3.5	(1.8-6.9)	0.00019	0.000123637
ID_21241	PUS7L	0.4	(0.16-0.96)	0.04	0.000362655
ID_212413	PRODH2	0.018	(0.0016-0.19)	0.00086	0.00280286
ID_212502	SQRDL	1.7e-05	(5.1e-10-0.55)	0.038	0.00202782
ID_21253	IRAK4	3.5	(1.5-8.4)	0.0042	0.00677232
ID_21254	IRAK4	6.8	(3.3-14)	1.4e-07	4.68634e-09
ID_212638	HNRNPA1	9.1	(3.6-23)	3.2e-06	6.16169e-10
ID_212642	HNRNPA1	8	(3-21)	2.6e-05	2.58366e-07
ID_212643	HNRNPA1	2900	(240-36000)	4.2e-10	1.14397e-12
ID_212645	HNRNPA1	9.8	(4.2-23)	9.4e-08	9.39011e-09
ID_212647	HNRNPA1	230	(27-1900)	6e-07	2.28841e-08
ID_2127	ZNF691	6.7	(2.4-18)	0.00021	2.21718e-07
ID_21270	IRAK4	3.1	(1.4-6.9)	0.0045	0.000132129
ID_21278	TWF1	880	(8-97000)	0.0047	1.63226e-06
ID_2128	ZNF691	5.3	(2.5-11)	1e-05	2.63039e-07
ID_213	CDK11A	0.078	(0.015-0.41)	0.0025	0.000812311
ID_21301	ANO6	0.032	(0.0028-0.37)	0.0057	0.000885562
ID_21303	ANO6	23	(2.7-190)	0.0038	8.01421e-06
ID_21309	ARID2	520	(7.9-34000)	0.0034	0.000103413
ID_2131	ZNF691	3.4	(1.4-7.9)	0.0057	0.000119348
ID_21310	ARID2	0.0019	(2.9e-05-0.13)	0.0034	0.000103413
ID_21311	ARID2	26	(1.7-390)	0.019	0.00240951
ID_21313	SCAF11	7.5	(3.2-18)	3.8e-06	5.94561e-09
ID_21316	SCAF11	0.16	(0.072-0.35)	4e-06	1.50658e-07
ID_21317	SCAF11	0.1	(0.032-0.33)	0.00014	2.94493e-11
ID_21318	SCAF11	11	(1.8-61)	0.0088	2.8642e-07
ID_21319	SCAF11	30	(4.3-210)	0.0006	1.23564e-06
ID_21321	SLC38A1	9	(1.2-67)	0.033	8.2555e-05
ID_21327	SLC38A1	7.8	(2.6-24)	0.0003	0.000383425
ID_21328	SLC38A1	5.1	(1.5-17)	0.0088	0.00151463
ID_2133	ZNF691	6.4	(2.5-16)	0.00013	0.000101995
ID_21330	SLC38A2	22	(6.4-75)	9.5e-07	1.50803e-08
ID_21335	AMIGO2	2.8	(1-7.4)	0.04	0.0124844
ID_2134	ZNF691	6.6	(2.2-20)	0.00087	0.00180289
ID_21340	RPAP3	5e-06	(1.4e-10-0.19)	0.023	0.00754261
ID_2135	ZNF691	4.3	(2.1-9.1)	0.0001	1.00259e-06
ID_21351	RAPGEF3	5.8	(1.3-25)	0.019	0.00184143
ID_21352	RAPGEF3	0.17	(0.04-0.74)	0.019	0.00184143
ID_21367	HDAC7	110	(1.9-6400)	0.024	0.00473521
ID_21370	HDAC7	180	(18-1800)	9.9e-06	1.39355e-05
ID_21371	HDAC7	0.091	(0.013-0.63)	0.015	7.82252e-08
ID_21379	HDAC7	0.084	(0.013-0.55)	0.0095	0.00208908
ID_2138	SLC2A1	94000	(9.9-8.9e+08)	0.014	0.000365637
ID_213888	PCBP2	110000000000000	(940-1.3e+25)	0.013	0.000817193
ID_2139	SLC2A1	1300000000	(69-2.6e+16)	0.014	0.000240853
ID_21393	TMEM106C	1.3e-05	(1.5e-09-0.12)	0.016	0.000833535
ID_21395	TMEM106C	9.6e-06	(2.7e-10-0.34)	0.031	0.00332659
ID_2140	SLC2A1	0.00026	(5.2e-07-0.13)	0.0094	1.22145e-05
ID_21421	PFKM	2.6	(1.4-5)	0.0032	0.000113998
ID_21422	PFKM	0.052	(0.011-0.26)	0.00031	6.26756e-06
ID_21423	PFKM	9.2	(4.1-21)	5.8e-08	2.57837e-11
ID_21429	PFKM	8.1	(3.6-18)	2.8e-07	7.55541e-09
ID_21432	ASB8	1.3e-08	(7.3e-12-2.1e-05)	1.7e-06	9.21502e-09
ID_21433	ASB8	80000000	(47000-1.4e+11)	1.7e-06	9.21502e-09
ID_21436	ASB8	15	(4.4-49)	1.2e-05	9.91277e-10
ID_21437	ASB8	320	(15-7100)	0.00024	9.99919e-08
ID_21439	ASB8	4400	(15-1300000)	0.0038	4.58549e-07
ID_21441	ASB8	13000	(300-570000)	8.1e-07	2.03012e-08
ID_21444	ZNF641	0.31	(0.13-0.74)	0.0088	0.00403513
ID_21446	ZNF641	3.2	(1.3-7.6)	0.01	0.0061653
ID_21460	KANSL2	14	(3.4-59)	0.00027	4.42576e-05
ID_214602	RPS6	50	(13-200)	1.4e-08	1.9952e-11
ID_214603	RPS6	150	(27-900)	2e-08	5.4762e-11
ID_214604	RPS6	280000	(490-1.6e+08)	0.0001	6.49081e-08
ID_21464	ADCY6	12	(4.1-38)	9e-06	6.46313e-08
ID_21483	DDX23	5600	(9.5-3400000)	0.0081	0.000403129
ID_21485	DDX23	380	(1.3-110000)	0.04	0.000507022
ID_21493	FKBP11	39	(2.8-540)	0.0064	0.000281284
ID_21495	FKBP11	9.4	(2-44)	0.0045	0.00129846
ID_21496	FKBP11	0.088	(0.018-0.44)	0.003	0.000319393
ID_21507	PRKAG1	4800	(170-130000)	5.9e-07	2.99018e-09
ID_21508	PRKAG1	6.8	(2.6-17)	7.4e-05	8.50235e-06
ID_21509	PRKAG1	2700000	(78-9.4e+10)	0.0055	0.000221482
ID_21510	PRKAG1	14	(2.4-86)	0.0036	8.14335e-07
ID_21525	LMBR1L	3.7	(1.3-11)	0.016	2.77949e-05
ID_21526	LMBR1L	4.3e-05	(4.3e-09-0.42)	0.032	0.031104
ID_21539	TUBA1A	6600	(2.8-1.5e+07)	0.026	0.000319245
ID_21540	TUBA1A	310	(20-4800)	4.3e-05	1.2494e-05
ID_21551	TROAP	0.37	(0.14-0.94)	0.038	0.00122815
ID_21553	TROAP	6.8	(1.9-24)	0.0027	3.05655e-05
ID_21579	SPATS2	69	(8.6-560)	6.7e-05	3.0617e-08
ID_21580	SPATS2	4.5	(1.2-17)	0.03	5.94008e-05
ID_21588	MCRS1	32000	(120-8500000)	0.00026	0.000136402
ID_216	CDK11A	0.0017	(2.8e-05-0.11)	0.0026	0.000905749
ID_21603	FMNL3	0.34	(0.12-0.96)	0.041	0.000538611
ID_2161	TIE1	9000	(2.8-2.9e+07)	0.027	0.00401154
ID_21644	SMARCD1	0.023	(0.00072-0.74)	0.033	0.00071606
ID_21658	CERS5	0.087	(0.0099-0.76)	0.028	0.00642453
ID_21660	CERS5	73000000000	(62000-8.5e+16)	0.00045	0.000114504
ID_21661	CERS5	830	(6.2-110000)	0.0072	1.76026e-05
ID_21662	CERS5	0.0007	(1.2e-05-0.042)	0.0005	0.000113505
ID_2167	ELOVL1	7.9e-12	(2.9e-22-0.22)	0.037	0.000263697
ID_21680	CERS5	2400	(18-320000)	0.0018	2.11047e-06
ID_21681	CERS5	6.7	(2.8-16)	2.4e-05	1.45151e-06
ID_21684	CERS5	5.1	(2.2-12)	0.00015	2.96823e-05
ID_21688	LIMA1	5.3	(1.9-15)	0.0012	5.1175e-10
ID_21689	LIMA1	5.3	(2.7-11)	1.9e-06	1.21257e-07
ID_21698	FAM186A	1200	(1.6-960000)	0.036	0.0071035
ID_21699	FAM186A	0.00082	(1e-06-0.64)	0.036	0.0071035
ID_21702	LARP4	0.013	(0.00021-0.82)	0.04	0.000187347
ID_2172	MED8	31	(3.4-280)	0.0023	0.000242018
ID_21722	SLC11A2	7	(1.9-26)	0.0035	0.000210428
ID_21724	SLC11A2	0.25	(0.11-0.55)	0.00061	0.000181163
ID_21725	SLC11A2	2.9	(1.2-7.1)	0.02	0.0110996
ID_21729	SLC11A2	3.4	(1.1-11)	0.034	0.00387247
ID_21730	SLC11A2	0.29	(0.094-0.91)	0.034	0.00387247
ID_21734	SLC11A2	14	(3.9-48)	4.4e-05	3.13633e-06
ID_21736	SLC11A2	39000	(36-4.2e+07)	0.003	0.000472411
ID_217418	TMEM104	4.4	(2-9.9)	0.00029	1.0209e-05
ID_21742	LETMD1	8500	(62-1200000)	0.00031	6.79616e-06
ID_21743	LETMD1	4.2	(2.1-8.1)	2.7e-05	1.14591e-06
ID_21745	LETMD1	11	(3.9-29)	4e-06	1.7197e-07
ID_21746	LETMD1	25	(5.5-110)	2.5e-05	0.000143649
ID_21747	LETMD1	6.2	(3.1-12)	3.5e-07	1.27131e-07
ID_21748	LETMD1	8	(2-33)	0.0039	0.000634066
ID_21751	LETMD1	3.5	(1.6-7.5)	0.0012	2.13297e-06
ID_21755	LETMD1	81	(2-3200)	0.019	0.00101513
ID_21756	LETMD1	590	(17-20000)	0.00039	3.25316e-05
ID_21757	LETMD1	9.8	(4-24)	4.3e-07	2.1324e-08
ID_21767	LETMD1	6.7	(3.4-13)	4.4e-08	2.16158e-08
ID_21770	LETMD1	6.3	(3.5-11)	5.5e-10	4.03782e-08
ID_21771	LETMD1	100	(5.9-1800)	0.0015	4.60918e-06
ID_21772	LETMD1	6.2	(3.3-12)	1.9e-08	2.92538e-08
ID_21773	LETMD1	11	(2.8-43)	0.00066	0.00022746
ID_21775	LETMD1	4.7	(2-11)	0.00041	2.09213e-06
ID_21780	LETMD1	5.1	(1.8-14)	0.002	0.000165736
ID_21781	LETMD1	6.7	(3.6-13)	2.6e-09	3.33032e-10
[truncated: 10,889 more rows]
