# Supplementary material for: Identification of prognosis‐related alternative splicing events in kidney renal clear cell carcinoma
Source: J Cell Mol Med. 2019 Sep 5;23(11):7762–72. doi: 10.1111/jcmm.14651 (PMC6815842; doi:10.1111/jcmm.14651)
Supplement: Supplementary file 3 [file JCMM-23-7762-s003.xlsx]

## Sheet: KIAA0930_cor_data
	symbol	correlation	pvalue
1	ENSG00000100364	1	0
2	ENSG00000130429	0.76114	6.48257e-115
3	ENSG00000103490	0.737046	3.56214e-104
4	ENSG00000171700	0.729458	4.92603e-101
5	ENSG00000136280	0.720391	2.03237e-97
6	ENSG00000170909	0.716232	8.29245e-96
7	ENSG00000066336	0.71005	1.82034e-93
8	ENSG00000178927	0.708764	5.48889e-93
9	ENSG00000150337	0.705788	6.90223e-92
10	ENSG00000177105	0.705777	6.96424e-92
11	ENSG00000089639	0.70568	7.5603e-92
12	ENSG00000110446	0.699715	1.09598e-89
13	ENSG00000060558	0.699006	1.96541e-89
14	ENSG00000142634	0.698912	2.12174e-89
15	ENSG00000015475	0.697955	4.65077e-89
16	ENSG00000168961	0.697759	5.45869e-89
17	ENSG00000101160	0.691333	9.7304e-87
18	ENSG00000142185	0.691302	9.97103e-87
19	ENSG00000130309	0.690794	1.49283e-86
20	ENSG00000185624	0.68843	9.67106e-86
21	ENSG00000235568	0.688182	1.17585e-85
22	ENSG00000011600	0.686972	3.03666e-85
23	ENSG00000149781	0.682769	7.89983e-84
24	ENSG00000170458	0.682469	9.95054e-84
25	ENSG00000100092	0.680372	4.94564e-83
26	ENSG00000100365	0.680264	5.36798e-83
27	ENSG00000105697	0.679533	9.35487e-83
28	ENSG00000142669	0.679408	1.02886e-82
29	ENSG00000163154	0.679082	1.31789e-82
30	ENSG00000115325	0.679026	1.37441e-82
31	ENSG00000103653	0.678589	1.91389e-82
32	ENSG00000142227	0.677723	3.67702e-82
33	ENSG00000156127	0.677355	4.85415e-82
34	ENSG00000100379	0.676221	1.13715e-81
35	ENSG00000162511	0.675735	1.6357e-81
36	ENSG00000100097	0.674863	3.13447e-81
37	ENSG00000095970	0.674849	3.16785e-81
38	ENSG00000132205	0.674458	4.23751e-81
39	ENSG00000158869	0.672966	1.28149e-80
40	ENSG00000102265	0.671968	2.67727e-80
41	ENSG00000126264	0.670057	1.08861e-79
42	ENSG00000015285	0.67001	1.12618e-79
43	ENSG00000110876	0.669142	2.12172e-79
44	ENSG00000101294	0.669068	2.23942e-79
45	ENSG00000185482	0.668483	3.42766e-79
46	ENSG00000128805	0.668123	4.45032e-79
47	ENSG00000151623	-0.667746	5.85073e-79
48	ENSG00000025708	0.666433	1.51143e-78
49	ENSG00000161642	0.66552	2.91484e-78
50	ENSG00000091073	0.665446	3.07409e-78
51	ENSG00000121552	0.664088	8.1297e-78
52	ENSG00000106348	0.663017	1.74441e-77
53	ENSG00000051523	0.662398	2.70875e-77
54	ENSG00000110057	0.661783	4.18825e-77
55	ENSG00000167613	0.661524	5.03143e-77
56	ENSG00000099377	0.660795	8.41689e-77
57	ENSG00000173372	0.660187	1.29159e-76
58	ENSG00000074842	0.660053	1.41968e-76
59	ENSG00000146094	0.659117	2.73905e-76
60	ENSG00000129226	0.65885	3.30171e-76
61	ENSG00000128340	0.658563	4.03549e-76
62	ENSG00000160255	0.657349	9.41518e-76
63	ENSG00000173369	0.656938	1.25264e-75
64	ENSG00000139572	0.656024	2.36164e-75
65	ENSG00000101057	0.655901	2.57259e-75
66	ENSG00000162512	0.655376	3.69702e-75
67	ENSG00000130592	0.654719	5.81634e-75
68	ENSG00000105639	0.654363	7.43169e-75
69	ENSG00000213024	0.654099	8.91208e-75
70	ENSG00000171310	0.652875	2.06367e-74
71	ENSG00000172183	0.652123	3.45e-74
72	ENSG00000213463	-0.650892	7.97644e-74
73	ENSG00000116649	0.649307	2.33287e-73
74	ENSG00000086730	0.648211	4.87997e-73
75	ENSG00000213654	0.648067	5.37645e-73
76	ENSG00000142347	0.644206	7.06502e-72
77	ENSG00000034510	0.644088	7.64052e-72
78	ENSG00000141968	0.640299	9.21984e-71
79	ENSG00000130475	0.640191	9.88945e-71
80	ENSG00000100055	0.639648	1.40925e-70
81	ENSG00000130208	0.639433	1.6206e-70
82	ENSG00000148908	0.639229	1.85033e-70
83	ENSG00000159189	0.6387	2.60881e-70
84	ENSG00000023902	0.638677	2.64849e-70
85	ENSG00000101336	0.638515	2.94133e-70
86	ENSG00000129667	0.638288	3.40752e-70
87	ENSG00000148090	-0.638213	3.57807e-70
88	ENSG00000115137	-0.63767	5.08535e-70
89	ENSG00000023892	0.637392	6.08518e-70
90	ENSG00000175198	-0.637319	6.37708e-70
91	ENSG00000137161	0.636644	9.85838e-70
92	ENSG00000198019	0.636136	1.36644e-69
93	ENSG00000106683	0.636037	1.45645e-69
94	ENSG00000125826	0.635183	2.51885e-69
95	ENSG00000158714	0.635177	2.52895e-69
96	ENSG00000162302	0.634892	3.03446e-69
97	ENSG00000102879	0.634553	3.76805e-69
98	ENSG00000196177	-0.634438	4.05705e-69
99	ENSG00000169258	0.634115	4.98306e-69
100	ENSG00000146112	0.63396	5.50305e-69
101	ENSG00000136286	0.632943	1.05103e-68
102	ENSG00000109654	-0.632743	1.19294e-68
103	ENSG00000247596	0.631901	2.03478e-68
104	ENSG00000013810	0.631607	2.4501e-68
105	ENSG00000089327	0.631255	3.06046e-68
106	ENSG00000129450	0.630716	4.29903e-68
107	ENSG00000087299	-0.630081	6.40966e-68
108	ENSG00000173762	0.629742	7.93514e-68
109	ENSG00000184922	0.62886	1.37892e-67
110	ENSG00000100599	0.62834	1.90894e-67
111	ENSG00000106397	0.627299	3.65107e-67
112	ENSG00000217555	0.627203	3.87664e-67
113	ENSG00000154589	0.627147	4.01439e-67
114	ENSG00000169385	0.626226	7.10816e-67
115	ENSG00000106268	0.626115	7.61696e-67
116	ENSG00000107864	-0.626076	7.80153e-67
117	ENSG00000196646	-0.625956	8.40472e-67
118	ENSG00000204160	0.625601	1.04684e-66
119	ENSG00000142327	0.625482	1.12705e-66
120	ENSG00000204482	0.625245	1.30401e-66
121	ENSG00000101986	0.625163	1.37221e-66
122	ENSG00000122122	0.624833	1.68148e-66
123	ENSG00000108518	0.624311	2.31923e-66
124	ENSG00000164535	0.623902	2.98305e-66
125	ENSG00000174307	0.623795	3.18694e-66
126	ENSG00000104894	0.623376	4.12082e-66
127	ENSG00000159403	0.623075	4.95509e-66
128	ENSG00000178860	0.622915	5.4647e-66
129	ENSG00000186818	0.622729	6.12585e-66
130	ENSG00000151651	0.622525	6.93674e-66
131	ENSG00000083123	-0.621961	9.79039e-66
132	ENSG00000183765	0.621329	1.43925e-65
133	ENSG00000122694	0.621244	1.51542e-65
134	ENSG00000167850	0.621219	1.53921e-65
135	ENSG00000134285	0.621014	1.74375e-65
136	ENSG00000140379	0.620544	2.32031e-65
137	ENSG00000223547	-0.620437	2.4748e-65
138	ENSG00000147443	0.620429	2.4875e-65
139	ENSG00000197093	0.620209	2.84244e-65
140	ENSG00000140931	0.620151	2.94365e-65
141	ENSG00000158710	0.619651	3.98521e-65
142	ENSG00000117385	0.619608	4.09093e-65
143	ENSG00000175893	-0.619427	4.56422e-65
144	ENSG00000167208	0.619331	4.83779e-65
145	ENSG00000164611	0.618702	7.07297e-65
146	ENSG00000105246	0.618526	7.86378e-65
147	ENSG00000138964	0.618269	9.18047e-65
148	ENSG00000204577	0.617931	1.12498e-64
149	ENSG00000085514	0.617725	1.27303e-64
150	ENSG00000115896	-0.617668	1.31725e-64
151	ENSG00000033100	0.617558	1.40756e-64
152	ENSG00000102524	0.616914	2.07102e-64
153	ENSG00000115109	-0.616435	2.7593e-64
154	ENSG00000067182	0.616176	3.2208e-64
155	ENSG00000198286	0.616082	3.40708e-64
156	ENSG00000089685	0.615751	4.15135e-64
157	ENSG00000119711	-0.615093	6.14583e-64
158	ENSG00000136143	-0.614886	6.94953e-64
159	ENSG00000153551	0.614624	8.1213e-64
160	ENSG00000011405	-0.614486	8.81742e-64
161	ENSG00000158517	0.61427	1.00233e-63
162	ENSG00000165813	-0.614142	1.08173e-63
163	ENSG00000111679	0.613812	1.31542e-63
164	ENSG00000117010	-0.613726	1.38415e-63
165	ENSG00000187189	-0.613635	1.46038e-63
166	ENSG00000101255	0.613467	1.61303e-63
167	ENSG00000104774	0.612588	2.71112e-63
168	ENSG00000184730	0.612475	2.89796e-63
169	ENSG00000123146	0.611955	3.93852e-63
170	ENSG00000165795	-0.611764	4.40565e-63
171	ENSG00000140464	0.611485	5.19091e-63
172	ENSG00000142002	0.611218	6.07387e-63
173	ENSG00000102763	-0.610583	8.8123e-63
174	ENSG00000244509	0.610241	1.07685e-62
175	ENSG00000176714	-0.610116	1.15832e-62
176	ENSG00000136936	-0.609257	1.91311e-62
177	ENSG00000125375	-0.609074	2.12855e-62
178	ENSG00000112799	0.608573	2.84904e-62
179	ENSG00000104783	0.60844	3.07815e-62
180	ENSG00000137942	-0.608243	3.4509e-62
181	ENSG00000100122	0.608052	3.8546e-62
182	ENSG00000180354	-0.60805	3.85941e-62
183	ENSG00000160883	0.60769	4.75752e-62
184	ENSG00000164054	0.607436	5.50944e-62
185	ENSG00000187840	0.606752	8.18426e-62
186	ENSG00000168476	0.606426	9.87935e-62
187	ENSG00000099331	0.606351	1.03177e-61
188	ENSG00000206559	-0.60628	1.07504e-61
189	ENSG00000100297	0.605706	1.49666e-61
190	ENSG00000013725	0.605402	1.78201e-61
191	ENSG00000145390	-0.605337	1.8502e-61
192	ENSG00000271605	0.60529	1.90049e-61
193	ENSG00000126882	0.605156	2.05351e-61
194	ENSG00000119777	0.605135	2.07803e-61
195	ENSG00000131446	0.605024	2.21539e-61
196	ENSG00000169442	0.604785	2.54021e-61
197	ENSG00000105464	0.604592	2.83755e-61
198	ENSG00000138769	-0.604466	3.05134e-61
199	ENSG00000027869	0.604111	3.73785e-61
200	ENSG00000198894	-0.603825	4.40413e-61
201	ENSG00000175063	0.603608	4.98308e-61
202	ENSG00000141985	0.603584	5.05315e-61
203	ENSG00000243646	0.603536	5.19247e-61
204	ENSG00000127564	0.603138	6.52003e-61
205	ENSG00000169896	0.603132	6.53893e-61
206	ENSG00000205277	0.60304	6.89398e-61
207	ENSG00000092929	0.602819	7.81805e-61
208	ENSG00000137992	-0.602782	7.98638e-61
209	ENSG00000059377	0.600809	2.44706e-60
210	ENSG00000146085	-0.600753	2.52584e-60
211	ENSG00000164169	-0.600737	2.54933e-60
212	ENSG00000107643	-0.600454	2.99204e-60
213	ENSG00000136111	-0.600126	3.60159e-60
214	ENSG00000198055	0.599688	4.60852e-60
215	ENSG00000189114	0.599538	5.01533e-60
216	ENSG00000100852	-0.599292	5.75952e-60
217	ENSG00000196839	0.599244	5.91972e-60
218	ENSG00000196586	-0.599211	6.03078e-60
219	ENSG00000075218	0.598996	6.80538e-60
220	ENSG00000174373	-0.5985	8.98915e-60
221	ENSG00000116663	0.5977	1.40733e-59
222	ENSG00000178999	0.597528	1.54983e-59
223	ENSG00000145241	-0.597473	1.59846e-59
224	ENSG00000182326	0.596461	2.81152e-59
225	ENSG00000011422	0.595661	4.38786e-59
226	ENSG00000174564	0.595619	4.49132e-59
227	ENSG00000104856	0.595382	5.12388e-59
228	ENSG00000117335	-0.594657	7.65578e-59
229	ENSG00000186074	0.594631	7.7679e-59
230	ENSG00000203880	-0.59422	9.74999e-59
231	ENSG00000104972	0.594211	9.80061e-59
232	ENSG00000178789	0.594206	9.82551e-59
233	ENSG00000028277	0.594169	1.00291e-58
234	ENSG00000117399	0.593871	1.18242e-58
235	ENSG00000271503	0.593485	1.46358e-58
236	ENSG00000162694	-0.593377	1.55278e-58
237	ENSG00000155008	-0.593297	1.62283e-58
238	ENSG00000136490	0.592002	3.3071e-58
239	ENSG00000159128	0.591892	3.51285e-58
240	ENSG00000168487	0.591571	4.18877e-58
241	ENSG00000049449	0.591546	4.24629e-58
242	ENSG00000123485	0.591369	4.67806e-58
243	ENSG00000105700	0.591106	5.40269e-58
244	ENSG00000165959	-0.590952	5.877e-58
245	ENSG00000062370	-0.590945	5.89948e-58
246	ENSG00000145685	0.590651	6.92896e-58
247	ENSG00000101150	0.590402	7.93603e-58
248	ENSG00000135094	0.589793	1.10588e-57
249	ENSG00000165487	-0.589716	1.15305e-57
250	ENSG00000174791	0.589644	1.19967e-57
251	ENSG00000263528	0.589157	1.56264e-57
252	ENSG00000231925	0.588854	1.84231e-57
253	ENSG00000147168	0.588651	2.05632e-57
254	ENSG00000105011	0.588357	2.41194e-57
255	ENSG00000102543	-0.588083	2.797e-57
256	ENSG00000197647	-0.588066	2.82276e-57
257	ENSG00000168071	0.587686	3.46725e-57
258	ENSG00000015171	-0.58765	3.53469e-57
259	ENSG00000072201	-0.587614	3.60435e-57
260	ENSG00000184060	0.587592	3.64726e-57
261	ENSG00000186891	0.587308	4.25173e-57
262	ENSG00000088325	0.587308	4.25266e-57
263	ENSG00000100815	-0.586646	6.07598e-57
264	ENSG00000180198	0.586618	6.16968e-57
265	ENSG00000161888	0.586608	6.20135e-57
266	ENSG00000173272	0.586392	6.96443e-57
267	ENSG00000203747	0.585897	9.09015e-57
268	ENSG00000087088	0.585647	1.03965e-56
269	ENSG00000171848	0.585423	1.17214e-56
270	ENSG00000276043	0.585313	1.24339e-56
271	ENSG00000140678	0.585292	1.257e-56
272	ENSG00000138593	-0.58526	1.27889e-56
273	ENSG00000186810	0.58515	1.35703e-56
274	ENSG00000138180	0.585126	1.3741e-56
275	ENSG00000103855	0.585063	1.42136e-56
276	ENSG00000126777	-0.584813	1.62486e-56
277	ENSG00000103496	0.584663	1.76055e-56
278	ENSG00000143110	0.584622	1.79941e-56
279	ENSG00000180011	-0.584591	1.82959e-56
280	ENSG00000072415	-0.584438	1.98595e-56
281	ENSG00000187866	-0.584161	2.30153e-56
282	ENSG00000167397	0.583619	3.07334e-56
283	ENSG00000131042	0.583544	3.19961e-56
284	ENSG00000010610	0.583388	3.47668e-56
285	ENSG00000147853	-0.583036	4.19258e-56
286	ENSG00000137075	-0.582809	4.72897e-56
287	ENSG00000100614	-0.582654	5.1354e-56
288	ENSG00000184371	0.582538	5.46208e-56
289	ENSG00000239713	0.582366	5.98318e-56
290	ENSG00000163191	0.582232	6.42224e-56
291	ENSG00000159840	0.581941	7.49397e-56
292	ENSG00000182853	0.581821	7.98741e-56
293	ENSG00000126246	0.581322	1.04008e-55
294	ENSG00000276600	0.581062	1.19292e-55
295	ENSG00000140153	-0.580885	1.31019e-55
296	ENSG00000213445	0.580797	1.37219e-55
297	ENSG00000140386	-0.580619	1.50749e-55
298	ENSG00000123338	0.579778	2.34685e-55
299	ENSG00000081377	-0.579754	2.37712e-55
300	ENSG00000198300	-0.579695	2.45128e-55
301	ENSG00000144591	0.579627	2.54068e-55
302	ENSG00000196743	0.579354	2.93289e-55
303	ENSG00000140368	0.579273	3.06001e-55
304	ENSG00000123329	0.579123	3.31042e-55
305	ENSG00000019582	0.579109	3.33373e-55
306	ENSG00000163803	0.579019	3.49604e-55
307	ENSG00000100916	-0.579005	3.52109e-55
308	ENSG00000182718	0.578824	3.87276e-55
309	ENSG00000240849	0.578584	4.38946e-55
310	ENSG00000178075	-0.578558	4.45023e-55
311	ENSG00000146828	0.578144	5.5271e-55
312	ENSG00000187796	0.577561	7.49271e-55
313	ENSG00000110324	0.577394	8.17677e-55
314	ENSG00000178226	0.577217	8.96698e-55
315	ENSG00000167220	-0.577007	9.99995e-55
316	ENSG00000096996	0.576984	1.01254e-54
317	ENSG00000137101	0.576915	1.04917e-54
318	ENSG00000166851	0.576863	1.07801e-54
319	ENSG00000072694	0.576597	1.23841e-54
320	ENSG00000197579	-0.576263	1.47311e-54
321	ENSG00000104951	0.576256	1.47794e-54
322	ENSG00000205220	0.576219	1.50682e-54
323	ENSG00000066382	-0.575651	2.02314e-54
324	ENSG00000180353	0.575554	2.12787e-54
325	ENSG00000106771	-0.575546	2.13659e-54
326	ENSG00000154978	0.575445	2.25144e-54
327	ENSG00000115956	0.575294	2.43355e-54
328	ENSG00000138678	-0.575222	2.52665e-54
329	ENSG00000137872	-0.575172	2.59266e-54
330	ENSG00000028137	0.574902	2.98212e-54
331	ENSG00000005812	-0.574658	3.38267e-54
332	ENSG00000183307	0.574546	3.58343e-54
333	ENSG00000245848	0.574439	3.78721e-54
334	ENSG00000134955	0.574335	3.99601e-54
335	ENSG00000176387	-0.574313	4.04153e-54
336	ENSG00000110031	0.574076	4.56611e-54
337	ENSG00000167232	-0.573718	5.49194e-54
338	ENSG00000171067	0.573193	7.19459e-54
339	ENSG00000197857	-0.573144	7.37906e-54
340	ENSG00000171408	-0.573084	7.60923e-54
341	ENSG00000174837	0.573034	7.80484e-54
342	ENSG00000198246	0.572797	8.81726e-54
343	ENSG00000180549	0.572792	8.84136e-54
344	ENSG00000179636	-0.572767	8.95565e-54
345	ENSG00000012779	0.572172	1.21439e-53
346	ENSG00000005108	-0.572119	1.24809e-53
347	ENSG00000106263	0.571842	1.438e-53
348	ENSG00000049541	0.571795	1.47329e-53
349	ENSG00000160999	0.571793	1.47484e-53
350	ENSG00000114013	0.571644	1.59123e-53
351	ENSG00000125510	0.571543	1.67587e-53
352	ENSG00000150477	-0.571487	1.72464e-53
353	ENSG00000133114	-0.571319	1.87923e-53
354	ENSG00000176170	0.571306	1.89111e-53
355	ENSG00000146670	0.57122	1.9759e-53
356	ENSG00000166278	0.571206	1.99006e-53
357	ENSG00000152213	0.571108	2.09228e-53
358	ENSG00000196961	0.57038	3.03223e-53
359	ENSG00000137496	0.570274	3.20027e-53
360	ENSG00000142512	0.570198	3.32632e-53
361	ENSG00000124357	0.570108	3.48297e-53
362	ENSG00000187808	0.569822	4.02774e-53
363	ENSG00000170955	0.569776	4.12243e-53
364	ENSG00000133466	0.569766	4.14324e-53
365	ENSG00000100985	0.569701	4.28253e-53
366	ENSG00000070778	-0.56953	4.67156e-53
367	ENSG00000167895	0.569337	5.15158e-53
368	ENSG00000186517	0.569281	5.30049e-53
369	ENSG00000072958	0.569272	5.32348e-53
370	ENSG00000079482	-0.569272	5.32398e-53
371	ENSG00000149257	0.569125	5.73582e-53
372	ENSG00000178974	-0.569109	5.78411e-53
373	ENSG00000103174	0.568963	6.2265e-53
374	ENSG00000197905	0.568709	7.08086e-53
375	ENSG00000227507	0.568385	8.34442e-53
376	ENSG00000197766	0.568262	8.8771e-53
377	ENSG00000100485	-0.567685	1.18788e-52
378	ENSG00000184840	0.567608	1.23514e-52
379	ENSG00000125730	0.56754	1.27811e-52
380	ENSG00000151276	-0.567462	1.32924e-52
381	ENSG00000116729	-0.567209	1.50995e-52
382	ENSG00000115216	0.567192	1.52294e-52
383	ENSG00000138639	-0.567069	1.61989e-52
384	ENSG00000163539	-0.56703	1.65242e-52
385	ENSG00000189266	-0.566037	2.72039e-52
386	ENSG00000100979	0.56569	3.23751e-52
387	ENSG00000104814	0.565489	3.58093e-52
388	ENSG00000182578	0.565334	3.86916e-52
389	ENSG00000167900	0.56532	3.89653e-52
390	ENSG00000111321	0.565206	4.12484e-52
391	ENSG00000125657	0.564933	4.72932e-52
392	ENSG00000180448	0.564905	4.79407e-52
393	ENSG00000100490	-0.564789	5.08013e-52
394	ENSG00000079263	0.564694	5.32702e-52
395	ENSG00000088298	0.564672	5.38612e-52
396	ENSG00000095574	-0.56466	5.41908e-52
397	ENSG00000152944	-0.564607	5.56414e-52
398	ENSG00000054967	0.56437	6.26234e-52
399	ENSG00000100385	0.563977	7.61687e-52
400	ENSG00000151718	-0.563858	8.08149e-52
401	ENSG00000107242	-0.563828	8.20303e-52
402	ENSG00000139083	0.563821	8.23352e-52
403	ENSG00000197044	-0.563652	8.95525e-52
404	ENSG00000151320	-0.563546	9.44019e-52
405	ENSG00000110619	0.563489	9.70965e-52
406	ENSG00000151090	-0.563424	1.00286e-51
407	ENSG00000121933	0.563018	1.22724e-51
408	ENSG00000135439	0.562574	1.52956e-51
409	ENSG00000111912	-0.562387	1.678e-51
410	ENSG00000167207	0.562379	1.68468e-51
411	ENSG00000184164	0.562269	1.7792e-51
412	ENSG00000129195	0.561987	2.04515e-51
413	ENSG00000176641	-0.561939	2.09449e-51
414	ENSG00000117054	-0.561936	2.09759e-51
415	ENSG00000007968	0.561888	2.14736e-51
416	ENSG00000136279	0.561822	2.21892e-51
417	ENSG00000214212	0.561801	2.24224e-51
418	ENSG00000249141	0.5617	2.35714e-51
419	ENSG00000088827	0.561605	2.47082e-51
420	ENSG00000140988	0.561422	2.70403e-51
421	ENSG00000139178	0.561335	2.82205e-51
422	ENSG00000198908	-0.561236	2.96355e-51
423	ENSG00000110429	-0.561121	3.13645e-51
424	ENSG00000119535	0.560728	3.8062e-51
425	ENSG00000185803	0.560462	4.33918e-51
426	ENSG00000141198	-0.560454	4.35597e-51
427	ENSG00000183856	0.560416	4.43906e-51
428	ENSG00000121989	-0.560364	4.55364e-51
429	ENSG00000172216	0.560274	4.75964e-51
430	ENSG00000011566	-0.560211	4.91023e-51
431	ENSG00000026025	0.560186	4.97025e-51
432	ENSG00000160211	0.560035	5.35395e-51
433	ENSG00000149091	0.559918	5.66943e-51
434	ENSG00000143641	0.559917	5.67262e-51
435	ENSG00000171611	0.559594	6.64646e-51
436	ENSG00000128011	0.559478	7.03635e-51
437	ENSG00000112984	0.559357	7.46534e-51
438	ENSG00000140749	0.559307	7.65291e-51
439	ENSG00000082438	-0.559285	7.73617e-51
440	ENSG00000106723	-0.559179	8.14832e-51
441	ENSG00000275183	0.558946	9.13183e-51
442	ENSG00000115163	0.558875	9.45391e-51
443	ENSG00000164946	-0.558464	1.15602e-50
444	ENSG00000204397	0.557808	1.59265e-50
445	ENSG00000105383	0.557771	1.62103e-50
446	ENSG00000141480	0.557763	1.62805e-50
447	ENSG00000184619	-0.557295	2.04435e-50
448	ENSG00000138316	0.557024	2.33305e-50
449	ENSG00000196954	0.556938	2.43181e-50
450	ENSG00000204472	0.556817	2.57957e-50
451	ENSG00000151413	-0.556741	2.67731e-50
452	ENSG00000169031	-0.556738	2.68095e-50
453	ENSG00000141756	0.556241	3.41177e-50
454	ENSG00000164188	-0.556165	3.54075e-50
455	ENSG00000138688	-0.556092	3.66711e-50
456	ENSG00000068079	0.556076	3.69646e-50
457	ENSG00000112234	-0.555957	3.91562e-50
458	ENSG00000134690	0.555664	4.51198e-50
459	ENSG00000131188	0.555582	4.69571e-50
460	ENSG00000105372	0.555515	4.84954e-50
461	ENSG00000058262	0.555444	5.02019e-50
462	ENSG00000172081	0.55544	5.02943e-50
463	ENSG00000111665	0.555385	5.16517e-50
464	ENSG00000130313	0.555127	5.8528e-50
465	ENSG00000188820	0.554843	6.71111e-50
466	ENSG00000198324	0.554801	6.8504e-50
467	ENSG00000156298	-0.554537	7.78056e-50
468	ENSG00000133246	0.554536	7.78465e-50
469	ENSG00000005059	0.554496	7.93673e-50
470	ENSG00000011295	-0.55447	8.03469e-50
471	ENSG00000011454	-0.55442	8.22923e-50
472	ENSG00000184216	0.554406	8.28652e-50
473	ENSG00000145014	0.55432	8.63765e-50
474	ENSG00000113594	-0.554302	8.7114e-50
475	ENSG00000167286	0.554178	9.24909e-50
476	ENSG00000006118	0.55409	9.65058e-50
477	ENSG00000102445	0.553905	1.05464e-49
478	ENSG00000081026	-0.553679	1.17604e-49
479	ENSG00000143119	0.553356	1.37372e-49
480	ENSG00000132386	0.553281	1.42387e-49
481	ENSG00000159216	0.553187	1.48973e-49
482	ENSG00000020633	0.553112	1.54383e-49
483	ENSG00000233276	0.55301	1.62157e-49
484	ENSG00000197885	-0.552999	1.63038e-49
485	ENSG00000136167	0.552858	1.74464e-49
486	ENSG00000113368	0.552646	1.93083e-49
487	ENSG00000101347	0.552258	2.32488e-49
488	ENSG00000106780	-0.552069	2.54541e-49
489	ENSG00000155660	0.55193	2.72039e-49
490	ENSG00000150672	-0.55186	2.81237e-49
491	ENSG00000153048	0.551843	2.83544e-49
492	ENSG00000060762	-0.551639	3.12566e-49
493	ENSG00000160326	0.551503	3.33471e-49
494	ENSG00000151748	-0.551389	3.52244e-49
495	ENSG00000134256	0.551328	3.62656e-49
496	ENSG00000109819	-0.551259	3.7467e-49
497	ENSG00000169857	0.550929	4.38577e-49
498	ENSG00000184574	0.550837	4.58281e-49
499	ENSG00000150990	0.550714	4.85871e-49
500	ENSG00000197928	-0.550391	5.66572e-49

## Sheet: PSMD6_cor_data
	symbol	correlation	pvalue
1	ENSG00000163636	1	0
2	ENSG00000168291	0.776386	2.15296e-122
3	ENSG00000072756	0.750925	3.27909e-110
4	ENSG00000181061	0.723489	1.22702e-98
5	ENSG00000075914	0.709443	3.06851e-93
6	ENSG00000114902	0.703231	5.92259e-91
7	ENSG00000114383	0.686752	3.60447e-85
8	ENSG00000170364	0.68635	4.93565e-85
9	ENSG00000165704	0.684194	2.63324e-84
10	ENSG00000154814	0.682347	1.09234e-83
11	ENSG00000184831	0.679359	1.06786e-82
12	ENSG00000144744	0.672417	1.92248e-80
13	ENSG00000134108	0.670422	8.33296e-80
14	ENSG00000117266	-0.669091	2.20163e-79
15	ENSG00000095777	-0.668487	3.417e-79
16	ENSG00000163634	0.66704	9.75099e-79
17	ENSG00000211456	0.666979	1.01879e-78
18	ENSG00000132423	0.666815	1.14715e-78
19	ENSG00000144741	0.6636	1.15175e-77
20	ENSG00000163605	0.659637	1.90079e-76
21	ENSG00000186918	-0.658941	3.09734e-76
22	ENSG00000125037	0.657444	8.81322e-76
23	ENSG00000163832	0.656673	1.50643e-75
24	ENSG00000170860	0.655639	3.08278e-75
25	ENSG00000189043	0.654524	6.65369e-75
26	ENSG00000168297	0.654268	7.93419e-75
27	ENSG00000050767	-0.653791	1.10159e-74
28	ENSG00000160746	0.653199	1.6536e-74
29	ENSG00000082684	-0.651944	3.89702e-74
30	ENSG00000075975	0.647379	8.53196e-73
31	ENSG00000154269	-0.645883	2.31808e-72
32	ENSG00000100362	0.645713	2.59626e-72
33	ENSG00000182512	0.645064	3.99795e-72
34	ENSG00000172115	0.644265	6.79229e-72
35	ENSG00000044446	-0.642636	1.99253e-71
36	ENSG00000114784	0.642035	2.95773e-71
37	ENSG00000174840	0.641583	3.97849e-71
38	ENSG00000178741	0.640466	8.26773e-71
39	ENSG00000163684	0.639766	1.30514e-70
40	ENSG00000131373	0.639698	1.36385e-70
41	ENSG00000100625	0.639669	1.39052e-70
42	ENSG00000170502	0.638983	2.17203e-70
43	ENSG00000010256	0.638248	3.49901e-70
44	ENSG00000016864	0.63807	3.92554e-70
45	ENSG00000144659	0.637775	4.75015e-70
46	ENSG00000163812	0.637202	6.87784e-70
47	ENSG00000185133	0.635466	2.1005e-69
48	ENSG00000240694	-0.635393	2.20188e-69
49	ENSG00000168907	0.633505	7.35448e-69
50	ENSG00000232112	0.632681	1.24119e-68
51	ENSG00000131473	-0.631724	2.27634e-68
52	ENSG00000131368	0.631036	3.5138e-68
53	ENSG00000172113	0.630409	5.21502e-68
54	ENSG00000132677	0.628633	1.5892e-67
55	ENSG00000107159	-0.628375	1.86734e-67
56	ENSG00000143882	0.627438	3.34915e-67
57	ENSG00000163528	0.62719	3.90771e-67
58	ENSG00000144635	0.626436	6.2404e-67
59	ENSG00000107020	0.624992	1.52515e-66
60	ENSG00000151418	0.624142	2.574e-66
61	ENSG00000114745	0.622848	5.69592e-66
62	ENSG00000095203	0.622701	6.23227e-66
63	ENSG00000067057	-0.621663	1.1743e-65
64	ENSG00000131910	0.621541	1.26518e-65
65	ENSG00000132155	0.621418	1.36326e-65
66	ENSG00000138777	0.620406	2.52231e-65
67	ENSG00000196968	-0.619546	4.24813e-65
68	ENSG00000185290	0.619526	4.29804e-65
69	ENSG00000182973	0.618103	1.01414e-64
70	ENSG00000142319	-0.617115	1.83601e-64
71	ENSG00000144736	0.61646	2.71764e-64
72	ENSG00000173548	-0.616009	3.55841e-64
73	ENSG00000136522	0.615995	3.58972e-64
74	ENSG00000184661	-0.6156	4.54279e-64
75	ENSG00000023330	0.615523	4.75798e-64
76	ENSG00000070087	0.615345	5.28895e-64
77	ENSG00000135245	-0.613455	1.62464e-63
78	ENSG00000167283	0.612966	2.16888e-63
79	ENSG00000167114	0.612503	2.85107e-63
80	ENSG00000035720	0.612342	3.13477e-63
81	ENSG00000162399	0.612186	3.43808e-63
82	ENSG00000125166	0.612163	3.4836e-63
83	ENSG00000172340	0.612121	3.57044e-63
84	ENSG00000168269	0.611837	4.2219e-63
85	ENSG00000157020	0.611747	4.45064e-63
86	ENSG00000133619	-0.611704	4.56463e-63
87	ENSG00000166619	0.611542	5.022e-63
88	ENSG00000140519	0.611458	5.27617e-63
89	ENSG00000178401	-0.610858	7.5005e-63
90	ENSG00000103591	0.610655	8.45174e-63
91	ENSG00000173253	0.60938	1.78062e-62
92	ENSG00000047249	0.609347	1.81512e-62
93	ENSG00000164062	0.609342	1.82075e-62
94	ENSG00000131828	0.609124	2.06638e-62
95	ENSG00000131174	0.607452	5.4606e-62
96	ENSG00000198049	-0.607343	5.8167e-62
97	ENSG00000141068	-0.606284	1.07277e-61
98	ENSG00000168818	0.606221	1.11229e-61
99	ENSG00000024422	-0.605186	2.01756e-61
100	ENSG00000188175	0.605093	2.12907e-61
101	ENSG00000147606	0.604284	3.38584e-61
102	ENSG00000215644	0.604207	3.53788e-61
103	ENSG00000102678	0.6037	4.72797e-61
104	ENSG00000125434	0.603176	6.37797e-61
105	ENSG00000169021	0.602914	7.4055e-61
106	ENSG00000116039	0.602543	9.1519e-61
107	ENSG00000140479	-0.602537	9.18022e-61
108	ENSG00000168374	0.60249	9.42693e-61
109	ENSG00000179833	-0.602405	9.89825e-61
110	ENSG00000154237	-0.602088	1.18492e-60
111	ENSG00000087263	0.601066	2.11627e-60
112	ENSG00000049283	0.600812	2.44391e-60
113	ENSG00000198796	-0.600396	3.0923e-60
114	ENSG00000170854	0.600354	3.16487e-60
115	ENSG00000113845	0.600031	3.79954e-60
116	ENSG00000254858	0.599416	5.3733e-60
117	ENSG00000159461	0.599334	5.62697e-60
118	ENSG00000077044	-0.599199	6.06936e-60
119	ENSG00000144566	0.598882	7.25577e-60
120	ENSG00000164081	0.598337	9.84949e-60
121	ENSG00000073060	-0.597883	1.27042e-59
122	ENSG00000156284	0.597474	1.59711e-59
123	ENSG00000136828	0.597194	1.86797e-59
124	ENSG00000108846	-0.597185	1.87702e-59
125	ENSG00000170248	0.596707	2.4509e-59
126	ENSG00000165060	0.596234	3.18976e-59
127	ENSG00000115616	0.596145	3.35285e-59
128	ENSG00000134077	0.595756	4.16232e-59
129	ENSG00000136379	0.595632	4.46044e-59
130	ENSG00000167772	-0.595548	4.67174e-59
131	ENSG00000129521	-0.595268	5.45817e-59
132	ENSG00000143001	0.593825	1.21281e-58
133	ENSG00000164342	-0.593592	1.3795e-58
134	ENSG00000154813	0.593476	1.47018e-58
135	ENSG00000171208	-0.593341	1.58448e-58
136	ENSG00000087470	0.592952	1.96222e-58
137	ENSG00000123545	0.592196	2.9729e-58
138	ENSG00000053770	0.592104	3.12735e-58
139	ENSG00000139055	0.59186	3.57593e-58
140	ENSG00000138028	-0.591674	3.95948e-58
141	ENSG00000150787	0.591658	3.99328e-58
142	ENSG00000123095	-0.591404	4.58982e-58
143	ENSG00000174173	0.591255	4.97998e-58
144	ENSG00000168273	0.590278	8.49132e-58
145	ENSG00000185633	-0.590206	8.8302e-58
146	ENSG00000184983	0.590042	9.65526e-58
147	ENSG00000152642	0.588915	1.78249e-57
148	ENSG00000170689	0.58784	3.19001e-57
149	ENSG00000168301	0.587548	3.73519e-57
150	ENSG00000147853	0.587533	3.76536e-57
151	ENSG00000181690	0.587053	4.88017e-57
152	ENSG00000091483	0.586812	5.55562e-57
153	ENSG00000114054	0.585522	1.11129e-56
154	ENSG00000198270	0.585335	1.22843e-56
155	ENSG00000068650	-0.584776	1.6575e-56
156	ENSG00000174446	0.584076	2.40936e-56
157	ENSG00000173898	0.583986	2.52812e-56
158	ENSG00000137714	0.583794	2.79941e-56
159	ENSG00000105929	0.583399	3.45588e-56
160	ENSG00000127666	-0.582575	5.35463e-56
161	ENSG00000103121	0.582187	6.57892e-56
162	ENSG00000150556	0.582148	6.71545e-56
163	ENSG00000214128	0.581923	7.56501e-56
164	ENSG00000167748	0.581764	8.23078e-56
165	ENSG00000146729	0.581608	8.93855e-56
166	ENSG00000113805	0.581171	1.12628e-55
167	ENSG00000129535	0.580944	1.26957e-55
168	ENSG00000146858	-0.580227	1.85312e-55
169	ENSG00000104325	0.580207	1.87264e-55
170	ENSG00000101247	0.580055	2.02896e-55
171	ENSG00000137198	0.579982	2.10803e-55
172	ENSG00000173838	0.579694	2.45258e-55
173	ENSG00000119408	-0.579656	2.50255e-55
174	ENSG00000005022	0.579229	3.13088e-55
175	ENSG00000151366	0.577357	8.33323e-55
176	ENSG00000163872	-0.576774	1.12898e-54
177	ENSG00000089041	-0.576309	1.43793e-54
178	ENSG00000170266	0.575936	1.74486e-54
179	ENSG00000156411	0.575756	1.91576e-54
180	ENSG00000113739	-0.575602	2.0755e-54
181	ENSG00000172794	-0.575318	2.40452e-54
182	ENSG00000004961	0.57468	3.34454e-54
183	ENSG00000146267	0.574561	3.55622e-54
184	ENSG00000060762	0.574291	4.08768e-54
185	ENSG00000136003	0.574261	4.15033e-54
186	ENSG00000140307	0.573999	4.75246e-54
187	ENSG00000186510	0.57376	5.37447e-54
188	ENSG00000034713	0.573551	5.98437e-54
189	ENSG00000176490	0.573444	6.32472e-54
190	ENSG00000139436	-0.573306	6.78883e-54
191	ENSG00000087266	-0.572886	8.42208e-54
192	ENSG00000153292	0.572634	9.58407e-54
193	ENSG00000165023	-0.572193	1.20186e-53
194	ENSG00000170142	0.572134	1.23883e-53
195	ENSG00000184908	0.571977	1.342e-53
196	ENSG00000173542	0.571962	1.35226e-53
197	ENSG00000126460	0.571951	1.36001e-53
198	ENSG00000184012	0.571721	1.53039e-53
199	ENSG00000137038	0.571417	1.78748e-53
200	ENSG00000112715	-0.571383	1.81808e-53
201	ENSG00000072042	0.571376	1.82516e-53
202	ENSG00000153130	0.571212	1.98431e-53
203	ENSG00000120159	0.570787	2.46431e-53
204	ENSG00000130312	0.570698	2.57888e-53
205	ENSG00000115756	-0.570308	3.14562e-53
206	ENSG00000165209	0.57025	3.24e-53
207	ENSG00000132698	0.570172	3.37093e-53
208	ENSG00000093183	0.569925	3.82216e-53
209	ENSG00000187715	0.569565	4.58892e-53
210	ENSG00000113812	0.569473	4.80746e-53
211	ENSG00000109205	0.569223	5.45824e-53
212	ENSG00000164105	-0.569206	5.50533e-53
213	ENSG00000164188	0.568969	6.20806e-53
214	ENSG00000136888	0.568891	6.45986e-53
215	ENSG00000146411	0.568767	6.87667e-53
216	ENSG00000091490	-0.568401	8.27388e-53
217	ENSG00000102390	0.56767	1.19696e-52
218	ENSG00000117643	0.567633	1.21938e-52
219	ENSG00000185565	0.567235	1.4904e-52
220	ENSG00000163873	-0.567133	1.5689e-52
221	ENSG00000134716	-0.566389	2.28e-52
222	ENSG00000248144	0.56617	2.54493e-52
223	ENSG00000139144	0.566058	2.69313e-52
224	ENSG00000152256	-0.565983	2.7962e-52
225	ENSG00000198780	0.565982	2.79654e-52
226	ENSG00000163235	-0.565934	2.86475e-52
227	ENSG00000086159	0.565839	3.00521e-52
228	ENSG00000108576	0.565595	3.3965e-52
229	ENSG00000177479	0.565337	3.8631e-52
230	ENSG00000156110	0.565336	3.86577e-52
231	ENSG00000161798	0.565268	3.9987e-52
232	ENSG00000105289	0.56501	4.55021e-52
233	ENSG00000117410	0.564848	4.93245e-52
234	ENSG00000083307	0.564816	5.01242e-52
235	ENSG00000147614	0.564602	5.57824e-52
236	ENSG00000165621	0.564557	5.70491e-52
237	ENSG00000278535	0.564551	5.72204e-52
238	ENSG00000155886	0.564507	5.84951e-52
239	ENSG00000113811	0.564183	6.87474e-52
240	ENSG00000186867	-0.564119	7.0968e-52
241	ENSG00000177181	-0.564112	7.12375e-52
242	ENSG00000161267	0.563867	8.04757e-52
243	ENSG00000059769	0.563712	8.69009e-52
244	ENSG00000104881	-0.563317	1.05754e-51
245	ENSG00000005001	0.563224	1.10769e-51
246	ENSG00000187118	0.562879	1.31477e-51
247	ENSG00000076242	0.562238	1.80596e-51
248	ENSG00000144455	0.562012	2.01976e-51
249	ENSG00000175348	0.56188	2.15596e-51
250	ENSG00000183888	0.561623	2.44824e-51
251	ENSG00000110799	-0.561586	2.49412e-51
252	ENSG00000140939	-0.561398	2.73543e-51
253	ENSG00000180251	0.561203	3.01197e-51
254	ENSG00000119487	0.561155	3.08498e-51
255	ENSG00000064225	0.561119	3.14046e-51
256	ENSG00000147669	0.561101	3.16737e-51
257	ENSG00000134504	0.560777	3.71702e-51
258	ENSG00000204323	0.560655	3.94592e-51
259	ENSG00000213967	0.560224	4.87843e-51
260	ENSG00000132326	-0.560192	4.95711e-51
261	ENSG00000183648	0.560095	5.1981e-51
262	ENSG00000168502	-0.559915	5.67824e-51
263	ENSG00000011198	0.558984	8.96632e-51
264	ENSG00000152234	0.5587	1.02998e-50
265	ENSG00000123472	0.558439	1.17003e-50
266	ENSG00000265354	0.558415	1.18387e-50
267	ENSG00000142449	0.558155	1.34473e-50
268	ENSG00000175906	0.558129	1.36129e-50
269	ENSG00000118939	0.558105	1.3774e-50
270	ENSG00000129219	-0.557994	1.4543e-50
271	ENSG00000110680	0.55795	1.48556e-50
272	ENSG00000139180	0.55772	1.66264e-50
273	ENSG00000143379	-0.55749	1.85948e-50
274	ENSG00000170791	0.557063	2.28934e-50
275	ENSG00000157703	0.556986	2.37674e-50
276	ENSG00000114395	0.556773	2.63598e-50
277	ENSG00000158201	0.556671	2.76878e-50
278	ENSG00000123836	0.556409	3.14448e-50
279	ENSG00000185818	0.556376	3.19628e-50
280	ENSG00000139438	0.556363	3.2166e-50
281	ENSG00000165181	0.556319	3.28605e-50
282	ENSG00000175110	0.556296	3.32171e-50
283	ENSG00000109133	0.556238	3.41792e-50
284	ENSG00000182199	-0.555284	5.42396e-50
285	ENSG00000169760	-0.555157	5.76617e-50
286	ENSG00000125863	0.55515	5.78598e-50
287	ENSG00000196754	0.554575	7.63651e-50
288	ENSG00000064309	-0.554268	8.85728e-50
289	ENSG00000159228	0.553993	1.01119e-49
290	ENSG00000182107	0.553669	1.18164e-49
291	ENSG00000110092	-0.552325	2.25173e-49
292	ENSG00000153446	0.551973	2.66417e-49
293	ENSG00000088836	0.551909	2.74793e-49
294	ENSG00000018869	0.551567	3.23527e-49
295	ENSG00000114686	0.551524	3.30153e-49
296	ENSG00000167741	0.551297	3.67946e-49
297	ENSG00000115112	0.550835	4.58665e-49
298	ENSG00000259171	-0.550769	4.73384e-49
299	ENSG00000100554	0.550696	4.89929e-49
300	ENSG00000163527	0.550258	6.03522e-49
301	ENSG00000011376	0.550097	6.51634e-49
302	ENSG00000173482	-0.54966	8.01576e-49
303	ENSG00000006007	0.549502	8.64055e-49
304	ENSG00000165389	0.549471	8.7701e-49
305	ENSG00000168404	-0.54934	9.32861e-49
306	ENSG00000188266	0.548794	1.2082e-48
307	ENSG00000101265	-0.548696	1.26578e-48
308	ENSG00000154723	0.548521	1.37505e-48
309	ENSG00000173210	-0.548351	1.48942e-48
310	ENSG00000123610	-0.548245	1.56589e-48
311	ENSG00000100505	-0.547965	1.78762e-48
312	ENSG00000175985	0.547589	2.13385e-48
313	ENSG00000163738	0.547092	2.6965e-48
314	ENSG00000139044	0.546781	3.12069e-48
315	ENSG00000165629	0.546678	3.27575e-48
316	ENSG00000164122	0.546601	3.39642e-48
317	ENSG00000174332	-0.546416	3.70417e-48
318	ENSG00000100290	0.546267	3.97196e-48
319	ENSG00000176890	-0.546196	4.10656e-48
320	ENSG00000175175	0.546129	4.23752e-48
321	ENSG00000014914	-0.546055	4.38738e-48
322	ENSG00000269190	-0.546026	4.44695e-48
323	ENSG00000147586	0.545861	4.8051e-48
324	ENSG00000130701	0.545669	5.25654e-48
325	ENSG00000213918	0.545661	5.27715e-48
326	ENSG00000116194	0.545413	5.9264e-48
327	ENSG00000151093	0.545276	6.31742e-48
328	ENSG00000100744	0.54516	6.67109e-48
329	ENSG00000185989	-0.544879	7.60504e-48
330	ENSG00000162763	0.544768	8.00797e-48
331	ENSG00000146857	-0.544487	9.13247e-48
332	ENSG00000119013	0.544456	9.26278e-48
333	ENSG00000185156	0.544297	9.97629e-48
334	ENSG00000186174	-0.54424	1.02449e-47
335	ENSG00000107295	0.544221	1.03339e-47
336	ENSG00000184524	0.543949	1.17334e-47
337	ENSG00000176532	0.543826	1.24197e-47
338	ENSG00000203805	0.543674	1.33324e-47
339	ENSG00000147257	0.543605	1.3765e-47
340	ENSG00000197885	0.542832	1.9708e-47
341	ENSG00000069849	0.542315	2.50375e-47
342	ENSG00000124641	0.541938	2.98104e-47
343	ENSG00000179152	0.541878	3.06416e-47
344	ENSG00000124126	-0.541589	3.50276e-47
345	ENSG00000185515	0.541556	3.5556e-47
346	ENSG00000145819	-0.541525	3.60775e-47
347	ENSG00000147202	-0.541501	3.6484e-47
348	ENSG00000173612	0.541418	3.78969e-47
349	ENSG00000100504	-0.540861	4.90051e-47
350	ENSG00000132286	0.540761	5.13067e-47
351	ENSG00000136521	0.540723	5.22131e-47
352	ENSG00000163541	0.540274	6.41874e-47
353	ENSG00000113532	-0.540265	6.44535e-47
354	ENSG00000137285	0.5401	6.95448e-47
355	ENSG00000080824	0.540068	7.05542e-47
356	ENSG00000162946	-0.540021	7.21092e-47
357	ENSG00000135469	0.539993	7.30447e-47
358	ENSG00000119682	0.53998	7.3478e-47
359	ENSG00000075415	0.539952	7.44051e-47
360	ENSG00000111875	0.539236	1.03353e-46
361	ENSG00000128271	-0.539175	1.06271e-46
362	ENSG00000139173	0.539092	1.10398e-46
363	ENSG00000237289	0.539002	1.15033e-46
364	ENSG00000113073	0.538972	1.16607e-46
365	ENSG00000243156	-0.538526	1.42989e-46
366	ENSG00000112695	0.538475	1.46398e-46
367	ENSG00000149599	0.538196	1.66245e-46
368	ENSG00000103089	0.538135	1.70923e-46
369	ENSG00000181392	0.538135	1.70946e-46
370	ENSG00000100078	0.538072	1.75921e-46
371	ENSG00000173442	-0.537807	1.98583e-46
372	ENSG00000063761	0.537794	1.99682e-46
373	ENSG00000154975	0.537658	2.12449e-46
374	ENSG00000139112	0.537635	2.14762e-46
375	ENSG00000204511	0.537561	2.2214e-46
376	ENSG00000143933	0.537093	2.74817e-46
377	ENSG00000110203	0.536949	2.93349e-46
378	ENSG00000168143	0.536619	3.40798e-46
379	ENSG00000157240	-0.536265	4.00311e-46
380	ENSG00000224389	-0.53618	4.15896e-46
381	ENSG00000170835	0.535667	5.24782e-46
382	ENSG00000183844	0.535531	5.58213e-46
383	ENSG00000187730	-0.535442	5.80929e-46
384	ENSG00000132334	-0.535393	5.94086e-46
385	ENSG00000205710	-0.535175	6.55479e-46
386	ENSG00000104689	-0.535057	6.91554e-46
387	ENSG00000144218	-0.535046	6.94894e-46
388	ENSG00000141639	0.534874	7.5088e-46
389	ENSG00000109684	0.534561	8.65073e-46
390	ENSG00000165655	0.534329	9.60344e-46
391	ENSG00000167106	0.534145	1.04312e-45
392	ENSG00000158816	0.533837	1.19819e-45
393	ENSG00000156222	-0.53348	1.40716e-45
394	ENSG00000157470	0.533447	1.428e-45
395	ENSG00000129055	0.533118	1.65566e-45
396	ENSG00000263155	0.533116	1.65701e-45
397	ENSG00000214114	0.533055	1.70304e-45
398	ENSG00000089063	0.532997	1.74739e-45
399	ENSG00000147613	0.532864	1.85542e-45
400	ENSG00000119326	0.532748	1.95402e-45
401	ENSG00000175538	-0.532689	2.00663e-45
402	ENSG00000187605	-0.532689	2.0068e-45
403	ENSG00000114573	0.53268	2.01428e-45
404	ENSG00000110200	0.5324	2.28399e-45
405	ENSG00000182220	0.532169	2.53201e-45
406	ENSG00000143622	-0.53139	3.58671e-45
407	ENSG00000130347	0.530998	4.27213e-45
408	ENSG00000113889	0.530898	4.46622e-45
409	ENSG00000159399	-0.530755	4.75936e-45
410	ENSG00000162714	-0.530493	5.34845e-45
411	ENSG00000163933	0.530392	5.59357e-45
412	ENSG00000151365	0.530345	5.71206e-45
413	ENSG00000179988	0.530287	5.86e-45
414	ENSG00000171303	-0.530099	6.37131e-45
415	ENSG00000115604	-0.529853	7.10645e-45
416	ENSG00000116661	0.529836	7.16008e-45
417	ENSG00000177508	-0.529831	7.17641e-45
418	ENSG00000092964	-0.529819	7.21643e-45
419	ENSG00000204564	0.529608	7.92498e-45
420	ENSG00000223572	0.529314	9.02636e-45
421	ENSG00000163626	0.529285	9.14281e-45
422	ENSG00000160097	0.529028	1.02469e-44
423	ENSG00000004939	0.528584	1.24666e-44
424	ENSG00000146039	-0.528571	1.25424e-44
425	ENSG00000104413	0.528561	1.25937e-44
426	ENSG00000132313	0.528306	1.4095e-44
427	ENSG00000253368	0.528282	1.42478e-44
428	ENSG00000143942	0.527932	1.66301e-44
429	ENSG00000159788	-0.527833	1.73711e-44
430	ENSG00000175581	0.527812	1.75351e-44
431	ENSG00000150750	0.527706	1.8372e-44
432	ENSG00000134574	-0.527686	1.85324e-44
433	ENSG00000100591	0.527455	2.05216e-44
434	ENSG00000137843	0.527427	2.07708e-44
435	ENSG00000110435	0.527332	2.16591e-44
436	ENSG00000138152	-0.527177	2.3183e-44
437	ENSG00000145623	-0.527133	2.36371e-44
438	ENSG00000179636	0.527046	2.45642e-44
439	ENSG00000118596	0.526901	2.61834e-44
440	ENSG00000153560	0.526757	2.7894e-44
441	ENSG00000107262	0.526586	3.00702e-44
442	ENSG00000146755	0.526288	3.4261e-44
443	ENSG00000101353	0.526059	3.7889e-44
444	ENSG00000147684	0.525932	4.00541e-44
445	ENSG00000111218	0.525896	4.06879e-44
446	ENSG00000127561	0.525883	4.09281e-44
447	ENSG00000111110	0.525854	4.14415e-44
448	ENSG00000100612	0.525851	4.15033e-44
449	ENSG00000013306	0.5256	4.63123e-44
450	ENSG00000172081	-0.525343	5.18407e-44
451	ENSG00000141526	-0.525267	5.35933e-44
452	ENSG00000123297	0.52513	5.68943e-44
453	ENSG00000104728	-0.524975	6.08827e-44
454	ENSG00000072786	-0.524887	6.32579e-44
455	ENSG00000137074	0.524832	6.48016e-44
456	ENSG00000183036	0.524679	6.92641e-44
457	ENSG00000146674	-0.524447	7.66458e-44
458	ENSG00000165264	0.523777	1.0262e-43
459	ENSG00000074696	0.52346	1.17793e-43
460	ENSG00000139971	0.523312	1.25601e-43
461	ENSG00000174938	-0.523151	1.34701e-43
462	ENSG00000120694	0.523032	1.41823e-43
463	ENSG00000131771	0.522814	1.55889e-43
464	ENSG00000114650	0.522715	1.62717e-43
465	ENSG00000165694	0.522642	1.67961e-43
466	ENSG00000131080	-0.522508	1.78013e-43
467	ENSG00000205363	0.522478	1.80305e-43
468	ENSG00000171777	-0.521425	2.8429e-43
469	ENSG00000169860	-0.521295	3.00647e-43
470	ENSG00000187123	0.521276	3.03153e-43
471	ENSG00000188338	0.52104	3.35646e-43
472	ENSG00000182472	-0.520755	3.79467e-43
473	ENSG00000156381	0.520706	3.87648e-43
474	ENSG00000153944	0.520691	3.90102e-43
475	ENSG00000006062	-0.520517	4.20347e-43
476	ENSG00000154781	0.520481	4.27034e-43
477	ENSG00000111907	0.519992	5.26875e-43
478	ENSG00000130349	0.519806	5.70674e-43
479	ENSG00000107738	-0.519746	5.85627e-43
480	ENSG00000004399	-0.51969	5.99755e-43
481	ENSG00000142188	0.519685	6.01082e-43
482	ENSG00000111674	-0.519663	6.06859e-43
483	ENSG00000188488	0.519574	6.3051e-43
484	ENSG00000126106	0.519393	6.8117e-43
485	ENSG00000117479	0.519366	6.89165e-43
486	ENSG00000167716	-0.519333	6.99086e-43
487	ENSG00000142046	-0.519154	7.54772e-43
488	ENSG00000043591	0.518976	8.14674e-43
489	ENSG00000173567	0.518844	8.61792e-43
490	ENSG00000163932	0.518787	8.83016e-43
491	ENSG00000243317	0.518771	8.89088e-43
492	ENSG00000151247	0.518477	1.00819e-42
493	ENSG00000198168	0.518282	1.09598e-42
494	ENSG00000110536	0.518119	1.17469e-42
495	ENSG00000169288	0.517746	1.37773e-42
496	ENSG00000083937	0.517723	1.39114e-42
497	ENSG00000128242	-0.51772	1.3926e-42
498	ENSG00000083720	0.517685	1.41382e-42
499	ENSG00000110975	0.51738	1.60999e-42
500	ENSG00000140563	-0.517353	1.62877e-42

## Sheet: RPS24_cor_data
	symbol	correlation	pvalue
1	ENSG00000138326	1	0
2	ENSG00000125691	0.884207	1.61726e-200
3	ENSG00000172809	0.867349	5.6933e-184
4	ENSG00000197958	0.85234	4.75226e-171
5	ENSG00000166441	0.85227	5.41648e-171
6	ENSG00000071082	0.848722	3.78039e-168
7	ENSG00000241343	0.837593	1.11153e-159
8	ENSG00000142534	0.836103	1.34954e-158
9	ENSG00000142937	0.832023	1.11207e-155
10	ENSG00000145592	0.823503	7.76344e-150
11	ENSG00000108298	0.82128	2.3051e-148
12	ENSG00000167526	0.817932	3.49321e-146
13	ENSG00000123349	0.817477	6.84707e-146
14	ENSG00000131469	0.817088	1.21735e-145
15	ENSG00000008988	0.813262	3.23521e-143
16	ENSG00000142541	0.813051	4.38562e-143
17	ENSG00000182774	0.808498	2.83233e-140
18	ENSG00000063177	0.806114	7.82472e-139
19	ENSG00000149273	0.804479	7.42088e-138
20	ENSG00000182899	0.803889	1.66196e-137
21	ENSG00000109475	0.802077	1.94575e-136
22	ENSG00000118181	0.801397	4.86488e-136
23	ENSG00000231500	0.800371	1.92583e-135
24	ENSG00000142676	0.79858	2.08819e-134
25	ENSG00000177600	0.794321	5.48708e-132
26	ENSG00000136942	0.792767	4.05651e-131
27	ENSG00000171858	0.792365	6.78471e-131
28	ENSG00000110700	0.789062	4.46109e-129
29	ENSG00000198918	0.788786	6.30663e-129
30	ENSG00000198242	0.788649	7.48822e-129
31	ENSG00000144713	0.787719	2.39267e-128
32	ENSG00000130255	0.786878	6.81016e-128
33	ENSG00000196531	0.785086	6.22766e-127
34	ENSG00000140988	0.784497	1.28302e-126
35	ENSG00000161970	0.784425	1.40132e-126
36	ENSG00000105640	0.783805	2.99113e-126
37	ENSG00000156482	0.783154	6.61339e-126
38	ENSG00000162244	0.782609	1.28285e-125
39	ENSG00000134419	0.78217	2.18244e-125
40	ENSG00000197756	0.780593	1.46065e-124
41	ENSG00000089009	0.775926	3.69305e-122
42	ENSG00000114391	0.775757	4.4979e-122
43	ENSG00000105372	0.775543	5.77651e-122
44	ENSG00000221983	0.771866	4.08226e-120
45	ENSG00000122406	0.77184	4.20478e-120
46	ENSG00000108107	0.771742	4.70518e-120
47	ENSG00000174444	0.771547	5.8817e-120
48	ENSG00000149806	0.770061	3.20671e-119
49	ENSG00000105193	0.768264	2.44836e-118
50	ENSG00000164587	0.767191	8.17199e-118
51	ENSG00000171863	0.760507	1.28902e-114
52	ENSG00000100316	0.76016	1.87606e-114
53	ENSG00000137154	0.757982	1.95403e-113
54	ENSG00000105202	0.754882	5.26255e-112
55	ENSG00000170889	0.749684	1.17958e-109
56	ENSG00000163682	0.749612	1.2697e-109
57	ENSG00000188846	0.746216	4.05237e-108
58	ENSG00000137818	0.745147	1.19258e-107
59	ENSG00000161016	0.743132	8.97804e-107
60	ENSG00000115268	0.742456	1.75998e-106
61	ENSG00000148303	0.740923	8.0322e-106
62	ENSG00000125743	0.740556	1.15325e-105
63	ENSG00000177954	0.740429	1.30701e-105
64	ENSG00000089157	0.736963	3.86322e-104
65	ENSG00000186468	0.731578	6.69582e-102
66	ENSG00000147403	0.730027	2.88957e-101
67	ENSG00000143947	0.729787	3.61989e-101
68	ENSG00000204628	0.720356	2.09798e-97
69	ENSG00000171425	0.708962	4.63382e-93
70	ENSG00000198034	0.698256	3.63571e-89
71	ENSG00000163479	0.697466	6.93233e-89
72	ENSG00000124614	0.694974	5.24502e-88
73	ENSG00000135390	0.694015	1.13701e-87
74	ENSG00000034510	0.693471	1.76015e-87
75	ENSG00000133112	0.691787	6.77598e-87
76	ENSG00000123179	0.689987	2.83104e-86
77	ENSG00000163156	0.682453	1.00708e-83
78	ENSG00000198755	0.68026	5.38371e-83
79	ENSG00000083845	0.678909	1.50234e-82
80	ENSG00000111678	0.678503	2.04184e-82
81	ENSG00000233927	0.675372	2.14556e-81
82	ENSG00000160218	-0.673896	6.43774e-81
83	ENSG00000077312	0.672465	1.85543e-80
84	ENSG00000188243	0.668185	4.25509e-79
85	ENSG00000185722	-0.665782	2.41436e-78
86	ENSG00000151131	0.665726	2.5145e-78
87	ENSG00000077348	0.663108	1.6345e-77
88	ENSG00000204392	0.662007	3.57273e-77
89	ENSG00000123144	0.659269	2.46094e-76
90	ENSG00000184162	0.658637	3.83279e-76
91	ENSG00000117691	0.657472	8.64002e-76
92	ENSG00000105373	0.656027	2.35658e-75
93	ENSG00000101132	0.655798	2.7624e-75
94	ENSG00000170515	0.650739	8.84927e-74
95	ENSG00000168028	0.650325	1.17144e-73
96	ENSG00000141428	0.647937	5.86889e-73
97	ENSG00000100209	0.647835	6.28435e-73
98	ENSG00000171311	0.646758	1.29294e-72
99	ENSG00000138688	-0.646666	1.37478e-72
100	ENSG00000176731	0.646355	1.69255e-72
101	ENSG00000173113	0.646246	1.82015e-72
102	ENSG00000134825	0.644666	5.20841e-72
103	ENSG00000125352	0.6431	1.46759e-71
104	ENSG00000185627	0.642942	1.6289e-71
105	ENSG00000105185	0.642408	2.31543e-71
106	ENSG00000198546	0.641385	4.53176e-71
107	ENSG00000114956	0.641223	5.03739e-71
108	ENSG00000126756	0.640665	7.25866e-71
109	ENSG00000114942	0.639983	1.13312e-70
110	ENSG00000229117	0.639332	1.73088e-70
111	ENSG00000171960	0.636317	1.21609e-69
112	ENSG00000106268	0.636049	1.44499e-69
113	ENSG00000084623	0.635343	2.27348e-69
114	ENSG00000232388	0.633786	6.14839e-69
115	ENSG00000012061	0.633461	7.56051e-69
116	ENSG00000130811	0.632572	1.33028e-68
117	ENSG00000105258	0.63202	1.8871e-68
118	ENSG00000134597	0.631989	1.92413e-68
119	ENSG00000130313	0.631506	2.61125e-68
120	ENSG00000115020	-0.631107	3.35926e-68
121	ENSG00000132466	-0.629526	9.08537e-68
122	ENSG00000152082	0.628154	2.14347e-67
123	ENSG00000257315	-0.627434	3.35675e-67
124	ENSG00000176973	0.625574	1.06443e-66
125	ENSG00000163584	0.625428	1.16488e-66
126	ENSG00000139637	0.624934	1.58076e-66
127	ENSG00000168894	0.624832	1.68247e-66
128	ENSG00000130731	0.624475	2.09745e-66
129	ENSG00000064490	0.623997	2.81441e-66
130	ENSG00000122034	0.623789	3.19678e-66
131	ENSG00000104979	0.62296	5.31684e-66
132	ENSG00000175193	0.621131	1.62336e-65
133	ENSG00000173272	0.620866	1.9074e-65
134	ENSG00000179271	0.619147	5.4044e-65
135	ENSG00000102908	-0.619085	5.61026e-65
136	ENSG00000102103	0.618912	6.23028e-65
137	ENSG00000116539	-0.617756	1.25e-64
138	ENSG00000215021	0.617512	1.44726e-64
139	ENSG00000204435	0.616635	2.44816e-64
140	ENSG00000167515	0.616392	2.83174e-64
141	ENSG00000006607	-0.614559	8.44057e-64
142	ENSG00000066379	0.614066	1.13155e-63
143	ENSG00000102898	0.613599	1.49188e-63
144	ENSG00000167397	0.613434	1.64488e-63
145	ENSG00000175390	0.612409	3.01448e-63
146	ENSG00000254772	0.611487	5.18553e-63
147	ENSG00000115760	-0.611467	5.24568e-63
148	ENSG00000263001	-0.610506	9.21943e-63
149	ENSG00000004059	0.609392	1.76786e-62
150	ENSG00000135404	0.609102	2.09343e-62
151	ENSG00000176542	-0.608684	2.67041e-62
152	ENSG00000104915	0.60824	3.45754e-62
153	ENSG00000100097	0.607813	4.42932e-62
154	ENSG00000213337	0.607412	5.58679e-62
155	ENSG00000204356	0.607267	6.07595e-62
156	ENSG00000049541	0.606348	1.0335e-61
157	ENSG00000159352	0.606208	1.12037e-61
158	ENSG00000170310	0.605585	1.60388e-61
159	ENSG00000067369	-0.60527	1.92285e-61
160	ENSG00000139343	0.605003	2.24162e-61
161	ENSG00000196683	0.604769	2.56387e-61
162	ENSG00000178385	-0.602643	8.64418e-61
163	ENSG00000144674	-0.602534	9.19635e-61
164	ENSG00000145425	0.602102	1.17552e-60
165	ENSG00000166747	-0.601972	1.26558e-60
166	ENSG00000159377	0.601272	1.88301e-60
167	ENSG00000115464	-0.600781	2.48742e-60
168	ENSG00000136925	-0.600535	2.85836e-60
169	ENSG00000159082	-0.600383	3.11377e-60
170	ENSG00000053501	0.599873	4.15232e-60
171	ENSG00000105700	0.599453	5.26181e-60
172	ENSG00000133773	0.599311	5.69841e-60
173	ENSG00000145741	0.599043	6.62544e-60
174	ENSG00000163625	-0.598855	7.36582e-60
175	ENSG00000172336	0.59838	9.61565e-60
176	ENSG00000241973	-0.598371	9.66369e-60
177	ENSG00000111639	0.597279	1.7809e-59
178	ENSG00000165525	-0.596759	2.38063e-59
179	ENSG00000180879	0.596586	2.62221e-59
180	ENSG00000110711	0.596004	3.6254e-59
181	ENSG00000008018	0.595362	5.18192e-59
182	ENSG00000173457	0.595225	5.5892e-59
183	ENSG00000124198	-0.59483	6.9598e-59
184	ENSG00000048707	-0.594217	9.77053e-59
185	ENSG00000104133	-0.593522	1.43342e-58
186	ENSG00000126749	0.593236	1.67832e-58
187	ENSG00000184619	-0.593173	1.73812e-58
188	ENSG00000198793	-0.592579	2.4093e-58
189	ENSG00000124570	0.592487	2.53424e-58
190	ENSG00000114125	0.591666	3.97748e-58
191	ENSG00000162384	0.591014	5.68222e-58
192	ENSG00000136874	-0.590982	5.78083e-58
193	ENSG00000157106	-0.590003	9.86425e-58
194	ENSG00000183530	-0.589884	1.05269e-57
195	ENSG00000173064	-0.589667	1.18449e-57
196	ENSG00000127080	-0.589417	1.35697e-57
197	ENSG00000092439	-0.58929	1.4536e-57
198	ENSG00000129003	-0.589071	1.63748e-57
199	ENSG00000140992	-0.588702	2.00068e-57
200	ENSG00000197779	-0.587914	3.0653e-57
201	ENSG00000170473	0.587354	4.14854e-57
202	ENSG00000183207	0.587076	4.81975e-57
203	ENSG00000130332	0.587027	4.94719e-57
204	ENSG00000146414	-0.586545	6.41486e-57
205	ENSG00000169189	0.586246	7.53328e-57
206	ENSG00000150316	0.586176	7.82441e-57
207	ENSG00000175550	0.585337	1.22718e-56
208	ENSG00000168899	0.585316	1.2414e-56
209	ENSG00000162191	0.585303	1.24996e-56
210	ENSG00000134313	-0.585286	1.26158e-56
211	ENSG00000214026	0.585032	1.44553e-56
212	ENSG00000158042	0.584872	1.57454e-56
213	ENSG00000211450	0.584532	1.88862e-56
214	ENSG00000100393	-0.584303	2.13397e-56
215	ENSG00000253710	-0.583982	2.5327e-56
216	ENSG00000147604	0.58274	4.90533e-56
217	ENSG00000188167	-0.582688	5.04302e-56
218	ENSG00000217555	0.582449	5.72627e-56
219	ENSG00000170871	-0.582305	6.17862e-56
220	ENSG00000106028	0.582287	6.23933e-56
221	ENSG00000127922	0.582176	6.6162e-56
222	ENSG00000130723	-0.582136	6.7588e-56
223	ENSG00000106400	0.582039	7.11589e-56
224	ENSG00000130119	-0.581715	8.44648e-56
225	ENSG00000139624	0.581523	9.35096e-56
226	ENSG00000213741	0.580637	1.4931e-55
227	ENSG00000178502	-0.580518	1.58941e-55
228	ENSG00000142546	0.580254	1.8266e-55
229	ENSG00000138081	-0.580102	1.97944e-55
230	ENSG00000100353	0.580045	2.03975e-55
231	ENSG00000189046	0.579903	2.19716e-55
232	ENSG00000198146	-0.579671	2.48272e-55
233	ENSG00000042753	0.579391	2.87587e-55
234	ENSG00000126458	0.578713	4.10264e-55
235	ENSG00000070010	0.578543	4.48663e-55
236	ENSG00000105393	0.578394	4.84978e-55
237	ENSG00000275066	-0.577066	9.70038e-55
238	ENSG00000125835	0.577044	9.81321e-55
239	ENSG00000055609	-0.577018	9.94355e-55
240	ENSG00000103275	0.57666	1.19806e-54
241	ENSG00000128731	-0.576523	1.2868e-54
242	ENSG00000070366	-0.576474	1.31959e-54
243	ENSG00000159459	-0.576237	1.49287e-54
244	ENSG00000038219	-0.57598	1.70597e-54
245	ENSG00000257727	0.57577	1.90183e-54
246	ENSG00000196914	-0.575342	2.37444e-54
247	ENSG00000176476	0.57506	2.74778e-54
248	ENSG00000188186	0.575036	2.78137e-54
249	ENSG00000204498	0.574764	3.20139e-54
250	ENSG00000114904	-0.574723	3.27011e-54
251	ENSG00000111229	0.574516	3.63923e-54
252	ENSG00000125458	0.574092	4.52855e-54
253	ENSG00000166171	0.573922	4.94402e-54
254	ENSG00000125991	0.57339	6.50004e-54
255	ENSG00000163349	-0.573374	6.55346e-54
256	ENSG00000143970	-0.573359	6.6071e-54
257	ENSG00000100387	0.573321	6.73607e-54
258	ENSG00000115128	0.573261	6.94881e-54
259	ENSG00000149932	0.572388	1.08758e-53
260	ENSG00000130511	0.572295	1.14042e-53
261	ENSG00000088986	0.572265	1.15839e-53
262	ENSG00000010219	0.571995	1.32963e-53
263	ENSG00000015475	0.57189	1.40356e-53
264	ENSG00000160584	-0.571815	1.45813e-53
265	ENSG00000105254	0.571747	1.51009e-53
266	ENSG00000224470	-0.571681	1.5616e-53
267	ENSG00000171443	0.571465	1.74377e-53
268	ENSG00000168090	0.570602	2.70795e-53
269	ENSG00000181555	-0.570596	2.71613e-53
270	ENSG00000106245	0.570414	2.9804e-53
271	ENSG00000168653	0.569962	3.75181e-53
272	ENSG00000162402	-0.569583	4.54685e-53
273	ENSG00000197429	-0.568988	6.14885e-53
274	ENSG00000229809	0.568926	6.34323e-53
275	ENSG00000135968	-0.56846	8.03111e-53
276	ENSG00000086758	-0.568206	9.13399e-53
277	ENSG00000148444	0.567956	1.03592e-52
278	ENSG00000125970	0.567444	1.34158e-52
279	ENSG00000187514	0.567192	1.52331e-52
280	ENSG00000124733	0.56702	1.66058e-52
281	ENSG00000074603	-0.566883	1.77956e-52
282	ENSG00000005810	-0.566564	2.08878e-52
283	ENSG00000150456	0.566559	2.09434e-52
284	ENSG00000096070	-0.566541	2.11329e-52
285	ENSG00000112306	0.566341	2.336e-52
286	ENSG00000104529	0.566327	2.35201e-52
287	ENSG00000213719	0.565905	2.90652e-52
288	ENSG00000149196	0.565501	3.55992e-52
289	ENSG00000140632	-0.565149	4.24437e-52
290	ENSG00000176994	-0.565141	4.26234e-52
291	ENSG00000130725	0.564981	4.61761e-52
292	ENSG00000166326	-0.564962	4.66067e-52
293	ENSG00000127914	-0.564485	5.91457e-52
294	ENSG00000214113	0.564446	6.02956e-52
295	ENSG00000103657	-0.563951	7.71824e-52
296	ENSG00000103145	0.563468	9.81089e-52
297	ENSG00000239672	0.563238	1.1002e-51
298	ENSG00000162885	-0.562575	1.52899e-51
299	ENSG00000171634	-0.562416	1.65423e-51
300	ENSG00000005075	0.562127	1.9088e-51
301	ENSG00000101220	0.562115	1.91957e-51
302	ENSG00000186184	0.561702	2.3549e-51
303	ENSG00000138382	0.560742	3.78102e-51
304	ENSG00000144426	-0.56068	3.89744e-51
305	ENSG00000158710	0.559569	6.72861e-51
306	ENSG00000155366	0.559566	6.73884e-51
307	ENSG00000174547	0.559478	7.03725e-51
308	ENSG00000143774	0.559476	7.04496e-51
309	ENSG00000105058	0.559352	7.48707e-51
310	ENSG00000126457	0.559182	8.13448e-51
311	ENSG00000111640	0.558934	9.18509e-51
312	ENSG00000142227	0.558271	1.27046e-50
313	ENSG00000116198	-0.558259	1.27792e-50
314	ENSG00000135720	-0.558036	1.42459e-50
315	ENSG00000187109	0.557568	1.79011e-50
316	ENSG00000168002	0.557496	1.85358e-50
317	ENSG00000100697	-0.556581	2.89292e-50
318	ENSG00000159140	-0.556346	3.24219e-50
319	ENSG00000204120	-0.556146	3.57323e-50
320	ENSG00000127603	-0.555719	4.39374e-50
321	ENSG00000053372	0.555593	4.67125e-50
322	ENSG00000133028	-0.555486	4.91977e-50
323	ENSG00000205544	0.555428	5.05969e-50
324	ENSG00000102265	0.555177	5.7127e-50
325	ENSG00000178381	0.554922	6.46146e-50
326	ENSG00000129158	0.55477	6.9509e-50
327	ENSG00000142089	0.554191	9.19337e-50
328	ENSG00000072501	-0.554115	9.53582e-50
329	ENSG00000143590	0.554082	9.6872e-50
330	ENSG00000178980	0.553861	1.07742e-49
331	ENSG00000138593	-0.553693	1.16818e-49
332	ENSG00000152223	-0.553469	1.30111e-49
333	ENSG00000103152	0.553415	1.33522e-49
334	ENSG00000228474	0.553357	1.37262e-49
335	ENSG00000054654	-0.553049	1.59149e-49
336	ENSG00000183337	-0.552959	1.6615e-49
337	ENSG00000130724	0.55278	1.8103e-49
338	ENSG00000132549	-0.552617	1.95774e-49
339	ENSG00000158716	0.552437	2.1342e-49
340	ENSG00000119596	-0.552188	2.40419e-49
341	ENSG00000165502	0.552173	2.42135e-49
342	ENSG00000140396	-0.552139	2.46139e-49
343	ENSG00000060138	0.552093	2.51608e-49
344	ENSG00000099385	0.552076	2.53645e-49
345	ENSG00000256053	0.551824	2.86149e-49
346	ENSG00000054523	-0.551792	2.90544e-49
347	ENSG00000163882	0.551613	3.16519e-49
348	ENSG00000131626	-0.551577	3.21942e-49
349	ENSG00000076685	-0.551223	3.81233e-49
350	ENSG00000103479	-0.551179	3.89364e-49
351	ENSG00000084676	-0.550894	4.4603e-49
352	ENSG00000166689	-0.550824	4.61059e-49
353	ENSG00000165916	0.5507	4.89111e-49
354	ENSG00000174748	0.550339	5.80817e-49
355	ENSG00000100815	-0.550127	6.42216e-49
356	ENSG00000105671	0.549962	6.94813e-49
357	ENSG00000133316	0.549737	7.72867e-49
358	ENSG00000253797	-0.549631	8.12842e-49
359	ENSG00000101189	0.549497	8.662e-49
360	ENSG00000174197	-0.548866	1.16805e-48
361	ENSG00000010626	0.548335	1.50132e-48
362	ENSG00000143314	0.547196	2.56804e-48
363	ENSG00000025800	-0.546833	3.04559e-48
364	ENSG00000188612	0.546536	3.50192e-48
365	ENSG00000152147	0.546457	3.6338e-48
366	ENSG00000074842	0.546398	3.7354e-48
367	ENSG00000130165	0.545733	5.10216e-48
368	ENSG00000230124	0.54573	5.10991e-48
369	ENSG00000185219	-0.545315	6.20351e-48
370	ENSG00000166169	0.545295	6.26125e-48
371	ENSG00000164610	0.544942	7.38396e-48
372	ENSG00000072840	-0.544437	9.34752e-48
373	ENSG00000164142	-0.544358	9.69539e-48
374	ENSG00000124562	0.544225	1.03151e-47
375	ENSG00000142252	0.543681	1.32874e-47
376	ENSG00000148834	0.54331	1.57858e-47
377	ENSG00000183579	-0.543212	1.65218e-47
378	ENSG00000162910	0.542384	2.42557e-47
379	ENSG00000187840	0.541894	3.04291e-47
380	ENSG00000104889	0.541815	3.15484e-47
381	ENSG00000104517	-0.541722	3.29442e-47
382	ENSG00000118292	0.541582	3.51366e-47
383	ENSG00000137767	0.541444	3.74579e-47
384	ENSG00000143222	0.541427	3.77367e-47
385	ENSG00000104408	0.54136	3.89263e-47
386	ENSG00000100731	-0.540821	4.99044e-47
387	ENSG00000103994	-0.540303	6.33474e-47
388	ENSG00000174775	0.540244	6.50865e-47
389	ENSG00000277791	0.539863	7.75071e-47
390	ENSG00000196535	-0.539719	8.28049e-47
391	ENSG00000132661	0.539357	9.77761e-47
392	ENSG00000182004	0.53869	1.32682e-46
393	ENSG00000163463	0.537994	1.82317e-46
394	ENSG00000185608	0.537966	1.84666e-46
395	ENSG00000151718	-0.537812	1.98089e-46
396	ENSG00000196262	0.537775	2.01495e-46
397	ENSG00000107874	0.537592	2.18975e-46
398	ENSG00000176986	-0.537531	2.25137e-46
399	ENSG00000171530	0.537478	2.30653e-46
400	ENSG00000099901	0.537422	2.36629e-46
401	ENSG00000152102	-0.537029	2.82914e-46
402	ENSG00000171100	-0.536838	3.08657e-46
403	ENSG00000125107	-0.536837	3.08736e-46
404	ENSG00000186951	-0.536732	3.23839e-46
405	ENSG00000263809	-0.536732	3.23843e-46
406	ENSG00000132953	-0.536437	3.70199e-46
407	ENSG00000177105	0.536432	3.71118e-46
408	ENSG00000136381	-0.536158	4.20121e-46
409	ENSG00000125995	0.536039	4.43395e-46
410	ENSG00000100490	-0.535762	5.02699e-46
411	ENSG00000103024	0.535581	5.45636e-46
412	ENSG00000166794	0.535548	5.53894e-46
413	ENSG00000089289	0.535311	6.16558e-46
414	ENSG00000092841	0.535177	6.55029e-46
415	ENSG00000137876	0.53489	7.45737e-46
416	ENSG00000144357	-0.534625	8.40438e-46
417	ENSG00000148688	0.534533	8.75803e-46
418	ENSG00000103363	0.534148	1.04173e-45
419	ENSG00000102007	0.534089	1.06997e-45
420	ENSG00000188786	-0.533438	1.43352e-45
421	ENSG00000181924	0.533091	1.67521e-45
422	ENSG00000055950	0.533071	1.69082e-45
423	ENSG00000174373	-0.532932	1.79959e-45
424	ENSG00000109606	-0.532685	2.00985e-45
425	ENSG00000142669	0.532652	2.03953e-45
426	ENSG00000186566	-0.532464	2.21963e-45
427	ENSG00000160908	0.532288	2.40117e-45
428	ENSG00000088854	-0.532202	2.49477e-45
429	ENSG00000177463	-0.53215	2.55435e-45
430	ENSG00000120451	-0.53183	2.94713e-45
431	ENSG00000084093	-0.531712	3.10669e-45
432	ENSG00000158161	-0.531219	3.87092e-45
433	ENSG00000132792	0.530953	4.35744e-45
434	ENSG00000165813	-0.530787	4.69331e-45
435	ENSG00000168538	-0.530783	4.70031e-45
436	ENSG00000104880	-0.529843	7.13745e-45
437	ENSG00000007923	-0.52981	7.24315e-45
438	ENSG00000182150	-0.529412	8.64438e-45
439	ENSG00000125870	0.529093	9.95393e-45
440	ENSG00000166855	-0.528917	1.07619e-44
441	ENSG00000089327	0.528871	1.0982e-44
442	ENSG00000128908	-0.528666	1.20242e-44
443	ENSG00000169857	0.528659	1.20605e-44
444	ENSG00000257704	0.527685	1.8543e-44
445	ENSG00000157426	-0.527527	1.98744e-44
446	ENSG00000105618	0.52714	2.35636e-44
447	ENSG00000205323	0.527085	2.41488e-44
448	ENSG00000108510	-0.527029	2.47529e-44
449	ENSG00000119402	-0.526902	2.61729e-44
450	ENSG00000197386	-0.526787	2.75214e-44
451	ENSG00000177200	-0.52672	2.83511e-44
452	ENSG00000185900	-0.526613	2.97146e-44
453	ENSG00000125877	0.525961	3.95465e-44
454	ENSG00000108518	0.525866	4.12349e-44
455	ENSG00000170430	0.525689	4.45551e-44
456	ENSG00000145246	-0.525408	5.03709e-44
457	ENSG00000196712	-0.525396	5.06512e-44
458	ENSG00000120509	0.524873	6.36358e-44
459	ENSG00000141378	0.524787	6.60798e-44
460	ENSG00000247596	0.52464	7.04563e-44
461	ENSG00000162924	-0.524605	7.15288e-44
462	ENSG00000116586	0.524447	7.66302e-44
463	ENSG00000128789	0.524289	8.21046e-44
464	ENSG00000214654	-0.524271	8.27405e-44
465	ENSG00000187079	-0.524021	9.22914e-44
466	ENSG00000174307	0.523869	9.85686e-44
467	ENSG00000134086	-0.523832	1.00201e-43
468	ENSG00000165521	-0.523812	1.0108e-43
469	ENSG00000113272	0.523634	1.09186e-43
470	ENSG00000107290	-0.523561	1.12706e-43
471	ENSG00000157077	-0.523556	1.12951e-43
472	ENSG00000102763	-0.523423	1.19669e-43
473	ENSG00000100888	-0.523334	1.2441e-43
474	ENSG00000110344	-0.523165	1.33893e-43
475	ENSG00000028528	-0.523156	1.34417e-43
476	ENSG00000180357	-0.523113	1.36904e-43
477	ENSG00000137601	-0.523098	1.37833e-43
478	ENSG00000189171	0.52286	1.5279e-43
479	ENSG00000166716	-0.522845	1.5381e-43
480	ENSG00000166595	0.522656	1.66951e-43
481	ENSG00000213463	-0.522557	1.74236e-43
482	ENSG00000100300	0.522289	1.95677e-43
483	ENSG00000137312	0.522098	2.12529e-43
484	ENSG00000205542	0.521882	2.33364e-43
485	ENSG00000141562	0.521862	2.35348e-43
486	ENSG00000233276	0.521708	2.51575e-43
487	ENSG00000024048	-0.521611	2.62341e-43
488	ENSG00000115289	0.520995	3.42183e-43
489	ENSG00000197345	0.520529	4.18248e-43
490	ENSG00000107438	0.52052	4.19796e-43
491	ENSG00000196586	-0.520491	4.25142e-43
492	ENSG00000079482	-0.520479	4.27344e-43
493	ENSG00000101577	-0.520414	4.3946e-43
494	ENSG00000111877	-0.520409	4.40412e-43
495	ENSG00000175595	-0.520331	4.55501e-43
496	ENSG00000104897	0.519925	5.42326e-43
497	ENSG00000099804	0.519803	5.71299e-43
498	ENSG00000156384	0.519707	5.95518e-43
499	ENSG00000114439	-0.519655	6.08963e-43
500	ENSG00000129493	-0.519646	6.11123e-43

## Sheet: UACA_cor_data
	symbol	correlation	pvalue
1	ENSG00000137831	1	0
2	ENSG00000148516	0.760624	1.13576e-114
3	ENSG00000173517	0.737474	2.35157e-104
4	ENSG00000164330	0.724448	5.10431e-99
5	ENSG00000151067	0.722852	2.19189e-98
6	ENSG00000113721	0.707608	1.47266e-92
7	ENSG00000196628	0.705461	9.09588e-92
8	ENSG00000213949	0.70203	1.61211e-90
9	ENSG00000183722	0.70073	4.74069e-90
10	ENSG00000152402	0.698574	2.80146e-89
11	ENSG00000081189	0.696212	1.92454e-88
12	ENSG00000172572	0.685729	8.00739e-85
13	ENSG00000187068	0.679044	1.35591e-82
14	ENSG00000128641	0.67396	6.13856e-81
15	ENSG00000150636	0.67361	7.95396e-81
16	ENSG00000144642	0.671742	3.16129e-80
17	ENSG00000157554	0.670346	8.81045e-80
18	ENSG00000133107	0.670016	1.12131e-79
19	ENSG00000074181	0.669714	1.39842e-79
20	ENSG00000197381	0.667461	7.19007e-79
21	ENSG00000185532	0.667429	7.3582e-79
22	ENSG00000151617	0.667181	8.80845e-79
23	ENSG00000178033	0.659416	2.22035e-76
24	ENSG00000131620	0.659373	2.28872e-76
25	ENSG00000165757	0.658472	4.3018e-76
26	ENSG00000020181	0.65597	2.45146e-75
27	ENSG00000126785	0.652758	2.23567e-74
28	ENSG00000089472	0.65238	2.89513e-74
29	ENSG00000174099	0.646397	1.64551e-72
30	ENSG00000187498	0.646256	1.80787e-72
31	ENSG00000122786	0.643117	1.45124e-71
32	ENSG00000166086	0.642981	1.58684e-71
33	ENSG00000198873	0.642581	2.06506e-71
34	ENSG00000164741	0.640713	7.03507e-71
35	ENSG00000153885	0.639654	1.40378e-70
36	ENSG00000181104	0.639381	1.67693e-70
37	ENSG00000120318	0.638468	3.03395e-70
38	ENSG00000118407	0.634585	3.6929e-69
39	ENSG00000183853	0.632237	1.64501e-68
40	ENSG00000182963	0.63068	4.39886e-68
41	ENSG00000154864	0.630036	6.59402e-68
42	ENSG00000132688	0.62942	9.70618e-68
43	ENSG00000162944	0.628753	1.47461e-67
44	ENSG00000184347	0.628663	1.55909e-67
45	ENSG00000133121	0.628233	2.03987e-67
46	ENSG00000182168	0.627999	2.36174e-67
47	ENSG00000136114	0.626982	4.44603e-67
48	ENSG00000198844	0.625838	9.03928e-67
49	ENSG00000106823	0.625258	1.29399e-66
50	ENSG00000187800	0.624954	1.56069e-66
51	ENSG00000111145	0.624809	1.70683e-66
52	ENSG00000120279	0.62346	3.91338e-66
53	ENSG00000163909	0.623353	4.18011e-66
54	ENSG00000118946	0.622938	5.39065e-66
55	ENSG00000108387	0.621393	1.38434e-65
56	ENSG00000204262	0.620958	1.80372e-65
57	ENSG00000138411	0.620776	2.01445e-65
58	ENSG00000185585	0.620458	2.44376e-65
59	ENSG00000137672	0.620194	2.86837e-65
60	ENSG00000136237	0.619751	3.75109e-65
61	ENSG00000187678	0.619508	4.34541e-65
62	ENSG00000161940	0.619357	4.76137e-65
63	ENSG00000137573	0.618903	6.26374e-65
64	ENSG00000143147	0.618229	9.40246e-65
65	ENSG00000102780	0.618216	9.47408e-65
66	ENSG00000102935	0.617229	1.71465e-64
67	ENSG00000116962	0.616557	2.5645e-64
68	ENSG00000120278	0.616106	3.35802e-64
69	ENSG00000204291	0.615867	3.87531e-64
70	ENSG00000166341	0.613194	1.89544e-63
71	ENSG00000105364	-0.61314	1.95701e-63
72	ENSG00000104967	0.610994	6.92693e-63
73	ENSG00000116991	0.610356	1.00689e-62
74	ENSG00000113555	0.610037	1.21331e-62
75	ENSG00000134871	0.609901	1.31351e-62
76	ENSG00000125810	0.609804	1.39015e-62
77	ENSG00000128606	0.609348	1.81392e-62
78	ENSG00000146122	0.609038	2.17256e-62
79	ENSG00000079102	0.607729	4.64929e-62
80	ENSG00000101384	0.606587	9.00649e-62
81	ENSG00000214357	0.606505	9.43871e-62
82	ENSG00000134318	0.605227	1.97048e-61
83	ENSG00000198435	0.603831	4.38697e-61
84	ENSG00000180785	0.603716	4.68563e-61
85	ENSG00000075391	0.602048	1.21259e-60
86	ENSG00000174059	0.601552	1.60646e-60
87	ENSG00000164086	0.598246	1.03699e-59
88	ENSG00000044524	0.597797	1.333e-59
89	ENSG00000169744	0.596555	2.66755e-59
90	ENSG00000179776	0.595463	4.89786e-59
91	ENSG00000134954	0.594715	7.41641e-59
92	ENSG00000134291	-0.594182	9.95965e-59
93	ENSG00000111860	0.59369	1.30652e-58
94	ENSG00000111799	0.593594	1.37805e-58
95	ENSG00000148400	0.592953	1.96128e-58
96	ENSG00000169783	0.592803	2.13005e-58
97	ENSG00000179855	0.59254	2.4621e-58
98	ENSG00000162733	0.592483	2.54068e-58
99	ENSG00000152689	0.59201	3.29355e-58
100	ENSG00000173546	0.591598	4.12716e-58
101	ENSG00000114738	-0.590539	7.36509e-58
102	ENSG00000198356	-0.590494	7.54931e-58
103	ENSG00000103423	-0.590403	7.93336e-58
104	ENSG00000069431	0.590028	9.73313e-58
105	ENSG00000137507	0.589489	1.30461e-57
106	ENSG00000154240	0.588504	2.2267e-57
107	ENSG00000128872	0.588388	2.37163e-57
108	ENSG00000099250	0.586196	7.74039e-57
109	ENSG00000171488	0.586081	8.23313e-57
110	ENSG00000161791	0.58513	1.37094e-56
111	ENSG00000061337	0.584958	1.50381e-56
112	ENSG00000151702	0.584329	2.10508e-56
113	ENSG00000138735	0.584196	2.25999e-56
114	ENSG00000076706	0.582877	4.56152e-56
115	ENSG00000169554	0.582795	4.76387e-56
116	ENSG00000103710	0.581802	8.06914e-56
117	ENSG00000176340	-0.580724	1.42625e-55
118	ENSG00000198523	0.580613	1.51198e-55
119	ENSG00000134369	0.579446	2.79373e-55
120	ENSG00000158352	0.579132	3.2952e-55
121	ENSG00000183580	0.578783	3.95568e-55
122	ENSG00000140299	0.578431	4.75674e-55
123	ENSG00000162618	0.578356	4.94584e-55
124	ENSG00000198108	0.578223	5.30432e-55
125	ENSG00000154783	0.57803	5.86572e-55
126	ENSG00000173706	0.577765	6.73671e-55
127	ENSG00000106852	0.577408	8.11807e-55
128	ENSG00000046889	0.577134	9.36365e-55
129	ENSG00000112214	0.576997	1.00572e-54
130	ENSG00000107957	0.576983	1.01292e-54
131	ENSG00000139155	0.576104	1.59953e-54
132	ENSG00000133030	0.57525	2.49059e-54
133	ENSG00000104886	-0.574681	3.34204e-54
134	ENSG00000174807	0.574674	3.35454e-54
135	ENSG00000129467	0.57414	4.41839e-54
136	ENSG00000037280	0.574103	4.5029e-54
137	ENSG00000161381	0.573965	4.83631e-54
138	ENSG00000125266	0.573802	5.26001e-54
139	ENSG00000019549	0.573274	6.9016e-54
140	ENSG00000166265	0.572649	9.51197e-54
141	ENSG00000171115	0.571995	1.33004e-53
142	ENSG00000059758	0.571417	1.78757e-53
143	ENSG00000184838	0.571317	1.88124e-53
144	ENSG00000204301	0.571225	1.97142e-53
145	ENSG00000275832	0.57112	2.07945e-53
146	ENSG00000138185	0.570518	2.82718e-53
147	ENSG00000139567	0.569385	5.02839e-53
148	ENSG00000179091	-0.568479	7.95581e-53
149	ENSG00000064989	0.568333	8.56527e-53
150	ENSG00000163029	0.56829	8.75435e-53
151	ENSG00000163697	0.567786	1.12912e-52
152	ENSG00000050165	0.56753	1.28448e-52
153	ENSG00000186469	0.567449	1.33797e-52
154	ENSG00000087303	0.567114	1.58371e-52
155	ENSG00000072952	0.566649	2.00105e-52
156	ENSG00000100311	0.565704	3.21555e-52
157	ENSG00000157510	0.564721	5.25563e-52
158	ENSG00000135547	0.564133	7.04954e-52
159	ENSG00000183688	0.564089	7.20577e-52
160	ENSG00000166147	0.563985	7.58556e-52
161	ENSG00000071054	0.563603	9.17788e-52
162	ENSG00000110237	0.563586	9.25338e-52
163	ENSG00000197256	0.563067	1.19784e-51
164	ENSG00000101605	0.562985	1.24744e-51
165	ENSG00000116016	0.562914	1.29184e-51
166	ENSG00000143341	0.56226	1.78669e-51
167	ENSG00000168542	0.562246	1.79959e-51
168	ENSG00000185883	-0.561869	2.16804e-51
169	ENSG00000163382	-0.56142	2.70694e-51
170	ENSG00000178952	-0.56124	2.95772e-51
171	ENSG00000182492	0.560395	4.48474e-51
172	ENSG00000197380	0.560194	4.95127e-51
173	ENSG00000168386	0.559636	6.51112e-51
174	ENSG00000119865	0.558519	1.12518e-50
175	ENSG00000169604	0.558484	1.14491e-50
176	ENSG00000133056	0.557912	1.51396e-50
177	ENSG00000172403	0.557739	1.64681e-50
178	ENSG00000154736	0.557409	1.93455e-50
179	ENSG00000107731	0.557147	2.19687e-50
180	ENSG00000122641	0.556775	2.63346e-50
181	ENSG00000102755	0.556547	2.94188e-50
182	ENSG00000152818	0.556328	3.27113e-50
183	ENSG00000169946	0.555684	4.4694e-50
184	ENSG00000154133	0.554513	7.86974e-50
185	ENSG00000143515	0.554355	8.49421e-50
186	ENSG00000162367	0.55385	1.08304e-49
187	ENSG00000133816	0.553545	1.25403e-49
188	ENSG00000128052	0.55304	1.59881e-49
189	ENSG00000157103	0.55293	1.68524e-49
190	ENSG00000140945	0.552732	1.85311e-49
191	ENSG00000095370	0.552619	1.95637e-49
192	ENSG00000166068	0.552447	2.12416e-49
193	ENSG00000166398	0.55242	2.15189e-49
194	ENSG00000197465	0.551757	2.95395e-49
195	ENSG00000164692	0.55169	3.05061e-49
196	ENSG00000151458	0.551689	3.05258e-49
197	ENSG00000156103	0.551529	3.29361e-49
198	ENSG00000167770	-0.551177	3.89758e-49
199	ENSG00000112406	0.550327	5.83956e-49
200	ENSG00000053702	0.550268	6.00606e-49
201	ENSG00000167085	-0.550123	6.43668e-49
202	ENSG00000178741	-0.549923	7.07605e-49
203	ENSG00000088387	0.549525	8.54914e-49
204	ENSG00000106819	0.549498	8.65696e-49
205	ENSG00000112419	0.549184	1.00486e-48
206	ENSG00000130528	0.54894	1.1277e-48
207	ENSG00000164116	0.548332	1.50318e-48
208	ENSG00000120616	0.548261	1.55465e-48
209	ENSG00000169855	0.546191	4.11613e-48
210	ENSG00000117410	-0.545763	5.03161e-48
211	ENSG00000162804	0.545664	5.27039e-48
212	ENSG00000147113	0.545613	5.39713e-48
213	ENSG00000091428	0.545374	6.03461e-48
214	ENSG00000189184	0.545144	6.71989e-48
215	ENSG00000171056	0.545127	6.77398e-48
216	ENSG00000004399	0.544643	8.49104e-48
217	ENSG00000010810	0.543585	1.38931e-47
218	ENSG00000133110	0.543462	1.47147e-47
219	ENSG00000143248	0.543437	1.48806e-47
220	ENSG00000090266	-0.543304	1.58335e-47
221	ENSG00000107796	0.543028	1.79981e-47
222	ENSG00000113140	0.54282	1.9817e-47
223	ENSG00000159199	-0.542812	1.98903e-47
224	ENSG00000074657	0.542554	2.24213e-47
225	ENSG00000187942	0.54242	2.38581e-47
226	ENSG00000179115	-0.541675	3.36569e-47
227	ENSG00000089248	-0.54152	3.61581e-47
228	ENSG00000124225	0.541173	4.24287e-47
229	ENSG00000271601	0.540806	5.02528e-47
230	ENSG00000186105	0.540789	5.06577e-47
231	ENSG00000134817	0.540479	5.84182e-47
232	ENSG00000213160	0.539294	1.00624e-46
233	ENSG00000058272	0.539181	1.05975e-46
234	ENSG00000131100	-0.538994	1.15479e-46
235	ENSG00000157933	0.538899	1.20573e-46
236	ENSG00000139180	-0.538561	1.40729e-46
237	ENSG00000074590	0.538522	1.43281e-46
238	ENSG00000144355	0.538072	1.75984e-46
239	ENSG00000176438	0.537939	1.86944e-46
240	ENSG00000004779	-0.537377	2.41551e-46
241	ENSG00000178449	-0.537283	2.52012e-46
242	ENSG00000074047	0.536998	2.8693e-46
243	ENSG00000247077	-0.536776	3.17445e-46
244	ENSG00000161981	-0.536708	3.27388e-46
245	ENSG00000213593	-0.535694	5.18402e-46
246	ENSG00000172301	-0.53555	5.53216e-46
247	ENSG00000111775	-0.5354	5.92195e-46
248	ENSG00000130032	0.535394	5.93755e-46
249	ENSG00000066056	0.53509	6.81244e-46
250	ENSG00000124772	0.534868	7.53099e-46
251	ENSG00000099260	0.533357	1.48691e-45
252	ENSG00000130733	-0.532597	2.09044e-45
253	ENSG00000173269	0.532436	2.24682e-45
254	ENSG00000108001	0.531938	2.80851e-45
255	ENSG00000167332	0.531454	3.48559e-45
256	ENSG00000165434	0.531281	3.76559e-45
257	ENSG00000088682	-0.531209	3.88795e-45
258	ENSG00000164056	0.530992	4.28366e-45
259	ENSG00000164062	-0.530873	4.51538e-45
260	ENSG00000169291	0.530676	4.93007e-45
261	ENSG00000130158	0.529837	7.15648e-45
262	ENSG00000076356	0.5298	7.27558e-45
263	ENSG00000140682	0.529752	7.43461e-45
264	ENSG00000166073	0.529714	7.56125e-45
265	ENSG00000167969	-0.529375	8.78734e-45
266	ENSG00000105483	0.529139	9.75562e-45
267	ENSG00000105171	-0.528882	1.09297e-44
268	ENSG00000176435	0.528872	1.09775e-44
269	ENSG00000111252	0.528501	1.29355e-44
270	ENSG00000127329	0.528478	1.30667e-44
271	ENSG00000090924	0.528285	1.42292e-44
272	ENSG00000130584	0.528151	1.5098e-44
273	ENSG00000127540	-0.527528	1.98719e-44
274	ENSG00000149357	-0.527373	2.12681e-44
275	ENSG00000127947	0.527228	2.26734e-44
276	ENSG00000148334	-0.526372	3.30224e-44
277	ENSG00000171943	0.525986	3.91179e-44
278	ENSG00000154096	0.525744	4.34981e-44
279	ENSG00000061918	0.525245	5.4091e-44
280	ENSG00000160013	0.524487	7.53036e-44
281	ENSG00000111341	0.524422	7.74859e-44
282	ENSG00000126768	-0.524318	8.10634e-44
283	ENSG00000177464	0.524192	8.56348e-44
284	ENSG00000162745	0.523595	1.11044e-43
285	ENSG00000130520	-0.522738	1.61123e-43
286	ENSG00000088320	0.522396	1.8682e-43
287	ENSG00000213619	-0.522274	1.9699e-43
288	ENSG00000122545	0.522017	2.20096e-43
289	ENSG00000166228	-0.52184	2.37643e-43
290	ENSG00000168101	-0.521836	2.38027e-43
291	ENSG00000146701	-0.521709	2.51434e-43
292	ENSG00000204070	-0.521643	2.58727e-43
293	ENSG00000118473	0.521279	3.02776e-43
294	ENSG00000175899	0.521038	3.35876e-43
295	ENSG00000100320	0.5209	3.56499e-43
296	ENSG00000147027	0.520596	4.06292e-43
297	ENSG00000103489	0.520412	4.39851e-43
298	ENSG00000147684	-0.520352	4.5139e-43
299	ENSG00000175264	0.520339	4.53813e-43
300	ENSG00000144810	0.520194	4.83151e-43
301	ENSG00000133392	0.520098	5.03512e-43
302	ENSG00000114395	-0.520086	5.05987e-43
303	ENSG00000106034	0.519931	5.40734e-43
304	ENSG00000184076	-0.519444	6.66483e-43
305	ENSG00000121297	0.519307	7.06913e-43
306	ENSG00000131471	0.519241	7.27217e-43
307	ENSG00000106991	0.519169	7.50027e-43
308	ENSG00000137547	-0.519088	7.76249e-43
309	ENSG00000196376	0.519033	7.94878e-43
310	ENSG00000182810	-0.518965	8.1835e-43
311	ENSG00000159713	0.518952	8.23064e-43
312	ENSG00000153250	0.517913	1.283e-42
313	ENSG00000180739	0.517818	1.33562e-42
314	ENSG00000129244	0.517664	1.42655e-42
315	ENSG00000010256	-0.517601	1.46561e-42
316	ENSG00000175395	0.517359	1.62421e-42
317	ENSG00000076067	0.517349	1.63155e-42
318	ENSG00000249751	0.517026	1.87213e-42
319	ENSG00000108528	-0.516966	1.9203e-42
320	ENSG00000111652	-0.516948	1.93469e-42
321	ENSG00000170214	0.516798	2.0623e-42
322	ENSG00000102100	-0.516795	2.06459e-42
323	ENSG00000162873	0.516695	2.15435e-42
324	ENSG00000131174	-0.516217	2.63971e-42
325	ENSG00000255690	0.516208	2.64911e-42
326	ENSG00000100348	-0.515943	2.96446e-42
327	ENSG00000164867	0.515877	3.04857e-42
328	ENSG00000176692	0.515537	3.52058e-42
329	ENSG00000128626	-0.51542	3.6994e-42
330	ENSG00000169860	0.515398	3.73428e-42
331	ENSG00000006638	0.515357	3.79928e-42
332	ENSG00000157766	0.515345	3.81844e-42
333	ENSG00000087116	0.515206	4.04969e-42
334	ENSG00000124788	0.514751	4.90798e-42
335	ENSG00000134259	0.514635	5.15344e-42
336	ENSG00000154016	0.514344	5.82666e-42
337	ENSG00000168172	0.514246	6.07168e-42
338	ENSG00000183801	0.514222	6.13442e-42
339	ENSG00000115286	-0.513794	7.34489e-42
340	ENSG00000112769	0.513378	8.7506e-42
341	ENSG00000166797	-0.513282	9.11047e-42
342	ENSG00000127946	0.513202	9.42068e-42
343	ENSG00000004142	-0.513104	9.81509e-42
344	ENSG00000175984	0.5131	9.83239e-42
345	ENSG00000167700	-0.51272	1.15326e-41
346	ENSG00000187778	-0.512501	1.26418e-41
347	ENSG00000174799	0.512304	1.37284e-41
348	ENSG00000185361	0.512045	1.53012e-41
349	ENSG00000183978	-0.511974	1.57595e-41
350	ENSG00000143603	0.511659	1.7984e-41
351	ENSG00000128917	0.511642	1.81079e-41
352	ENSG00000144668	0.511293	2.09471e-41
353	ENSG00000152661	0.51108	2.28921e-41
354	ENSG00000100503	0.510988	2.37925e-41
355	ENSG00000261371	0.510978	2.38931e-41
356	ENSG00000126432	-0.510665	2.72218e-41
357	ENSG00000149090	0.510519	2.8926e-41
358	ENSG00000123353	-0.510431	3.0005e-41
359	ENSG00000170537	0.510095	3.45043e-41
360	ENSG00000184508	-0.509833	3.84743e-41
361	ENSG00000142444	-0.509813	3.87961e-41
362	ENSG00000128524	-0.509366	4.66865e-41
363	ENSG00000164736	0.509334	4.73207e-41
364	ENSG00000074660	0.508897	5.67179e-41
365	ENSG00000174749	0.508581	6.46438e-41
366	ENSG00000101331	0.507904	8.54961e-41
367	ENSG00000130734	-0.507836	8.79282e-41
368	ENSG00000213203	0.507439	1.0354e-40
369	ENSG00000183597	-0.507317	1.08876e-40
370	ENSG00000164125	0.507036	1.22235e-40
371	ENSG00000149761	-0.507013	1.23398e-40
372	ENSG00000171596	0.507007	1.23717e-40
373	ENSG00000153317	0.506952	1.26567e-40
374	ENSG00000068120	-0.506939	1.27224e-40
375	ENSG00000184857	-0.506703	1.40191e-40
376	ENSG00000145990	0.506671	1.42042e-40
377	ENSG00000162946	0.506633	1.44304e-40
378	ENSG00000105135	-0.506565	1.48349e-40
379	ENSG00000141741	-0.506502	1.52249e-40
380	ENSG00000100034	0.506495	1.52663e-40
381	ENSG00000047617	0.506336	1.62999e-40
382	ENSG00000118412	0.5063	1.6542e-40
383	ENSG00000013306	-0.506202	1.72236e-40
384	ENSG00000151474	0.506089	1.80375e-40
385	ENSG00000180884	0.505754	2.06929e-40
386	ENSG00000168675	0.505732	2.08832e-40
387	ENSG00000167283	-0.505715	2.10275e-40
388	ENSG00000101363	-0.505563	2.23734e-40
389	ENSG00000149564	0.50551	2.2867e-40
390	ENSG00000179144	0.504883	2.95549e-40
391	ENSG00000142798	0.504797	3.06112e-40
392	ENSG00000104728	0.504773	3.09092e-40
393	ENSG00000150687	0.504027	4.19054e-40
394	ENSG00000183807	0.503992	4.25028e-40
395	ENSG00000215595	0.50398	4.27086e-40
396	ENSG00000130635	0.503726	4.73727e-40
397	ENSG00000174109	-0.503688	4.80961e-40
398	ENSG00000140836	0.502984	6.40408e-40
399	ENSG00000136463	-0.502886	6.66493e-40
400	ENSG00000166750	0.502855	6.74824e-40
401	ENSG00000130312	-0.502762	7.00679e-40
402	ENSG00000173153	-0.501806	1.03194e-39
403	ENSG00000163431	0.501364	1.23418e-39
404	ENSG00000106305	-0.501024	1.41518e-39
405	ENSG00000130307	0.50088	1.50031e-39
406	ENSG00000049540	0.50084	1.52426e-39
407	ENSG00000108179	-0.500496	1.75099e-39
408	ENSG00000181929	-0.500483	1.76041e-39
409	ENSG00000141052	0.500481	1.7619e-39
410	ENSG00000109689	0.500216	1.96004e-39
411	ENSG00000131873	0.500101	2.05286e-39
412	ENSG00000171617	0.49993	2.19852e-39
413	ENSG00000179958	-0.499824	2.29461e-39
414	ENSG00000079150	0.499641	2.4693e-39
415	ENSG00000105677	-0.499354	2.77112e-39
416	ENSG00000078687	0.499087	3.08412e-39
417	ENSG00000169021	-0.499003	3.18954e-39
418	ENSG00000186479	0.498872	3.36109e-39
419	ENSG00000181610	-0.498517	3.87388e-39
420	ENSG00000179772	0.498515	3.87831e-39
421	ENSG00000125445	-0.498295	4.2339e-39
422	ENSG00000005483	0.498223	4.3575e-39
423	ENSG00000110717	-0.497922	4.91366e-39
424	ENSG00000143322	0.497492	5.83481e-39
425	ENSG00000145012	0.497433	5.97396e-39
426	ENSG00000163378	0.49736	6.14938e-39
427	ENSG00000158683	0.497098	6.82503e-39
428	ENSG00000150471	0.496873	7.4658e-39
429	ENSG00000121577	0.496529	8.5601e-39
430	ENSG00000196526	0.496364	9.14032e-39
431	ENSG00000061794	-0.49617	9.86953e-39
432	ENSG00000097033	0.495808	1.13933e-38
433	ENSG00000168758	0.495784	1.15064e-38
434	ENSG00000106153	-0.495624	1.22568e-38
435	ENSG00000174718	0.495435	1.32089e-38
436	ENSG00000204882	0.495316	1.38466e-38
437	ENSG00000114698	0.495126	1.49268e-38
438	ENSG00000100284	-0.494969	1.58865e-38
439	ENSG00000213694	0.494812	1.69026e-38
440	ENSG00000178982	-0.494484	1.92393e-38
441	ENSG00000138172	0.494481	1.92619e-38
442	ENSG00000122591	0.494279	2.08631e-38
443	ENSG00000177469	0.494151	2.19361e-38
444	ENSG00000124749	0.493976	2.35025e-38
445	ENSG00000169282	0.493889	2.43255e-38
446	ENSG00000163531	0.493551	2.77852e-38
447	ENSG00000110955	-0.493359	2.99647e-38
448	ENSG00000161544	0.493304	3.06254e-38
449	ENSG00000078269	0.492998	3.45328e-38
450	ENSG00000159433	0.492887	3.60825e-38
451	ENSG00000167965	-0.492756	3.7984e-38
452	ENSG00000152495	0.492652	3.95542e-38
453	ENSG00000071575	0.492589	4.0547e-38
454	ENSG00000071246	0.492567	4.0903e-38
455	ENSG00000105197	-0.492411	4.34764e-38
456	ENSG00000167792	-0.492261	4.61124e-38
457	ENSG00000149591	0.492136	4.84396e-38
458	ENSG00000123297	-0.491804	5.51533e-38
459	ENSG00000105341	-0.491763	5.6048e-38
460	ENSG00000167528	0.491562	6.06294e-38
461	ENSG00000162458	0.491194	6.99977e-38
462	ENSG00000131634	0.491095	7.27578e-38
463	ENSG00000110801	-0.491086	7.30218e-38
464	ENSG00000136378	0.490774	8.24637e-38
465	ENSG00000077943	0.490697	8.49619e-38
466	ENSG00000137478	0.490607	8.80217e-38
467	ENSG00000137809	0.490522	9.09589e-38
468	ENSG00000130508	0.490481	9.24509e-38
469	ENSG00000124216	0.490477	9.26021e-38
470	ENSG00000151553	0.490418	9.47207e-38
471	ENSG00000184983	-0.490229	1.01968e-37
472	ENSG00000105880	0.490037	1.09867e-37
473	ENSG00000150048	0.489831	1.1906e-37
474	ENSG00000175274	0.489608	1.29841e-37
475	ENSG00000188070	0.48957	1.3174e-37
476	ENSG00000132622	0.489475	1.36722e-37
477	ENSG00000187486	-0.489237	1.49912e-37
478	ENSG00000161980	-0.48911	1.5752e-37
479	ENSG00000186564	0.489001	1.64284e-37
480	ENSG00000168936	-0.48874	1.81755e-37
481	ENSG00000054267	0.488658	1.8766e-37
482	ENSG00000068976	0.488422	2.05579e-37
483	ENSG00000169129	0.48823	2.21399e-37
484	ENSG00000110200	-0.488152	2.28195e-37
485	ENSG00000240563	0.488027	2.39481e-37
486	ENSG00000250317	-0.487665	2.75436e-37
487	ENSG00000113845	-0.487617	2.80645e-37
488	ENSG00000006377	0.487477	2.96115e-37
489	ENSG00000105676	-0.487386	3.06797e-37
490	ENSG00000112144	0.487267	3.21087e-37
491	ENSG00000198795	0.487241	3.24399e-37
492	ENSG00000119013	-0.487214	3.27709e-37
493	ENSG00000115183	0.487165	3.34042e-37
494	ENSG00000174851	-0.486761	3.90185e-37
495	ENSG00000100191	0.486702	3.99112e-37
496	ENSG00000123700	0.486613	4.1304e-37
497	ENSG00000100968	0.485899	5.43438e-37
498	ENSG00000136603	0.48587	5.49607e-37
499	ENSG00000213626	0.485772	5.70658e-37
500	ENSG00000182180	-0.485599	6.09667e-37
